# Supplementary material for: Integrative analysis of omics summary data reveals putative mechanisms underlying complex traits
Source: Nat Commun. 2018 Mar 2;9:918. doi: 10.1038/s41467-018-03371-0 (PMC5834629; doi:10.1038/s41467-018-03371-0)
Supplement: Supplementary file 3 — Supplementary Data 1 [file 41467_2018_3371_MOESM3_ESM.xlsx]

## Sheet: Sheet1
Supplementary Table 1 DNAm-gene associations for which the top cis-eQTL explains significantly more proportion of variance in gene expression than in DNAm
Chr	Ex	Ex_bp	Ex_gene	Me	Me_bp	top cis-eQTL	bp_cis-eQTL	PmQTL	PeQTL	bXY	SESMR	PSMR	PHEIDI	q2eQTL	q2mQTL	Pdiff
6	ILMN_1671565	167343096	RNASET2	cg00139242	167184903	rs394522	167398071	1.38501e-17	0	-0.265187	0.0317722	7.03188e-17	0.0328376	0.364157	0.0354965	4.43839e-60
6	ILMN_1671565	167343096	RNASET2	cg00278517	167070616	rs394522	167398071	1.8901e-55	0	0.474298	0.0325016	3.10912e-48	0.0290383	0.364157	0.11053	4.77989e-28
6	ILMN_1671565	167343096	RNASET2	cg05791862	167189213	rs394522	167398071	1.71556e-10	0	0.201433	0.031952	2.89636e-10	0.0636746	0.364157	0.0201737	1.30645e-70
6	ILMN_1671565	167343096	RNASET2	cg13906701	167705750	rs394522	167398071	2.39832e-12	0	0.223198	0.0323341	5.09673e-12	0.284038	0.364157	0.0242113	1.22577e-67
6	ILMN_1671565	167343096	RNASET2	cg15592062	167189543	rs394522	167398071	1.28589e-19	0	0.283814	0.0321224	9.97479e-19	0.0227069	0.364157	0.0398195	1.91127e-57
6	ILMN_1671565	167343096	RNASET2	cg22772386	167763320	rs394522	167398071	1.023e-09	0	0.191606	0.0317483	1.58813e-09	0.0226186	0.364157	0.0184806	6.65738e-72
6	ILMN_1671565	167343096	RNASET2	cg22990967	167567203	rs394522	167398071	1.59041e-13	0	0.233966	0.032246	3.99678e-13	0.144821	0.364157	0.0267665	7.81261e-66
6	ILMN_1671565	167343096	RNASET2	cg23464284	166996837	rs394522	167398071	9.47712e-25	0	-0.317797	0.0319539	2.63882e-23	0.425082	0.364157	0.0505886	1.98404e-51
6	ILMN_1674285	3019529	LOC401233	cg25247558	2940619	rs12192697	3024392	1.66257e-14	0	0.242527	0.0322256	5.23564e-14	0.0208116	0.348393	0.0288861	1.3282e-59
17	ILMN_1687247	48633168	SPATA20	cg15090036	48706075	rs8076632	48625928	5.87127e-12	0	0.210097	0.0309721	1.17362e-11	0.0374279	0.367426	0.0233663	2.65276e-69
1	ILMN_1739001	59041251	TACSTD2	cg01451162	58714452	rs6690139	59050332	3.71372e-11	4.96039e-297	0.20862	0.0320416	7.46941e-11	0.225859	0.329187	0.0216228	9.50975e-59
1	ILMN_1739001	59041251	TACSTD2	cg03517160	57873715	rs6690139	59050332	8.87517e-13	4.96039e-297	-0.228298	0.0325393	2.28189e-12	0.018015	0.329187	0.0251483	1.99357e-56
1	ILMN_1739001	59041251	TACSTD2	cg07026918	58472821	rs6690139	59050332	1.99662e-28	4.96039e-297	-0.347091	0.032771	3.26659e-26	0.0398034	0.329187	0.0581689	5.03846e-39
7	ILMN_1690223	148117850	CNTNAP2	cg03252313	148117075	rs1104853	148000654	1.97961e-49	1.11229e-274	0.474672	0.0348014	2.3332e-42	0.761091	0.312021	0.0993618	8.4786e-22
7	ILMN_1805377	76239327	POMZP3	cg01614764	76023325	rs75292946	76224198	5.27826e-10	1.92661e-266	-0.203085	0.0332142	9.69261e-10	0.0753552	0.30547	0.0191084	1.16471e-53
9	ILMN_1811301	139323338	INPP5E	cg07220821	139402658	rs4259518	139322503	6.16192e-11	3.51954e-265	0.221713	0.0344961	1.2999e-10	0.170865	0.304455	0.0211435	4.53749e-52
6	ILMN_1676528	26378138	BTN3A2	cg05412957	25701717	rs9379862	26370707	1.71104e-16	3.07606e-255	-0.30548	0.0381348	1.14228e-15	0.0539781	0.296358	0.0331608	5.1438e-43
16	ILMN_1738369	28854373	TUFM	cg06871736	29153327	rs12928404	28847246	3.01829e-09	8.38779e-254	0.211382	0.0361799	5.14132e-09	0.0973896	0.295174	0.0174536	6.55142e-52
22	ILMN_2349658	43558942	TSPO	cg14971586	43509649	rs6971	43558926	3.21382e-11	1.58223e-250	0.226051	0.0347123	7.409e-11	0.12312	0.292455	0.0217595	1.80676e-48
8	ILMN_1710752	144656992	NAPRT1	cg02658043	144917532	rs10282929	144681777	2.73755e-09	3.01619e-245	-0.221745	0.0378742	4.7763e-09	0.0149337	0.288029	0.0175462	6.34819e-50
6	ILMN_1700067	26368278	BTN3A2	cg05412957	25701717	rs72841509	26368279	7.91415e-13	9.05735e-237	-0.241274	0.0344762	2.59125e-12	0.0774127	0.280806	0.0252564	1.91171e-43
22	ILMN_2069224	37211151	PVALB	cg02978737	37216067	rs4821544	37258503	9.22761e-19	9.6607e-237	0.318839	0.0373343	1.34116e-17	0.0247524	0.280782	0.0380028	6.69401e-37
22	ILMN_2069224	37211151	PVALB	cg06066601	37211021	rs4821544	37258503	2.86288e-23	9.6607e-237	0.358538	0.037694	1.87381e-21	0.0226859	0.280782	0.0475053	1.03395e-32
16	ILMN_1751559	1605263	TMEM204	cg00454305	1429905	rs8048206	1583634	9.71237e-11	3.92735e-226	-0.254952	0.0401894	2.24223e-10	0.543956	0.271533	0.0207126	9.94873e-44
7	ILMN_1709800	76254852	POMZP3	cg01614764	76023325	rs75292946	76224198	5.27826e-10	3.18723e-223	-0.220663	0.0361974	1.08686e-09	0.0193506	0.268955	0.0191084	5.00591e-44
6	ILMN_1804935	133044110	VNN3	cg24964103	133035379	rs6569843	133061091	2.50078e-11	1.44523e-201	0.25685	0.039412	7.17009e-11	0.0269015	0.249177	0.0219967	1.29579e-37
8	ILMN_1737252	32585498	NRG1	cg02709924	32579011	rs2466077	32432753	1.38618e-09	4.46439e-183	0.259126	0.0437132	3.06878e-09	0.152648	0.231427	0.0181922	1.41866e-35
4	ILMN_1701998	7760488	AFAP1	cg14543780	7768575	rs62290601	7939008	2.23511e-20	1.25645e-179	0.378456	0.043002	1.35732e-18	0.185951	0.228022	0.0414273	2.05212e-24
4	ILMN_1701998	7760488	AFAP1	cg17270894	7762705	rs62290601	7939008	1.7936e-22	1.25645e-179	0.38992	0.0422441	2.7024e-20	0.0522082	0.228022	0.0458376	7.80613e-23
4	ILMN_1701998	7760488	AFAP1	cg24366493	7765033	rs62290601	7939008	6.85158e-22	1.25645e-179	0.388082	0.0425818	7.95457e-20	0.115904	0.228022	0.044616	2.91867e-23
2	ILMN_1750273	114384627	RPL23AP7	cg02675527	114030824	rs4849261	114450028	2.40788e-15	4.15371e-177	-0.324524	0.0425499	2.40487e-14	0.0111472	0.225517	0.0306946	3.20246e-28
2	ILMN_1750273	114384627	RPL23AP7	cg23564664	113997917	rs4849261	114450028	1.18037e-10	4.15371e-177	-0.264798	0.0421521	3.3429e-10	0.0324976	0.225517	0.0205281	5.126e-33
16	ILMN_1766185	337653	AXIN1	cg06259664	537672	rs449401	337017	2.42014e-09	3.99932e-175	-0.247531	0.0424027	5.2946e-09	0.147687	0.223532	0.0176634	4.4768e-34
11	ILMN_1752932	118124249	MPZL2	cg22997974	117965421	rs1715449	118128455	1.9673e-09	4.53821e-173	-0.252786	0.043081	4.41924e-09	0.109871	0.221466	0.01786	1.64827e-33
7	ILMN_1652198	45067325	CCM2	cg12573289	45075791	rs11763589	45093279	6.74057e-10	3.3683e-166	0.270045	0.044843	1.72278e-09	0.027107	0.214477	0.0188765	1.91024e-31
2	ILMN_1754501	61390290	C2orf74	cg25451194	61407414	rs720201	61376463	4.21366e-10	1.34149e-164	0.269177	0.0442067	1.13583e-09	0.0485136	0.212831	0.0193219	7.28607e-31
3	ILMN_1764500	10168751	C3orf10	cg20916523	10184584	rs6783705	10164783	3.43823e-31	8.19968e-163	-0.479335	0.0448744	1.23963e-26	0.050373	0.210986	0.063794	9.8021e-15
14	ILMN_1764321	74062308	ACOT4	cg25952104	74250584	rs12323653	74074391	3.63516e-11	3.5455e-157	-0.293503	0.0456887	1.32758e-10	0.0189487	0.205107	0.021643	4.22861e-28
16	ILMN_2413278	89629589	RPL13	cg08317738	89034292	rs12932337	89630630	1.14272e-09	7.16857e-154	-0.235868	0.0397575	2.98068e-09	0.143669	0.201618	0.0183756	5.97211e-29
16	ILMN_1687571	28773726	NPIPL2	cg06871736	29153327	rs7191618	28565667	1.95796e-09	7.42368e-154	0.266233	0.0454927	4.85071e-09	0.230816	0.201602	0.0178644	3.35172e-29
16	ILMN_1687571	28773726	NPIPL2	cg07505478	29193318	rs7191618	28565667	1.28604e-09	7.42368e-154	-0.271662	0.0459269	3.31665e-09	0.668549	0.201602	0.0182635	5.29625e-29
18	ILMN_1774091	55215646	FECH	cg18349660	55257281	rs1062010	55215573	5.96741e-13	1.30782e-149	-0.279097	0.0402103	3.89551e-12	0.0582305	0.197075	0.0255222	9.85328e-25
16	ILMN_1747058	88927431	TRAPPC2L	cg00324979	89152443	rs3826061	88927221	1.03341e-30	1.06684e-146	-0.491409	0.0467148	7.03658e-26	0.195467	0.193941	0.062826	1.68938e-12
16	ILMN_1747058	88927431	TRAPPC2L	cg03340135	88788543	rs3826061	88927221	5.50253e-11	1.06684e-146	-0.28622	0.0450417	2.09023e-10	0.254585	0.193941	0.0212506	5.33506e-26
16	ILMN_1747058	88927431	TRAPPC2L	cg04187039	89048704	rs3826061	88927221	3.8048e-10	1.06684e-146	-0.26816	0.0440685	1.16437e-09	0.0121809	0.193941	0.0194188	7.47954e-27
16	ILMN_1747058	88927431	TRAPPC2L	cg09323847	89156675	rs3826061	88927221	1.36998e-10	1.06684e-146	-0.278577	0.0447214	4.6889e-10	0.120775	0.193941	0.0203868	2.13026e-26
16	ILMN_2230035	56518597	BBS2	cg03804755	56677634	rs73547688	56535059	8.30237e-24	1.36651e-143	-0.431892	0.0461483	8.06694e-21	0.02043	0.190569	0.0486273	1.49731e-15
8	ILMN_1789558	79609725	FAM164A	cg00738934	78996279	rs10957897	79607893	1.80828e-12	6.16343e-142	-0.336604	0.0495649	1.11213e-11	0.0469926	0.188763	0.0244775	1.48731e-23
22	ILMN_1692539	38051795	SH3BP1	cg14247180	38513725	rs12483880	38051999	1.37471e-10	8.86512e-140	0.304872	0.049018	4.98437e-10	0.0210231	0.186395	0.0203836	6.97506e-25
17	ILMN_1681437	79993802	DCXR	cg21702934	80272873	rs56001523	79996451	5.9705e-12	1.72933e-137	-0.329996	0.0497512	3.29087e-11	0.024225	0.183866	0.0233504	4.3804e-23
7	ILMN_2323418	91842573	KRIT1	cg22757019	91808805	rs11542682	91842554	1.15097e-12	3.6109e-133	-0.36932	0.0540691	8.46092e-12	0.0578707	0.179053	0.0249035	1.59175e-21
16	ILMN_2173611	56660872	MT1E	cg10638827	56665855	rs1610215	56659525	6.98951e-10	1.74241e-132	0.285377	0.0477241	2.235e-09	0.334549	0.178287	0.018842	5.60045e-24
8	ILMN_2057981	79627496	FAM164A	cg00738934	78996279	rs10957897	79607893	1.80828e-12	2.82098e-130	-0.354733	0.0524042	1.29524e-11	0.0432696	0.175799	0.0244775	4.35906e-21
4	ILMN_2140700	1389494	CRIPAK	cg11174255	1513259	rs28540746	1352954	1.96161e-11	2.45943e-127	-0.305041	0.0472108	1.03834e-10	0.0721916	0.172464	0.0222264	2.20561e-21
4	ILMN_2140700	1389494	CRIPAK	cg18063486	1512966	rs28540746	1352954	2.32744e-10	2.45943e-127	-0.288915	0.0471466	8.89801e-10	0.0270727	0.172464	0.0198846	2.21732e-22
4	ILMN_2140700	1389494	CRIPAK	cg25034424	1513089	rs28540746	1352954	4.25102e-12	2.45943e-127	-0.31527	0.0473602	2.79776e-11	0.0870024	0.172464	0.0236711	8.62764e-21
1	ILMN_1797341	27108273	ARID1A	cg16574155	27287468	rs58125411	27052710	1.22334e-12	1.81962e-126	-0.332382	0.0488157	9.83359e-12	0.0514953	0.171473	0.024846	3.86837e-20
10	ILMN_1792356	134019242	DPYSL4	cg00485201	133917275	rs869252	133969872	2.11053e-11	4.41351e-126	0.326261	0.0505882	1.12324e-10	0.108318	0.171034	0.0221572	3.83691e-21
1	ILMN_1726989	2115981	C1orf86	cg05392448	2266933	rs2503701	2121118	2.03068e-15	2.42924e-123	0.397441	0.0528114	5.24505e-14	0.0640219	0.167891	0.0308536	2.721e-17
1	ILMN_1726989	2115981	C1orf86	cg07584620	2265881	rs2503701	2121118	1.31245e-12	2.42924e-123	0.356647	0.0524999	1.09607e-11	0.0460957	0.167891	0.0247797	1.6476e-19
1	ILMN_2349138	151023961	CDC42SE1	cg08130307	150510625	rs2091219	151012060	1.54386e-10	1.00896e-122	-0.334618	0.0541711	6.53129e-10	0.0308842	0.167178	0.0202737	3.31469e-21
16	ILMN_1773407	9213335	C16orf72	cg05548672	9207383	rs1048687	9212987	2.10992e-09	1.39737e-121	0.29313	0.0505152	6.52135e-09	0.028142	0.16586	0.0177935	4.93869e-22
19	ILMN_1784641	54606187	NDUFA3	cg05006449	54600295	rs254262	54612628	1.0111e-09	2.77647e-121	0.301852	0.0510751	3.42195e-09	0.0133287	0.165515	0.0184918	1.16938e-21
15	ILMN_1674151	57931693	GCOM1	cg13518442	58358879	rs4774967	57855760	4.32975e-19	3.06527e-118	0.43784	0.0525702	8.17634e-17	0.398871	0.161977	0.0387008	7.36289e-14
7	ILMN_1815124	56169344	CHCHD2	cg17804177	56019372	rs67818657	56150289	1.01142e-11	2.99357e-117	-0.323075	0.0495081	6.76841e-11	0.0853215	0.16082	0.0228525	5.6187e-19
20	ILMN_1745116	25275592	ABHD12	cg21878598	25583652	rs66999585	25293570	3.54214e-11	3.24096e-117	-0.346771	0.0544904	1.96701e-10	0.376054	0.16078	0.0216674	1.93437e-19
1	ILMN_2289775	154245918	HAX1	cg07576541	153630883	rs12354278	154243457	2.14934e-10	1.34863e-116	-0.308209	0.0503579	9.33574e-10	0.142601	0.160054	0.0199602	5.27783e-20
16	ILMN_1694731	1495383	CLCN7	cg07264401	1506482	rs35523252	1512731	3.99587e-13	4.15436e-115	-0.334872	0.0484327	4.70632e-12	0.0112848	0.158305	0.0258998	2.23045e-17
16	ILMN_1694731	1495383	CLCN7	cg26688191	1374916	rs35523252	1512731	1.6017e-09	4.15436e-115	0.279754	0.0479601	5.44223e-09	0.189962	0.158305	0.0180551	1.75019e-20
1	ILMN_1751500	155032795	ADAM15	cg03954786	156218113	rs11589479	155033308	2.13275e-11	4.38113e-115	-0.327433	0.0509602	1.31636e-10	0.0129423	0.158278	0.0221473	8.57516e-19
9	ILMN_1691736	130647847	ST6GALNAC6	cg09976142	130955436	rs10819317	130668957	4.60004e-11	1.10703e-114	0.310618	0.0491164	2.54671e-10	0.0656671	0.157803	0.0214201	5.38348e-19
3	ILMN_1700955	196033822	TM4SF19	cg04245305	195940754	rs2270769	196044894	2.24876e-10	1.35118e-111	0.339261	0.0555776	1.03271e-09	0.0237577	0.154148	0.0199173	6.19437e-19
1	ILMN_1680692	205687419	NUCKS1	cg19026029	205785957	rs823121	205724302	1.15199e-13	1.15873e-108	-0.387546	0.0550692	1.95799e-12	0.0237204	0.150645	0.0270696	1.19404e-15
12	ILMN_1797425	124105285	DDX55	cg02571819	124017613	rs11615300	124100423	1.23951e-20	1.74176e-108	-0.497016	0.0579009	9.17079e-18	0.0340058	0.150433	0.0419682	2.95093e-11
22	ILMN_1832879	32033560	CD237904	cg00543991	32367038	rs5753741	32041055	6.17832e-11	4.2071e-108	-0.354195	0.0564876	3.60334e-10	0.0503515	0.149973	0.0211409	1.07614e-17
17	ILMN_1683700	7460992	TNFSF13	cg07148458	7254301	rs9899183	7452977	6.06308e-10	4.01172e-107	-0.318983	0.0535454	2.56521e-09	0.0904756	0.148796	0.0189769	2.41975e-18
1	ILMN_1808999	16524789	ARHGEF19	cg01056467	17216009	rs221045	16530049	6.80198e-13	6.1669e-106	0.373756	0.0547679	8.83166e-12	0.0144677	0.147364	0.0253989	1.13541e-15
19	ILMN_1743205	1065149	ABCA7	cg19489512	1016150	rs113337161	1055718	4.02259e-10	1.51203e-105	0.338964	0.056389	1.8419e-09	0.063475	0.146893	0.019366	7.65485e-18
2	ILMN_1674645	99757910	TSGA10	cg22049342	100422620	rs13008171	99743419	1.07004e-09	2.76759e-105	0.34943	0.0594982	4.28111e-09	0.0420063	0.146575	0.0184379	3.68756e-18
14	ILMN_2361695	104023699	BAG5	cg12798040	104171840	rs7693	104023704	5.30396e-11	2.28572e-101	0.358503	0.0571485	3.53756e-10	0.0421183	0.141808	0.0212854	3.34568e-16
16	ILMN_1741459	89762705	CDK10	cg00324979	89152443	rs17226232	89851574	1.67212e-13	3.45387e-101	0.374385	0.0537209	3.19032e-12	0.0163601	0.141588	0.0267193	2.93152e-14
16	ILMN_1741459	89762705	CDK10	cg00892703	89660342	rs17226232	89851574	8.39927e-11	3.45387e-101	-0.333004	0.0536027	5.21645e-10	0.0356648	0.141588	0.0208502	2.50839e-16
16	ILMN_1741459	89762705	CDK10	cg01900006	88814613	rs17226232	89851574	1.10636e-10	3.45387e-101	-0.327665	0.0530548	6.57566e-10	0.373218	0.141588	0.0205892	1.99851e-16
16	ILMN_1741459	89762705	CDK10	cg03340135	88788543	rs17226232	89851574	7.53509e-11	3.45387e-101	0.331493	0.0532369	4.76216e-10	0.118245	0.141588	0.0209531	2.74243e-16
16	ILMN_1741459	89762705	CDK10	cg03388025	89894329	rs17226232	89851574	1.51372e-14	3.45387e-101	0.388666	0.0537411	4.75278e-13	0.284461	0.141588	0.028974	1.54872e-13
16	ILMN_1741459	89762705	CDK10	cg21285383	89894308	rs17226232	89851574	7.86309e-18	3.45387e-101	0.43465	0.0544763	1.47886e-15	0.155508	0.141588	0.0360212	1.68469e-11
16	ILMN_1741459	89762705	CDK10	cg26536240	89509760	rs17226232	89851574	1.95495e-12	3.45387e-101	-0.353169	0.0528375	2.324e-11	0.299992	0.141588	0.024404	4.84033e-15
16	ILMN_1741459	89762705	CDK10	cg27113347	89760585	rs17226232	89851574	8.34926e-31	3.45387e-101	0.578683	0.0570011	3.24208e-24	0.0156548	0.141588	0.0630136	4.78586e-06
6	ILMN_1797684	170886738	PDCD2	cg10312186	170403583	rs8770	170886531	1.80167e-13	7.92192e-101	-0.412895	0.0593298	3.41916e-12	0.0176975	0.141146	0.0266492	3.28487e-14
6	ILMN_1797684	170886738	PDCD2	cg16944958	170403962	rs8770	170886531	3.80874e-10	7.92192e-101	-0.355374	0.0591517	1.88011e-09	0.0170104	0.141146	0.0194178	8.47575e-17
16	ILMN_2336133	28617525	SULT1A1	cg06871736	29153327	rs3020805	28618071	1.63894e-09	3.12646e-100	-0.331859	0.0572065	6.58907e-09	0.0871596	0.140415	0.0180333	3.24364e-17
5	ILMN_1789419	467130	EXOC3	cg18096398	500405	rs72717425	438809	2.07678e-11	9.18195e-100	0.372221	0.0582591	1.6692e-10	0.0461678	0.13984	0.0221724	1.54949e-15
21	ILMN_2277523	47967017	DIP2A	cg26674160	48025100	rs9306156	47960493	2.08333e-18	2.6641e-99	-0.470793	0.0582117	6.08558e-16	0.0369683	0.139271	0.0372506	7.70108e-11
17	ILMN_1770732	17150352	COPS3	cg19093370	17110180	rs1029830	17184097	7.75276e-10	2.21193e-98	-0.351241	0.0595004	3.56586e-09	0.0113024	0.138138	0.0187437	1.57098e-16
16	ILMN_1675583	89603868	SPG7	cg05521982	89159988	rs8059968	89589125	1.60031e-10	3.64797e-97	0.361591	0.0591219	9.59354e-10	0.0455062	0.136632	0.0202397	1.07269e-15
7	ILMN_1680772	38402632	TCRGV	cg18833928	38357684	rs6959603	38256938	1.1466e-12	8.34308e-96	-0.400627	0.0595451	1.71855e-11	0.052972	0.134945	0.024907	9.07015e-14
7	ILMN_1779015	149461523	ZNF467	cg19351398	149472134	rs77028034	149471610	7.74935e-18	7.66295e-92	-0.461015	0.0581888	2.32327e-15	0.0212415	0.12999	0.0360347	8.00056e-10
5	ILMN_1778543	79949827	DHFR	cg17330048	80257322	rs145380650	79922349	1.33934e-10	5.5876e-91	-0.370909	0.0605914	9.27159e-10	0.0878731	0.128903	0.0204083	2.57498e-14
5	ILMN_2313926	130730034	CDC42SE2	cg04518342	131593106	rs810078	130689713	1.72493e-11	9.39817e-91	0.383829	0.0601333	1.73694e-10	0.0231231	0.128618	0.022348	1.36907e-13
5	ILMN_2313926	130730034	CDC42SE2	cg12564285	131593104	rs810078	130689713	5.17476e-14	9.39817e-91	0.429248	0.0608544	1.74238e-12	0.0190759	0.128618	0.0278212	7.58956e-12
5	ILMN_2313926	130730034	CDC42SE2	cg18758796	131593413	rs810078	130689713	2.01686e-10	9.39817e-91	0.360511	0.0594264	1.30714e-09	0.0257932	0.128618	0.0200203	2.08495e-14
12	ILMN_1676010	53810029	SP1	cg26875137	53738046	rs35969688	53793209	3.09661e-13	1.33729e-90	0.429467	0.0626353	7.05075e-12	0.0142184	0.128425	0.0261398	2.51166e-12
9	ILMN_1741957	127996181	RABEPK	cg04986567	128776861	rs501963	127962916	7.93995e-10	1.91136e-89	-0.359477	0.0611739	4.19526e-09	0.0300213	0.126965	0.0187211	1.32986e-14
9	ILMN_1741957	127996181	RABEPK	cg13996562	128777132	rs501963	127962916	4.90133e-11	1.91136e-89	-0.384947	0.0616233	4.18984e-10	0.0508464	0.126965	0.0213601	1.17479e-13
20	ILMN_1724194	57290797	NPEPL1	cg19119609	57331394	rs736144	57291068	7.86141e-10	5.37424e-89	0.36352	0.0618612	4.19331e-09	0.0301654	0.126396	0.0187305	1.67537e-14
16	ILMN_1671839	84211544	TAF1C	cg00751501	84342709	rs3208968	84211969	5.21998e-12	6.18097e-89	-0.399551	0.0612613	6.93424e-11	0.376864	0.126319	0.0234773	7.73352e-13
16	ILMN_1671839	84211544	TAF1C	cg04268432	84346925	rs3208968	84211969	7.22478e-15	6.18097e-89	-0.446712	0.0616083	4.14191e-13	0.021831	0.126319	0.0296668	5.79475e-11
16	ILMN_1671839	84211544	TAF1C	cg07001856	84346722	rs3208968	84211969	7.75927e-15	6.18097e-89	-0.444901	0.0614204	4.37161e-13	0.0548349	0.126319	0.0295999	5.54994e-11
16	ILMN_1671839	84211544	TAF1C	cg15547140	84346930	rs3208968	84211969	8.60608e-18	6.18097e-89	-0.488529	0.061891	2.94107e-15	0.0183875	0.126319	0.0359375	2.45948e-09
16	ILMN_1671839	84211544	TAF1C	cg27154941	84346910	rs3208968	84211969	5.61179e-15	6.18097e-89	-0.455601	0.0626114	3.42246e-13	0.0327624	0.126319	0.0299032	6.74624e-11
11	ILMN_1723412	2289949	ASCL2	cg08005462	2212133	rs2651823	2321650	7.89223e-15	6.79809e-89	0.43148	0.0595838	4.43554e-13	0.534398	0.126266	0.029584	5.59357e-11
11	ILMN_1723412	2289949	ASCL2	cg25635251	2234043	rs2651823	2321650	1.20879e-13	6.79809e-89	-0.414854	0.0596674	3.58165e-12	0.0303327	0.126266	0.0270243	1.0144e-11
8	ILMN_1796490	145067277	GRINA	cg05342816	144775130	rs11136343	145058986	8.9451e-11	2.06348e-88	0.380903	0.0617766	7.01176e-10	0.0729141	0.125654	0.0207906	1.22753e-13
5	ILMN_1672947	96110292	CAST	cg02587643	96039066	rs2351245	95995733	8.05063e-10	3.52886e-88	0.373188	0.0635681	4.33992e-09	0.0567057	0.125358	0.0187079	2.46575e-14
5	ILMN_1672947	96110292	CAST	cg02632229	96038883	rs2351245	95995733	6.78111e-12	3.52886e-88	0.417039	0.0642828	8.72335e-11	0.0207293	0.125358	0.0232303	9.17085e-13
19	ILMN_1764694	36827536	ZFP14	cg21808240	36822564	rs2967511	36872816	1.55869e-11	2.67153e-87	0.409346	0.0641345	1.74084e-10	0.27051	0.12424	0.0224438	7.65474e-13
15	ILMN_2402581	57967232	GCOM1	cg13518442	58358879	rs4774967	57855760	4.32975e-19	4.48495e-87	0.512291	0.0629537	4.03247e-16	0.436806	0.123953	0.0387008	2.21802e-08
6	ILMN_2224290	26636646	ZNF322	cg02478829	26598070	rs2451732	26622904	1.48381e-22	9.82856e-87	-0.569209	0.0649953	1.99281e-18	0.0211487	0.123518	0.0460099	7.46367e-07
6	ILMN_2224290	26636646	ZNF322	cg24010402	26660753	rs2451732	26622904	1.35518e-13	9.82856e-87	-0.44052	0.0635703	4.21889e-12	0.47817	0.123518	0.0269167	2.49617e-11
11	ILMN_1813950	193889	SCGB1C1	cg03071500	325964	rs11605246	198062	2.52302e-10	2.2316e-86	-0.36589	0.0607523	1.71577e-09	0.0364962	0.123063	0.0198082	1.49364e-13
11	ILMN_1813950	193889	SCGB1C1	cg14804531	334298	rs11605246	198062	6.37321e-10	2.2316e-86	-0.358456	0.0607819	3.69263e-09	0.615425	0.123063	0.0189296	7.24596e-14
17	ILMN_1703301	45567621	MRPL45P2	cg23391107	45924227	rs9908393	45537607	3.08332e-12	4.65127e-85	0.429755	0.0654293	5.09148e-11	0.38974	0.121375	0.0239741	6.84757e-12
1	ILMN_1752728	24171843	FUCA1	cg06902898	24128066	rs12123991	24166191	6.01291e-10	8.10651e-85	0.375797	0.0636902	3.62645e-09	0.528624	0.121066	0.0189847	1.63751e-13
6	ILMN_1755077	138734129	HEBP2	cg14267525	138742041	rs73776906	138664594	3.18729e-12	5.55178e-84	0.533501	0.0813328	5.39935e-11	0.0112108	0.119992	0.0239429	1.10425e-11
1	ILMN_2384544	155035042	ADAM15	cg15685922	156045208	rs45444697	155034632	8.40099e-18	1.25386e-83	0.494611	0.0629608	3.97058e-15	0.0154008	0.119537	0.0359597	2.07478e-08
5	ILMN_1674609	175819570	CLTB	cg01284438	175250977	rs7443800	175559839	1.73948e-19	1.86558e-83	0.537399	0.0656798	2.78925e-16	0.0208765	0.119314	0.0395414	1.33048e-07
5	ILMN_1674609	175819570	CLTB	cg19649083	175295119	rs7443800	175559839	1.15652e-14	1.86558e-83	0.464583	0.0647843	7.43311e-13	0.0310117	0.119314	0.0292261	4.76585e-10
5	ILMN_1674609	175819570	CLTB	cg22988198	175305793	rs7443800	175559839	2.48376e-18	1.86558e-83	0.523154	0.0657222	1.71942e-15	0.0187868	0.119314	0.0370878	3.97289e-08
11	ILMN_1766797	66373394	CCS	cg00023919	66839191	rs498045	66362997	3.26412e-14	2.33578e-83	-0.466005	0.0659744	1.62453e-12	0.0504321	0.119189	0.0282535	2.69719e-10
11	ILMN_1766797	66373394	CCS	cg18043888	66839187	rs498045	66362997	1.48083e-11	2.33578e-83	-0.419117	0.0657655	1.85482e-10	0.0534464	0.119189	0.0224924	5.13639e-12
11	ILMN_1766797	66373394	CCS	cg22344122	66839085	rs498045	66362997	6.05948e-10	2.33578e-83	-0.3809	0.0646195	3.7579e-09	0.0793756	0.119189	0.0189774	3.33894e-13
7	ILMN_1692191	2770744	GNA12	cg02394572	2754753	rs7803944	2809087	4.07784e-11	8.80216e-83	-0.394592	0.0631842	4.235e-10	0.0320952	0.118445	0.0215343	3.29289e-12
7	ILMN_1692191	2770744	GNA12	cg03653726	2769253	rs7803944	2809087	1.52654e-24	8.80216e-83	-0.601929	0.0666372	1.6713e-19	0.0120306	0.118445	0.0501584	1.40969e-05
7	ILMN_1692191	2770744	GNA12	cg27476859	2772710	rs7803944	2809087	4.11021e-18	8.80216e-83	-0.515526	0.0651639	2.54881e-15	0.0949651	0.118445	0.0366218	4.07464e-08
12	ILMN_2101375	551684	CCDC77	cg15580052	618772	rs11608938	428693	2.26728e-10	2.53533e-82	0.379888	0.0630767	1.71603e-09	0.243043	0.117852	0.0199096	1.16996e-12
4	ILMN_1706687	39123588	KLHL5	cg02198513	38987121	rs3806735	38953128	2.02628e-18	2.83285e-82	-0.520453	0.0653217	1.61882e-15	0.613443	0.11779	0.0372761	6.90322e-08
1	ILMN_1804676	171678830	VAMP4	cg20598894	171756153	rs12119232	171711152	2.65894e-16	1.87431e-80	0.495475	0.0658958	5.51688e-14	0.0149258	0.11543	0.0327503	1.32838e-08
4	ILMN_1801833	86921890	ARHGAP24	cg02052774	86396080	rs61120164	86561831	4.84069e-10	3.38178e-79	-0.369198	0.0624691	3.4192e-09	0.576755	0.113794	0.0191905	3.03856e-12
4	ILMN_1801833	86921890	ARHGAP24	cg23707400	86395991	rs61120164	86561831	5.11587e-14	3.38178e-79	-0.440098	0.0629479	2.72021e-12	0.81528	0.113794	0.0278317	1.27804e-09
1	ILMN_2144574	85029065	CTBS	cg09062462	85220242	rs15911	85029077	2.13732e-10	6.02262e-79	0.396531	0.0658968	1.77187e-09	0.0820371	0.113467	0.0199655	6.26819e-12
1	ILMN_2144574	85029065	CTBS	cg11654024	85230119	rs15911	85029077	7.59851e-10	6.02262e-79	0.38054	0.0650695	4.96888e-09	0.0210833	0.113467	0.0187627	2.44896e-12
19	ILMN_1846517	44405211	LOC100505715	cg08633290	44405433	rs8104290	44367338	7.47795e-16	1.02344e-78	0.492735	0.0665065	1.27433e-13	0.05745	0.113166	0.0317863	1.59149e-08
22	ILMN_1781225	31322454	C22orf27	cg00607058	31090071	rs5753373	31283719	2.08883e-19	1.76172e-78	0.581554	0.0716169	4.64858e-16	0.0152424	0.112858	0.0393728	7.7978e-07
7	ILMN_2066756	158443544	NCAPG2	cg22062231	158883817	rs748949	158497277	2.18e-10	3.22301e-78	-0.413756	0.0688225	1.83327e-09	0.190959	0.112515	0.0199468	8.78224e-12
12	ILMN_1734312	120565163	GCN1L1	cg17717091	120541617	rs2422	120565188	1.18542e-17	2.0245e-77	-0.542267	0.0697574	7.6284e-15	0.0135568	0.11147	0.0356409	2.00195e-07
1	ILMN_1716004	46830585	NSUN4	cg14632490	46911983	rs41293273	46806393	1.32929e-14	5.47039e-77	0.476637	0.0669884	1.11741e-12	0.992249	0.110904	0.0290957	7.08827e-09
1	ILMN_1716004	46830585	NSUN4	cg19922871	46913532	rs41293273	46806393	2.67201e-12	5.47039e-77	0.442168	0.0675558	5.94083e-11	0.108062	0.110904	0.0241092	3.09804e-10
17	ILMN_1795400	80897301	TBCD	cg00806009	80739852	rs11869930	80893271	1.14453e-11	1.61658e-76	-0.389012	0.0610471	1.86188e-10	0.0279615	0.110285	0.0227357	1.50292e-10
19	ILMN_1709937	44271095	KCNN4	cg23489630	44645078	rs62116961	44283843	6.33712e-10	4.48059e-76	-0.381732	0.065122	4.57868e-09	0.0437753	0.109703	0.0189348	1.13905e-11
1	ILMN_2334989	156280754	CCT3	cg03712798	156548584	rs12117903	156311165	3.01284e-14	1.27084e-75	-0.474037	0.0675005	2.17585e-12	0.0197647	0.109107	0.0283287	8.09295e-09
11	ILMN_1793476	6340388	PRKCDBP	cg16776065	6340486	rs34131947	6343486	1.21886e-10	6.49549e-74	0.377887	0.0622741	1.29416e-09	0.0313297	0.106849	0.0204975	1.03936e-10
1	ILMN_1738572	22054563	USP48	cg10038867	21982511	rs16825896	22054427	9.18566e-10	7.45374e-74	0.422583	0.0728254	6.52623e-09	0.0170614	0.10677	0.0185828	2.55942e-11
7	ILMN_1821975	142448578	TCRBV4S1A1T	cg09376008	142377275	rs2734221	142487346	4.58661e-10	9.17122e-74	-0.392509	0.066579	3.73796e-09	0.0384655	0.106651	0.0192416	4.41224e-11
1	ILMN_1771223	17395419	PADI2	cg03601920	17445310	rs11576552	17423310	2.70749e-19	3.66556e-73	-0.590026	0.0733526	8.71734e-16	0.0656964	0.105852	0.0391337	4.81464e-06
7	ILMN_1669851	66774101	STAG3L4	cg02326500	66904163	rs13241524	66784173	1.11707e-10	2.89528e-72	0.432656	0.071263	1.2691e-09	0.0107519	0.104659	0.0205802	2.40962e-10
17	ILMN_1734826	5290063	NUP88	cg18993757	4889754	rs8081185	5312672	3.12454e-14	7.12269e-72	0.513702	0.0734719	2.71346e-12	0.0961647	0.104139	0.0282945	3.90745e-08
18	ILMN_2364305	55216085	FECH	cg18349660	55257281	rs1062010	55215573	5.96741e-13	2.76946e-71	-0.415554	0.0622239	2.4162e-11	0.016557	0.103352	0.0255222	9.87136e-09
11	ILMN_1756204	64139454	RPS6KA4	cg10612274	63827432	rs10897490	64158304	7.32362e-10	8.58628e-71	-0.406797	0.0698965	5.88517e-09	0.034121	0.102696	0.0187978	1.32807e-10
16	ILMN_1774990	684583	C16orf13	cg02296627	508045	rs12447392	716798	3.57316e-10	2.05408e-70	0.410612	0.0694424	3.35958e-09	0.0483831	0.102189	0.0194782	2.62678e-10
8	ILMN_1715680	11644574	NEIL2	cg02319733	10282549	rs804266	11629852	1.55333e-14	4.16429e-70	0.521626	0.074013	1.8182e-12	0.140858	0.101778	0.0289496	1.17793e-07
8	ILMN_1715680	11644574	NEIL2	cg02771117	11279352	rs804266	11629852	9.74047e-16	4.16429e-70	0.52998	0.0724735	2.61753e-13	0.0101473	0.101778	0.0315396	4.57426e-07
8	ILMN_1715680	11644574	NEIL2	cg06819296	10982668	rs804266	11629852	3.99951e-17	4.16429e-70	-0.557463	0.0733666	2.99988e-14	0.0730388	0.101778	0.0345124	1.92119e-06
8	ILMN_1715680	11644574	NEIL2	cg09974041	10273890	rs804266	11629852	2.45869e-10	4.16429e-70	-0.416829	0.0699383	2.52308e-09	0.65359	0.101778	0.0198326	3.9256e-10
8	ILMN_1715680	11644574	NEIL2	cg10193681	11536901	rs804266	11629852	4.43675e-13	4.16429e-70	-0.472206	0.0704542	2.05152e-11	0.0820072	0.101778	0.0258014	1.95568e-08
8	ILMN_1715680	11644574	NEIL2	cg11548083	10208156	rs804266	11629852	1.30783e-17	4.16429e-70	0.564211	0.0733336	1.4288e-14	0.0384318	0.101778	0.0355497	3.08021e-06
8	ILMN_1715680	11644574	NEIL2	cg18626958	10464160	rs804266	11629852	1.42568e-11	4.16429e-70	-0.445893	0.0706504	2.76768e-10	0.0201654	0.101778	0.0225281	2.50394e-09
8	ILMN_1715680	11644574	NEIL2	cg21290162	9741960	rs804266	11629852	2.76944e-10	4.16429e-70	-0.419568	0.0705798	2.77143e-09	0.019749	0.101778	0.0197199	3.62063e-10
8	ILMN_1715680	11644574	NEIL2	cg21915799	10282809	rs804266	11629852	1.72839e-17	4.16429e-70	0.568179	0.0740765	1.71782e-14	0.0323614	0.101778	0.035291	2.74176e-06
20	ILMN_1787410	33866918	EIF6	cg14947478	34025962	rs111916968	33880146	6.74714e-10	7.49534e-70	-0.448087	0.0769037	5.65677e-09	0.422677	0.101436	0.0188755	2.21369e-10
16	ILMN_1772731	1859259	HAGH	cg01353073	1965080	rs3813760	1889645	2.28911e-12	1.77627e-69	-0.504161	0.0773502	7.13001e-11	0.72286	0.100933	0.0242552	1.0057e-08
16	ILMN_1772731	1859259	HAGH	cg02862121	1845460	rs3813760	1889645	1.7031e-18	1.77627e-69	-0.619021	0.0788061	3.9984e-15	0.0587719	0.100933	0.0374366	8.79592e-06
16	ILMN_1772731	1859259	HAGH	cg08640252	1820949	rs3813760	1889645	1.4626e-18	1.77627e-69	0.62266	0.0791459	3.62534e-15	0.118042	0.100933	0.0375773	9.33032e-06
16	ILMN_1772731	1859259	HAGH	cg19030554	1822289	rs3813760	1889645	1.86656e-11	1.77627e-69	0.476605	0.0759456	3.48283e-10	0.0112221	0.100933	0.0222734	2.82398e-09
6	ILMN_2313434	160199699	TCP1	cg15166039	160023626	rs9365097	160211259	7.79856e-10	5.35573e-69	-0.441034	0.0759971	6.50191e-09	0.0116573	0.10029	0.018738	3.01775e-10
19	ILMN_1714650	38900561	RASGRP4	cg00038736	38877134	rs73044953	38896075	1.43636e-15	6.77933e-69	0.522555	0.0719228	3.71651e-13	0.0179477	0.100152	0.0311771	6.17357e-07
19	ILMN_1714650	38900561	RASGRP4	cg08052629	38746615	rs73044953	38896075	1.03696e-12	6.77933e-69	0.462224	0.0700159	4.06473e-11	0.0139043	0.100152	0.0250017	2.05517e-08
19	ILMN_1714650	38900561	RASGRP4	cg26254045	38886658	rs73044953	38896075	1.08383e-12	6.77933e-69	-0.464861	0.070467	4.19975e-11	0.0787245	0.100152	0.0249601	2.00409e-08
9	ILMN_2066151	27229826	TEK	cg13913108	27248473	rs578327	27193847	2.11943e-10	3.76274e-68	0.414943	0.0695164	2.38713e-09	0.0528471	0.0991505	0.0199735	1.09516e-09
5	ILMN_1678957	140050296	WDR55	cg23500537	140419819	rs801176	140087010	1.40462e-10	7.41569e-68	0.426278	0.0708157	1.74909e-09	0.0152741	0.0987534	0.0203633	1.64933e-09
17	ILMN_1794825	19580391	ALDH3A2	cg09532679	20059344	rs7503517	19578140	6.36649e-12	3.34521e-67	-0.446224	0.0698653	1.69253e-10	0.0635335	0.0978703	0.0232897	1.52152e-08
5	ILMN_1685057	131671691	SLC22A4	cg06307176	131281290	rs56399423	131672657	1.13684e-10	4.55837e-67	-0.420633	0.069622	1.52529e-09	0.0800557	0.0976887	0.0205636	2.73587e-09
5	ILMN_1685057	131671691	SLC22A4	cg11427534	132155233	rs56399423	131672657	7.50797e-10	4.55837e-67	-0.403494	0.0695802	6.67178e-09	0.0848272	0.0976887	0.0187742	7.82285e-10
11	ILMN_1689868	703833	TMEM80	cg20411756	640606	rs28392994	679915	7.98131e-12	1.24077e-66	-0.473305	0.074452	2.05489e-10	0.0843461	0.0971006	0.0230764	1.71879e-08
1	ILMN_1749006	167675068	RCSD1	cg21209859	167682516	rs12119888	167678404	1.33641e-11	5.26237e-66	0.473209	0.0751923	3.10761e-10	0.168115	0.0962506	0.0225893	1.6788e-08
14	ILMN_1668924	101003730	BEGAIN	cg20904336	100618491	rs11628341	101010730	4.42306e-12	3.4854e-65	0.482537	0.0752275	1.41405e-10	0.0320802	0.0951361	0.0236338	4.61632e-08
12	ILMN_2105923	2998345	HKMT1188	cg00922748	2944322	rs4766002	2986911	5.29621e-16	1.47596e-64	-0.580569	0.0793893	2.61364e-13	0.296175	0.0942834	0.0321082	5.23806e-06
12	ILMN_2105923	2998345	HKMT1188	cg02852959	2944436	rs4766002	2986911	3.07445e-13	1.47596e-64	-0.52933	0.07902	2.10291e-11	0.16923	0.0942834	0.0261464	2.59059e-07
12	ILMN_2105923	2998345	HKMT1188	cg03126946	2944310	rs4766002	2986911	6.16663e-18	1.47596e-64	-0.616479	0.0801495	1.45292e-14	0.0863351	0.0942834	0.0362463	3.10423e-05
12	ILMN_2105923	2998345	HKMT1188	cg05194726	2944480	rs4766002	2986911	1.13417e-14	1.47596e-64	-0.552661	0.078624	2.0778e-12	0.109101	0.0942834	0.0292445	1.32605e-06
12	ILMN_2105923	2998345	HKMT1188	cg14176966	2944286	rs4766002	2986911	1.02931e-10	1.47596e-64	-0.465031	0.0770013	1.54819e-09	0.717668	0.0942834	0.0206578	9.3517e-09
16	ILMN_1687921	731700	JMJD8	cg05673214	743476	rs6597	731725	3.7753e-11	4.78256e-64	-0.424432	0.0689254	7.37404e-10	0.160991	0.0935877	0.0216072	2.18778e-08
19	ILMN_1672080	17342863	NR2F6	cg17526513	17346367	rs66606313	17345427	1.13307e-18	5.02853e-64	-0.594248	0.0759974	5.31082e-15	0.0164765	0.093558	0.0378133	6.8948e-05
3	ILMN_2124187	150177472	TSC22D2	cg12297066	150238373	rs1868672	150175231	6.85884e-12	4.29668e-63	0.480919	0.0757405	2.15923e-10	0.0246445	0.0922857	0.0232193	9.06848e-08
7	ILMN_1683811	128595371	TNPO3	cg17533927	128550898	rs4731534	128605594	8.91139e-13	5.61922e-63	0.503811	0.0766471	4.9268e-11	0.336241	0.0921263	0.0251446	2.90556e-07
7	ILMN_1683811	128595371	TNPO3	cg20531550	128550902	rs4731534	128605594	1.77148e-11	5.61922e-63	0.473209	0.0758373	4.3817e-10	0.184089	0.0921263	0.0223229	5.54898e-08
11	ILMN_1788356	8941149	AKIP1	cg10639395	8710044	rs2742470	9004002	4.68024e-12	1.32391e-62	-0.488571	0.0764722	1.67111e-10	0.0343618	0.0916169	0.0235804	1.39235e-07
17	ILMN_2100209	34540213	CCL4L2	cg18100887	34611341	rs113435750	34822168	1.27161e-15	4.53424e-62	-0.652526	0.0905419	5.72411e-13	0.0274056	0.0908842	0.0312908	9.31798e-06
18	ILMN_1746720	21712509	TTC39C	cg25952192	21656374	rs4800173	21619931	3.02594e-12	7.21754e-62	-0.552474	0.0859016	1.26372e-10	0.26099	0.0906072	0.0239918	2.43693e-07
5	ILMN_1670306	147261156	SCGB3A2	cg14615553	147093466	rs138884104	147250641	2.5959e-13	1.00389e-61	-0.5252	0.0784868	2.20781e-11	0.0836961	0.0904105	0.0263058	9.27987e-07
11	ILMN_1749243	65769955	BANF1	cg24147428	65409760	rs7128076	65759634	6.86108e-11	6.36646e-61	0.50005	0.082448	1.31922e-09	0.105607	0.0893077	0.0210417	6.33082e-08
11	ILMN_1749243	65769955	BANF1	cg24851651	66362959	rs7128076	65759634	1.11331e-12	6.36646e-61	0.53643	0.0821242	6.49249e-11	0.0127097	0.0893077	0.0249347	6.20664e-07
4	ILMN_1703041	997408	IDUA	cg19621877	1393418	rs13101828	965720	1.82833e-13	1.39877e-60	-0.513898	0.0765104	1.85886e-11	0.0132124	0.088837	0.0266354	1.77023e-06
16	ILMN_1653319	89987334	MC1R	cg00261912	89777763	rs62052174	89950901	1.56085e-15	1.77921e-60	0.532907	0.0743227	7.48942e-13	0.123386	0.088693	0.0310994	1.56571e-05
2	ILMN_1698323	131890525	PLEKHB2	cg24828304	132156383	rs57947210	131877646	1.83214e-12	3.19571e-60	-0.528783	0.081698	9.64474e-11	0.0140734	0.0883424	0.0244653	6.45934e-07
20	ILMN_1794643	62367403	ZGPAT	cg04343971	62570696	rs4809220	62341665	7.18752e-11	8.07262e-60	-0.458516	0.0757671	1.43373e-09	0.0812905	0.087787	0.0209978	1.01532e-07
16	ILMN_1704305	69376809	NIP7	cg12108730	69141258	rs11542583	69373414	1.23178e-14	2.33885e-59	-0.56097	0.0805125	3.22634e-12	0.0150372	0.0871487	0.029167	9.99336e-06
11	ILMN_1736814	77327484	CLNS1A	cg11550547	77734490	rs72945566	77311259	1.68811e-11	5.25026e-59	0.523723	0.0842612	5.11728e-10	0.0265137	0.0866629	0.0223684	3.32624e-07
16	ILMN_1752249	88781877	FAM38A	cg05463589	88706426	rs78905828	88802573	4.33203e-14	1.6116e-58	-0.543235	0.0794397	8.0121e-12	0.0335501	0.0859882	0.027988	7.96675e-06
16	ILMN_1752249	88781877	FAM38A	cg05579598	88989069	rs78905828	88802573	7.43447e-12	1.6116e-58	0.491373	0.0779442	2.89753e-10	0.235751	0.0859882	0.0231433	6.42045e-07
5	ILMN_1695853	178030062	CLK4	cg09737019	178158086	rs55653648	178114512	3.70978e-14	2.40902e-58	-0.599368	0.0874812	7.31349e-12	0.0592949	0.0857461	0.0281334	9.14714e-06
1	ILMN_1740742	45480677	UROD	cg04241075	46807263	rs12749939	45478433	1.1945e-12	2.16224e-57	-0.523426	0.0806249	8.46368e-11	0.362025	0.0844225	0.0248684	2.64918e-06
17	ILMN_1805636	37827537	PGAP3	cg08932654	38084459	rs2934951	37833328	7.84355e-13	2.98458e-57	0.528697	0.0809052	6.37077e-11	0.0150837	0.0842278	0.0252648	3.44896e-06
8	ILMN_2228180	10286185	MSRA	cg00074818	8560427	rs9329221	10240202	3.99984e-15	4.57648e-57	-0.571786	0.0811712	1.86536e-12	0.040094	0.0839694	0.0302199	3.84509e-05
8	ILMN_2228180	10286185	MSRA	cg06671706	8559999	rs9329221	10240202	1.40375e-14	4.57648e-57	-0.566665	0.0817828	4.24126e-12	0.0119841	0.0839694	0.0290447	2.2913e-05
8	ILMN_2228180	10286185	MSRA	cg20009332	10489118	rs9329221	10240202	6.34709e-11	4.57648e-57	-0.484873	0.0802005	1.48708e-09	0.0484112	0.0839694	0.0211155	3.75606e-07
12	ILMN_1809034	120894953	GATC	cg02334126	121017209	rs566124	120902279	4.06567e-10	6.30225e-57	-0.472608	0.0812326	5.9568e-09	0.0496736	0.0837759	0.0193559	1.35942e-07
6	ILMN_1716195	26216720	HIST1H2BG	cg02902477	26197071	rs113698481	26229687	2.93492e-10	7.25033e-57	0.515009	0.0879106	4.67571e-09	0.0977404	0.0836912	0.0196648	1.69756e-07
12	ILMN_1787345	49315858	FKBP11	cg19228848	49463115	rs2293449	49318546	2.06021e-10	2.27865e-56	-0.466918	0.0791601	3.67048e-09	0.0120483	0.0829979	0.0200002	2.62039e-07
9	ILMN_1751576	27229827	TEK	cg13913108	27248473	rs578327	27193847	2.11943e-10	2.59415e-56	0.458739	0.0778251	3.7583e-09	0.0622041	0.0829194	0.0199735	2.64434e-07
1	ILMN_1798288	47073550	MOBKL2C	cg19856273	46668472	rs764803	47056227	2.18928e-11	8.23835e-56	-0.511955	0.0831226	7.31864e-10	0.241258	0.0822186	0.0221226	1.1703e-06
4	ILMN_1719158	1205437	CTBP1	cg01321174	1041044	rs3894353	1234028	3.40325e-10	8.51229e-56	0.478355	0.0820217	5.47502e-09	0.0321826	0.0821988	0.0195244	2.53527e-07
4	ILMN_1719158	1205437	CTBP1	cg24063912	1052138	rs3894353	1234028	5.73746e-11	8.51229e-56	-0.502228	0.0830483	1.47184e-09	0.167729	0.0821988	0.0212111	6.98469e-07
7	ILMN_2057573	158523860	ESYT2	cg18925601	158752715	rs12672790	158608223	6.80597e-12	7.32782e-55	0.569333	0.0906449	3.366e-10	0.0238837	0.0808905	0.0232268	3.22504e-06
3	ILMN_2342835	150931328	P2RY14	cg03906843	151157436	rs111558233	151035399	1.05778e-11	8.23786e-55	-0.525073	0.084257	4.61089e-10	0.0128145	0.0808193	0.0228102	2.63416e-06
9	ILMN_1833212	98568585	C9orf130	cg06052641	98546560	rs667705	98746414	2.93212e-12	8.88387e-54	0.444189	0.0698307	2.00519e-10	0.203755	0.0793696	0.0240216	7.69145e-06
9	ILMN_1833212	98568585	C9orf130	cg14424376	98513318	rs667705	98746414	3.3925e-12	8.88387e-54	-0.53464	0.0842562	2.21833e-10	0.0147966	0.0793696	0.0238839	7.16864e-06
15	ILMN_2159859	100267729	LYSMD4	cg18869061	100272053	rs8032484	100271821	2.40908e-12	2.04647e-52	0.512333	0.0804651	1.92585e-10	0.0953139	0.0774505	0.024207	1.47982e-05
3	ILMN_1654612	48312271	ZNF589	cg20833759	49053208	rs11720622	48246679	3.07279e-11	2.50734e-52	0.504385	0.0828418	1.13948e-09	0.0220437	0.077326	0.021802	4.42151e-06
22	ILMN_1681679	43559168	TSPO	cg24694833	43168851	rs138908	43548155	4.7103e-11	3.59585e-52	0.497259	0.0823512	1.55774e-09	0.0722378	0.0771049	0.0213977	3.79505e-06
6	ILMN_1792305	43303977	ZNF318	cg00191957	43476766	rs7692	43304007	1.49313e-10	4.57114e-52	0.542965	0.0919931	3.58611e-09	0.220513	0.0769576	0.0203053	2.155e-06
12	ILMN_2098947	122233777	AK095700	cg21235119	122251088	rs2707066	122231573	7.51562e-11	2.53852e-51	0.526007	0.0880165	2.28351e-09	0.0306805	0.0759044	0.0209554	4.29936e-06
2	ILMN_2413816	165350942	GRB14	cg27413603	164960033	rs56386025	165398259	7.63432e-13	5.26551e-51	0.594687	0.0919296	9.86962e-11	0.0951962	0.0754555	0.0252903	4.38553e-05
9	ILMN_1771957	140003508	MAN1B1	cg14190761	139939926	rs4880201	139995065	1.17139e-11	5.59632e-51	0.518633	0.0838907	6.31942e-10	0.0116832	0.075418	0.0227137	1.26522e-05
16	ILMN_1730176	31391336	ITGAX	cg02264895	31385282	rs11150616	31370090	3.65464e-13	6.71994e-51	0.580522	0.0887516	6.11175e-11	0.0530662	0.0753054	0.025984	6.27405e-05
5	ILMN_1702320	146971152	JAKMIP2	cg06736134	147040725	rs2436340	147162475	3.28598e-11	8.81522e-51	0.52496	0.0865462	1.31409e-09	0.0488162	0.0751382	0.0217385	8.27936e-06
1	ILMN_2189424	1342635	MRPL20	cg22517356	1361216	rs78446752	1183397	5.64426e-12	4.97603e-50	0.546397	0.0874169	4.09201e-10	0.44427	0.0740709	0.0234036	2.64537e-05
1	ILMN_1804663	155165428	THBS3	cg18276016	156076340	rs140081212	155184975	1.81301e-11	6.11002e-50	0.529501	0.0864748	9.17262e-10	0.717955	0.0739441	0.022301	1.58194e-05
17	ILMN_2335604	46247982	SKAP1	cg15117739	46698881	rs34791545	46488447	2.14239e-11	1.15123e-49	0.517766	0.084855	1.04897e-09	0.126674	0.0735528	0.022143	1.63749e-05
17	ILMN_2335604	46247982	SKAP1	cg27217474	46697543	rs34791545	46488447	2.4209e-10	1.15123e-49	0.489382	0.0840499	5.79693e-09	0.0237858	0.0735528	0.0198474	4.79163e-06
17	ILMN_1653711	42636723	FZD2	cg25948591	42676997	rs11867858	42688460	1.18403e-11	1.81013e-49	0.542356	0.0879795	7.06761e-10	0.0123061	0.073273	0.0227037	2.35827e-05
15	ILMN_1811264	40845483	C15orf57	cg18639615	40780331	rs1813898	40848894	2.38147e-12	2.25667e-49	-0.553546	0.0874056	2.40321e-10	0.0924393	0.0731366	0.0242179	5.09462e-05
6	ILMN_1726547	136879938	MAP3K5	cg09732335	136968539	rs9321570	137095679	2.33069e-11	1.48261e-48	-0.540997	0.088976	1.1999e-09	0.345245	0.0719707	0.0220634	2.50061e-05
13	ILMN_1761486	73329415	C13orf34	cg11421702	73301012	rs41283994	73302046	5.39587e-11	3.61905e-48	-0.470733	0.0786886	2.20105e-09	0.121228	0.071417	0.0212692	1.96355e-05
16	ILMN_1690262	88744393	MGC23284	cg07326016	88846234	rs8048658	88751528	1.27518e-10	1.23311e-47	-0.523658	0.0890881	4.1531e-09	0.258324	0.0706553	0.0204548	1.60997e-05
16	ILMN_1690262	88744393	MGC23284	cg10244414	88706717	rs8048658	88751528	6.19394e-11	1.23311e-47	-0.545707	0.0915493	2.51005e-09	0.0963409	0.0706553	0.0211385	2.29877e-05
1	ILMN_1709399	16067831	SLC25A34	cg07781491	16554892	rs7553242	16060678	2.02229e-11	7.72664e-47	-0.550475	0.0906005	1.23334e-09	0.218619	0.0695129	0.0221976	5.43131e-05
11	ILMN_1667519	14300848	RRAS2	cg06199346	14280333	rs2970333	14331627	1.11113e-10	1.294e-46	0.566227	0.0962501	4.03204e-09	0.121006	0.0691914	0.0205853	2.66339e-05
8	ILMN_1744268	144989739	PLEC	cg20545721	144925333	rs11781667	145040856	8.8473e-11	9.69254e-45	-0.538064	0.0913958	3.92829e-09	0.0995494	0.0664919	0.020801	6.52684e-05
Note that these associations were identified by the SMR & HEIDI analysis considering gene expression as the exposure and DNAm as the outcome; Ex_Gene = tagging gene of the expression probe; Me = DNAm probe; Me_bp = physical position of the DNAm probe (hg19); Ex = gene expression probe; Ex_bp = physical position of the gene expression probe (hg19); bXY = the SMR estimate of the effect of gene expr…
