# Supplementary material for: Integrative analysis of omics summary data reveals putative mechanisms underlying complex traits
Source: Nat Commun. 2018 Mar 2;9:918. doi: 10.1038/s41467-018-03371-0 (PMC5834629; doi:10.1038/s41467-018-03371-0)
Supplement: Supplementary file 4 — Supplementary Data 2 [file 41467_2018_3371_MOESM4_ESM.xlsx]

## Sheet: Sheet1
Supplementary Table 2 Descriptive summary of the GWAS data sets
Trait	n	ncase	ncntl	Publication	URL
Height	253288	/	/	Wood et al. 2014 Nature Genetics	https://www.broadinstitute.org/collaboration/giant/index.php/GIANT_consortium_data_files
BMI	339224	/	/	Locke et al. 2015 Nature	https://www.broadinstitute.org/collaboration/giant/index.php/GIANT_consortium_data_files
WHRadjBMI	137052	/	/	Shungin et al. 2015 Nature	https://www.broadinstitute.org/collaboration/giant/index.php/GIANT_consortium_data_files
HDL	93561	/	/	GLGC, Nature Genetics 45 (2013)	http://csg.sph.umich.edu//abecasis/public/lipds2013/
LDL	89138	/	/	GLGC, Nature Genetics 45 (2013)	http://csg.sph.umich.edu//abecasis/public/lipds2013/
TG	90263	/	/	GLGC, Nature Genetics 45 (2013)	http://csg.sph.umich.edu//abecasis/public/lipds2013/
EY	293723	/	/	Okbay et al. 2016 Nature	http://www.nature.com/nature/journal/v533/n7604/full/nature17671.html
RA	/	14361	43923	Okada et al. 2014 Nature	http://plaza.umin.ac.jp/~yokada/datasource/software.htm
SCZ	/	36989	113075	PGC 2014 Nature	http://www.med.unc.edu/pgc/downloads
CAD	/	60801	123504	NIkpay et al., Nature Genetics 47 (2015)	http://www.cardiogramplusc4d.org/downloads/
T2D	/	12171	56862	Morris et al., Nature Genetics (2012) 44	http://www.diagram-consortium.org/downloads.html
CD	/	5956	14927	Liu et al Nature Genetics 47, 979-986 (2015)	http://www.ibdgenetics.org/downloads.html
UC	/	6968	20464	Liu et al Nature Genetics 47, 979-986 (2015)	http://www.ibdgenetics.org/downloads.html
AD	/	17008	37154	Lambert et al Nature Genetics 2013	http://www.pasteur-lille.fr/en/recherche/u744/igap/igap_download.php
n = sample size; ncase = number of cases; ncntl = number of controls;
