# Supplementary material for: Integrative analysis of omics summary data reveals putative mechanisms underlying complex traits
Source: Nat Commun. 2018 Mar 2;9:918. doi: 10.1038/s41467-018-03371-0 (PMC5834629; doi:10.1038/s41467-018-03371-0)
Supplement: Supplementary file 5 — Supplementary Data 3 [file 41467_2018_3371_MOESM5_ESM.xlsx]

## Sheet: Sheet1
Supplementary Table 3 Identification of 374 genes by the SMR analysis for 13 human complex traits
Trait	Probe ID	Gene	Chr	bp_probe	Top cis-eQTL	bp_cis-eQTL	PeQTL	PGWAS	bXY	SESMR	PSMR	PHEIDI	Pass_HEIDI
AD	ILMN_1674160	BIN1	2	127805872	rs10194375	127839781	1.38701e-176	3.609e-07	0.0984816	0.0196228	5.20124e-07	3.8071e-07	0
AD	ILMN_2309245	BIN1	2	127805943	rs10194375	127839781	2.26543e-158	3.609e-07	0.104404	0.0208409	5.45468e-07	1.18612e-06	0
AD	ILMN_2330966	PTK2B	8	27316680	rs17057043	27220310	1.86561e-30	1.032e-07	0.271987	0.0564158	1.42759e-06	0.00276747	0
AD	ILMN_1696463	SPI1	11	47376480	rs7105851	47383275	5.27064e-244	5.401e-06	0.0820708	0.0181541	6.16115e-06	0.0881775	1
AD	ILMN_1806721	MS4A2	11	59865697	rs55847558	59903793	2.16667e-22	2.848e-10	-0.367698	0.0693624	1.15095e-07	0.465375	1
AD	ILMN_1721035	MS4A6A	11	59940570	rs12453	59945745	5.85087e-97	5.195e-10	0.172132	0.0288703	2.48791e-09	0.0264171	1
AD	ILMN_2359800	MS4A6A	11	59949055	rs7108663	60028142	1.40894e-48	7.558e-11	0.248448	0.041682	2.51379e-09	0.0869676	1
AD	ILMN_2370336	MS4A4A	11	60075869	rs1582763	60021948	7.3707e-24	2.036e-12	0.39494	0.0685478	8.33566e-09	0.624895	1
BMI	ILMN_1676893	ADCY3	2	25042122	rs6726261	25153986	7.4949e-19	3.319e-15	-0.0990747	0.0169689	5.26428e-09	0.0102333	1
BMI	ILMN_2361427	PMS2P3	7	75144028	rs1167827	75163169	1.09916e-75	6.333e-10	-0.0390276	0.00671901	6.30192e-09	0.260608	1
BMI	ILMN_1682165	NT5C2	10	104847963	rs732998	104897901	3.33828e-48	1.017e-08	0.0445672	0.00830172	7.94238e-08	0.0268272	1
BMI	ILMN_1781184	X84075	11	47353112	rs2071304	47372377	2.135e-131	6.724e-13	-0.0343237	0.00494377	3.84346e-12	0.00835744	0
BMI	ILMN_1696463	SPI1	11	47376480	rs7105851	47383275	5.27064e-244	6.309e-14	-0.0264953	0.0036419	3.46114e-13	0.000987585	0
BMI	ILMN_1808122	C1QTNF4	11	47611459	rs10838748	47716381	9.90906e-24	4.094e-07	-0.0979102	0.0217506	6.74797e-06	0.0452732	1
BMI	ILMN_1718129	MAP2K5	15	68099290	rs12905371	67845930	4.23782e-34	7.296e-09	0.0518281	0.0099683	2.00047e-07	0.00055071	0
BMI	ILMN_1701477	CCDC101	16	28602159	rs480400	28574615	7.32373e-51	4.806e-11	-0.0488352	0.00820532	2.65445e-09	5.04866e-07	0
BMI	ILMN_1684789	CCDC101	16	28603040	rs480400	28574615	6.41896e-100	4.806e-11	-0.0343286	0.00553614	5.61665e-10	2.58511e-08	0
BMI	ILMN_2336133	SULT1A1	16	28617525	rs151228	28563026	3.4485e-97	2.166e-08	-0.0314544	0.00586799	8.30648e-08	7.18224e-07	0
BMI	ILMN_1687571	NPIPL2	16	28773726	rs40831	28508447	2.37598e-145	3.822e-09	0.0414697	0.00718705	7.92414e-09	0.0887913	1
BMI	ILMN_1738369	TUFM	16	28854373	rs12928404	28847246	8.38779e-254	2.559e-13	0.0291258	0.00407219	8.52956e-13	0.00541073	0
BMI	ILMN_1681016	SPNS1	16	28995825	rs6565300	28993049	3.8696e-224	2.276e-09	0.0214168	0.00369996	7.10683e-09	1.11197e-09	0
BMI	ILMN_1739236	ZNF668	16	31072283	rs2303222	31085470	1.95893e-39	4.484e-09	-0.0496601	0.00922239	7.25527e-08	0.628417	1
BMI	ILMN_1693394	BCKDK	16	31123838	rs749767	31124407	4.5008e-24	1.211e-09	-0.0661093	0.0126102	1.58387e-07	0.176736	1
BMI	ILMN_1719097	C18orf8	18	21110419	rs891389	21087531	3.08588e-25	4.408e-08	-0.0688079	0.0142117	1.28766e-06	0.323038	1
BMI	ILMN_2134224	ATP13A1	19	19756047	rs2304130	19789528	5.43355e-119	4.979e-06	-0.0227835	0.00504578	6.32095e-06	0.0716339	1
CAD	ILMN_1671843	PSRC1	1	109822331	rs7528419	109817192	3.40147e-64	1.97e-23	-0.207798	0.0241843	8.52685e-18	0.659627	1
CAD	ILMN_2315964	PSRC1	1	109822552	rs7528419	109817192	3.0165e-17	1.97e-23	-0.415167	0.0644102	1.15092e-10	0.737645	1
CAD	ILMN_2190084	VAMP8	2	85809069	rs1010	85808982	5.58768e-196	7.64e-10	-0.0706915	0.0117315	1.68286e-09	0.163356	1
CAD	ILMN_1718063	LIPA	10	90973722	rs1412444	91002927	2.28151e-276	5.15e-12	0.0656823	0.00969517	1.24628e-11	0.744215	1
CAD	ILMN_1682165	NT5C2	10	104847963	rs11191607	104959188	1.04063e-49	3.72e-07	-0.10532	0.0219057	1.52542e-06	0.0741101	1
CAD	ILMN_1785175	SWAP70	11	9773130	rs173396	9759918	1.83853e-69	3.52e-08	-0.105796	0.0201068	1.42714e-07	0.290501	1
CAD	ILMN_1713380	EIF2B2	14	75475975	rs175040	75469555	1.30753e-164	2.85e-06	0.0593131	0.0128541	3.94372e-06	0.463665	1
CD	ILMN_1682232	MIER1	1	67453514	rs72673758	67482550	1.47576e-20	6.717e-13	-0.675226	0.118783	1.31178e-08	1.34683e-05	0
CD	ILMN_1781700	IL18R1	2	103014797	rs6731154	102991181	7.91002e-58	7.637e-09	-0.289084	0.0531475	5.34956e-08	0.00419381	0
CD	ILMN_1718852	PLCL1	2	199012543	rs9712275	198907143	2.36466e-32	7.606e-07	0.350679	0.0767561	4.9066e-06	0.713575	1
CD	ILMN_2365881	ATG16L1	2	234203921	rs10929033	234204599	5.37338e-29	1.096e-08	0.438448	0.0862499	3.70619e-07	1.49564e-09	0
CD	ILMN_1725707	ATG16L1	2	234204151	rs3792106	234190740	7.35591e-13	5.312e-26	1.28039	0.216005	3.07413e-09	0.00948164	0
CD	ILMN_1758619	SAG	2	234255595	rs10803624	234249385	2.78111e-08	2.515e-15	-1.21927	0.268334	5.52319e-06	0.0141339	1
CD	ILMN_1718023	APEH	3	49720758	rs1131095	49714225	4.22174e-30	3.17e-13	0.51715	0.0843406	8.69491e-10	0.360821	1
CD	ILMN_1795930	PTGER4	5	40693637	rs4286720	40349616	4.58885e-29	2.399e-13	0.596936	0.0974437	9.01421e-10	0.0143082	1
CD	ILMN_1743145	ERAP2	5	96249089	rs2910686	96252589	0	6.357e-11	0.138296	0.021396	1.02224e-10	0.1077	1
CD	ILMN_1814737	LNPEP	5	96364618	rs38039	96327289	1.08269e-46	7.371e-12	0.407108	0.0658985	6.50007e-10	0.0677682	1
CD	ILMN_1875342	AK124143	5	96372005	rs38036	96323503	1.2059e-74	1.025e-08	0.262108	0.0479188	4.50441e-08	0.0036925	0
CD	ILMN_1685057	SLC22A4	5	131671691	rs56399423	131672657	4.55837e-67	3.065e-20	-0.424506	0.0520977	3.69136e-16	0.00148603	0
CD	ILMN_2050911	SLC22A4	5	131679598	rs272866	131681909	2.16593e-91	1.047e-07	-0.224033	0.0436277	2.81986e-07	0.000124469	0
CD	ILMN_1699357	SLC22A5	5	131730983	rs2631367	131705458	2.35662e-110	1.282e-15	-0.296325	0.0394249	5.64019e-14	0.00243806	0
CD	ILMN_1708375	IRF1	5	131818897	rs2548998	131832514	1.73815e-13	1.768e-12	0.821586	0.161132	3.41766e-07	0.00723373	0
CD	ILMN_1702501	RPS6KA2	6	166823063	rs2757044	167371846	4.61749e-43	6.615e-12	-0.421846	0.0686327	7.92453e-10	0.060575	1
CD	ILMN_1671565	RNASET2	6	167343096	rs394522	167398071	0	1.127e-11	-0.149469	0.022291	2.00938e-11	0.0423034	1
CD	ILMN_1712532	CARD9	9	139258523	rs4078099	139267533	1.67593e-174	1.714e-19	0.272201	0.0316427	7.81172e-18	0.234255	1
CD	ILMN_1803997	SDCCAG3	9	139296612	rs4400498	139305007	1.27395e-55	3.76e-08	-0.289171	0.0556704	2.05443e-07	1.65847e-07	0
CD	ILMN_2380850	SDCCAG3	9	139297102	rs10870171	139318530	7.3472e-49	2.186e-08	-0.314095	0.0599963	1.64776e-07	4.40512e-07	0
CD	ILMN_1811301	INPP5E	9	139323338	rs4259518	139322503	3.51954e-265	1.467e-12	-0.17081	0.0246432	4.16918e-12	5.58373e-07	0
CD	ILMN_2126344	SEC16A	9	139334824	rs7863766	139381314	1.59189e-35	2.754e-11	-0.446068	0.0760824	4.54687e-09	2.78254e-05	0
CD	ILMN_2122952	CISD1	10	60037053	rs2590326	60003684	1.81382e-240	2.228e-06	0.130268	0.0278373	2.87415e-06	0.00477441	0
CD	ILMN_2122953	CISD1	10	60047494	rs1769040	59954081	1.10063e-249	1.23e-06	0.129778	0.0270501	1.6052e-06	0.0101744	1
CD	ILMN_1772208	CCDC88B	11	64124544	rs479552	64110683	1.44899e-126	3.477e-06	0.164003	0.0359596	5.09715e-06	0.00762137	0
CD	ILMN_1701477	CCDC101	16	28602159	rs151231	28582849	5.27569e-52	5.59e-07	-0.27359	0.0575673	2.00886e-06	0.0012971	0
CD	ILMN_1684789	CCDC101	16	28603040	rs193628	28582142	4.23791e-101	6.845e-07	-0.192261	0.0398222	1.37923e-06	0.000133618	0
CD	ILMN_2336133	SULT1A1	16	28617525	rs3020805	28618071	3.12646e-100	1.928e-08	-0.233427	0.0430331	5.8165e-08	0.260816	1
CD	ILMN_1687571	NPIPL2	16	28773726	rs7191618	28565667	7.42368e-154	1.104e-09	0.190107	0.0320323	2.94128e-09	0.121509	1
CD	ILMN_1738369	TUFM	16	28854373	rs12928404	28847246	8.38779e-254	4.706e-09	0.146156	0.0253022	7.63058e-09	0.00472045	0
CD	ILMN_1655935	ADCY7	16	50351322	rs9934775	50383077	3.14821e-35	5.46e-07	-0.354681	0.0764569	3.50161e-06	0.00539626	0
CD	ILMN_2082810	BRD7	16	50352969	rs11644259	50371463	1.58742e-91	2.533e-06	-0.198768	0.0433763	4.59634e-06	0.000886534	0
CD	ILMN_1696420	BRD7	16	50354643	rs28793692	50382559	5.91333e-85	2.251e-06	-0.207102	0.0451056	4.40109e-06	0.00110648	0
CD	ILMN_1666206	GSDMB	17	38060997	rs12936231	38029120	1.67067e-263	7.468e-08	-0.129693	0.0244198	1.09045e-07	0.00150239	0
CD	ILMN_2347193	GSDMB	17	38062136	rs12936231	38029120	2.465e-166	7.468e-08	-0.159867	0.0303095	1.3312e-07	0.00131723	0
CD	ILMN_1662174	ORMDL3	17	38077572	rs12936231	38029120	1.06432e-186	7.468e-08	-0.151113	0.0285915	1.2554e-07	0.00121256	0
CD	ILMN_2183687	LIME1	20	62370429	rs6062509	62362563	2.8857e-65	1.209e-10	-0.324305	0.0538761	1.75006e-09	0.063736	1
CD	ILMN_1677877	UBE2L3	22	21978213	rs5754323	21957992	4.20247e-158	2.977e-09	0.178953	0.0309326	7.24088e-09	0.206948	1
EY	ILMN_1808769	C1orf97	1	211605723	rs11119741	211610310	2.69001e-29	6.322e-10	-0.0443337	0.00818488	6.07662e-08	0.36836	1
EY	ILMN_1728802	SDCCAG8	1	243542144	rs3897821	243420388	6.37586e-19	1.358e-09	-0.0635223	0.0126875	5.53809e-07	0.377213	1
EY	ILMN_1775235	AFF3	2	100163869	rs7565967	100744683	1.47764e-58	3.494e-13	-0.0401784	0.00605911	3.33256e-11	1.08167e-06	0
EY	ILMN_1691290	CELSR3	3	48673952	rs7620853	48666503	5.85152e-16	3.859e-09	-0.0695014	0.0145943	1.91472e-06	0.756486	1
EY	ILMN_1798712	USP4	3	49315124	rs9813813	49207093	1.92791e-72	1.17e-06	0.0231373	0.00493062	2.69778e-06	0.0191104	1
EY	ILMN_1718023	APEH	3	49720758	rs1131095	49714225	4.22174e-30	2.127e-20	0.0737546	0.0102645	6.70127e-13	0.000100462	0
EY	ILMN_1690454	C3orf54	3	49842332	rs6802890	49832261	4.2773e-11	1.446e-16	0.114268	0.0221726	2.5555e-07	0.0671281	1
EY	ILMN_1757882	PPP1R16A	8	145727417	rs2620666	145703413	1.1032e-55	9.479e-08	0.030164	0.00596926	4.34438e-07	0.0399066	1
EY	ILMN_1678998	LRRC14	8	145750447	rs9071	145750506	7.15429e-80	4.422e-08	0.0271885	0.00517123	1.45907e-07	0.0524231	1
EY	ILMN_1719344	NRBF2	10	64914119	rs10822155	65071215	2.9314e-37	1.572e-08	0.0393875	0.00762061	2.35926e-07	0.0330361	1
EY	ILMN_2130514	FAM76B	11	95502726	rs1944080	95503636	6.2893e-133	1.108e-07	-0.0199444	0.00384431	2.12532e-07	0.547234	1
EY	ILMN_1803745	SUOX	12	56399238	rs7302200	56449435	9.83577e-25	7.027e-12	-0.057716	0.0101213	1.18123e-08	0.335342	1
EY	ILMN_2209027	RPS26	12	56436252	rs1131017	56435929	0	1.809e-08	0.0120157	0.00215292	2.3897e-08	0.0086577	0
EY	ILMN_1695585	RPS26	12	56437234	rs1131017	56435929	0	1.809e-08	0.011878	0.00212802	2.38154e-08	0.0078894	0
EY	ILMN_2343048	ABCB9	12	123413594	rs4148856	123450765	1.1673e-23	7.727e-13	0.0631904	0.0108389	5.54333e-09	0.0344638	1
EY	ILMN_2343047	ABCB9	12	123413678	rs641760	123518866	9.79442e-17	2.65e-13	0.0787438	0.0143476	4.05824e-08	0.00674188	0
EY	ILMN_2393144	ARL6IP4	12	123467218	rs7957096	123544878	5.01393e-20	1.039e-12	-0.072766	0.0129363	1.85565e-08	0.0777131	1
EY	ILMN_1654421	MPHOSPH9	12	123645687	rs10772996	123697531	7.7161e-19	5.888e-13	0.0787387	0.0140854	2.2697e-08	0.199154	1
EY	ILMN_1739943	SBNO1	12	123782563	rs1569068	123632276	1.29511e-10	5.282e-14	-0.111223	0.0227572	1.02189e-06	0.204832	1
EY	ILMN_1655163	STK24	13	99104556	rs4772096	99194498	1.88616e-22	9.003e-08	0.0474634	0.0101262	2.76975e-06	0.159945	1
EY	ILMN_1687571	NPIPL2	16	28773726	rs7191618	28565667	7.42368e-154	1.447e-07	-0.0174905	0.00339095	2.49598e-07	0.109524	1
EY	ILMN_1738369	TUFM	16	28854373	rs12928404	28847246	8.38779e-254	2.73e-08	-0.0146677	0.00267402	4.12903e-08	0.837699	1
EY	ILMN_2393693	LRRC37A4	17	43584508	rs118021316	43772018	2.271e-228	3.769e-07	0.0138855	0.0027669	5.20937e-07	NA	0
EY	ILMN_1784428	MGC57346	17	43715150	rs118021316	43772018	1.1567e-157	3.769e-07	-0.0164609	0.00329807	6.00448e-07	NA	0
EY	ILMN_1719097	C18orf8	18	21110419	rs8083301	21078579	9.67904e-26	6.624e-08	0.0467502	0.0097358	1.57179e-06	0.316065	1
EY	ILMN_1706238	CSE1L	20	47711500	rs2426132	47723127	2.57335e-38	5.322e-07	-0.0333275	0.00712781	2.92956e-06	0.979497	1
HDL	ILMN_1797341	ARID1A	1	27108273	rs12748152	27138393	4.27691e-126	9.737e-16	0.039261	0.00508369	1.13682e-14	0.00380142	0
HDL	ILMN_1668270	ZDHHC18	1	27181924	rs1883660	27191411	2.53031e-54	2.66e-06	-0.0560383	0.0123291	5.48812e-06	0.0583001	1
HDL	ILMN_2301624	MACF1	1	39952214	rs16825939	39662508	9.57206e-42	1.024e-08	-0.0772532	0.014287	6.39988e-08	0.00200974	0
HDL	ILMN_1754865	PABPC4	1	40027417	rs4660443	39591779	8.73161e-23	2.528e-09	0.112066	0.0217531	2.58101e-07	0.782611	1
HDL	ILMN_1757343	PABPC4	1	40027766	rs17513135	40035686	7.67387e-32	8.682e-18	0.0928508	0.0131612	1.72759e-12	0.380808	1
HDL	ILMN_1671843	PSRC1	1	109822331	rs7528419	109817192	3.40147e-64	9.55e-11	0.0622323	0.00995767	4.11285e-10	0.394128	1
HDL	ILMN_2315964	PSRC1	1	109822552	rs7528419	109817192	3.0165e-17	9.55e-11	0.124336	0.0236326	1.43112e-07	0.720745	1
HDL	ILMN_1702633	RETSAT	2	85569814	rs3923229	85562172	3.73392e-48	1.58e-05	0.0538562	0.0117796	4.83126e-06	0.106855	1
HDL	ILMN_1762808	RAC1	7	6441559	rs836534	6474073	1.05895e-12	8.245e-10	0.109389	0.023193	2.39983e-06	0.0552535	1
HDL	ILMN_1786444	LPL	8	19824457	rs9644568	19928582	4.72604e-18	4.07e-110	0.317452	0.0390789	4.53512e-16	0.0421823	1
HDL	ILMN_1754178	GDI2	10	5807421	rs2275774	5799613	6.80495e-77	7.601e-07	-0.0338281	0.00694665	1.11765e-06	0.740562	1
HDL	ILMN_1719344	NRBF2	10	64914119	rs10761741	65066186	2.70792e-36	5.362e-08	0.0554028	0.0106618	2.03205e-07	0.186876	1
HDL	ILMN_1814022	NR1H3	11	47290342	rs7120118	47286290	2.49074e-49	1.555e-32	-0.107533	0.0113418	2.51466e-21	0.0288479	1
HDL	ILMN_1781184	X84075	11	47353112	rs2071304	47372377	2.135e-131	4.887e-12	0.0364779	0.00552016	3.89228e-11	8.67151e-12	0
HDL	ILMN_1696463	SPI1	11	47376480	rs10734557	47380061	3.32548e-245	1.7e-07	0.0320659	0.00578304	2.94259e-08	4.21556e-12	0
HDL	ILMN_1808122	C1QTNF4	11	47611459	rs10838748	47716381	9.90906e-24	2.194e-14	0.147907	0.0230317	1.34596e-10	1.25336e-09	0
HDL	ILMN_1786759	C11orf10	11	61557309	rs174538	61560081	2.85863e-53	7.897e-20	-0.0725347	0.00936135	9.31198e-15	1.3506e-07	0
HDL	ILMN_1744835	MRPL21	11	68664001	rs636049	68667198	9.16117e-217	3.99e-06	0.0207435	0.00424447	1.02294e-06	0.203525	1
HDL	ILMN_2348050	MRPL21	11	68665411	rs636049	68667198	2.18426e-196	3.99e-06	0.0217429	0.00445462	1.05556e-06	0.198245	1
HDL	ILMN_1791912	SIDT2	11	117068076	rs4938343	117003528	1.74809e-263	5.766e-07	-0.0251663	0.00547801	4.34692e-06	7.72798e-21	0
HDL	ILMN_1778668	TAGLN	11	117075395	rs4938353	117046197	4.78659e-184	7.77e-11	-0.0301637	0.0047248	1.72396e-10	1.07148e-22	0
HDL	ILMN_1719064	KCTD10	12	109886650	rs6663	109886603	6.36011e-301	1.026e-05	0.0154445	0.00340144	5.61034e-06	1.3763e-07	0
HDL	ILMN_1689156	MMAB	12	109993435	rs3782894	110026024	1.43762e-25	1.095e-07	-0.0947954	0.019249	8.44893e-07	0.0249388	1
HDL	ILMN_1677693	GPR109B	12	123200217	rs1798192	123200768	4.9421e-65	2.908e-07	0.0390027	0.00752506	2.18293e-07	5.87124e-06	0
HDL	ILMN_2183409	UBC	12	125262467	rs7954697	125335253	4.59586e-24	3.821e-10	0.0821332	0.014813	2.94521e-08	9.07587e-11	0
HDL	ILMN_2388507	AKT1	14	105235797	rs4983559	105277209	2.92739e-33	9.565e-09	-0.058079	0.0116622	6.35503e-07	0.479335	1
HDL	ILMN_2410909	AKT1	14	105235893	rs4983559	105277209	7.81903e-31	9.565e-09	-0.0606729	0.0122699	7.61938e-07	0.602438	1
HDL	ILMN_1765132	LACTB	15	63421809	rs1566660	63429258	4.86404e-33	1.182e-08	0.0633754	0.011854	8.97496e-08	0.256672	1
HDL	ILMN_1703335	LACTB	15	63433839	rs1472631	63423739	1.96964e-116	1.549e-06	0.0295491	0.00564998	1.69566e-07	0.18249	1
HDL	ILMN_1677953	OGFOD1	16	56511183	rs11644679	56490549	1.31553e-25	1.978e-07	0.0725453	0.0150366	1.40296e-06	0.000180482	0
HDL	ILMN_1761828	E2F4	16	67232631	rs9939768	67219107	1.06338e-22	1.489e-07	-0.116506	0.023546	7.49708e-07	0.0486191	1
HDL	ILMN_1727704	LRRC29	16	67241158	rs2233455	67207933	2.34946e-14	2.273e-14	-0.155528	0.0272628	1.16489e-08	0.00814719	0
HDL	ILMN_1680037	FAM65A	16	67580619	rs6499137	67671804	1.48803e-19	5.895e-28	-0.178845	0.0250354	9.08709e-13	2.97822e-05	0
HDL	ILMN_1655046	NUTF2	16	67904912	rs2290699	68289059	8.86284e-21	1.943e-33	-0.174	0.023086	4.80832e-14	8.23904e-10	0
HDL	ILMN_1815102	LCAT	16	67973816	rs7204974	68033539	1.37025e-10	6.802e-43	0.324508	0.0551627	4.03532e-09	0.219896	1
HDL	ILMN_1731275	DPEP3	16	68009630	rs76836953	68061763	2.12287e-39	9.071e-21	-0.139855	0.0173815	8.5411e-16	0.00013907	0
HDL	ILMN_1689160	DPEP2	16	68021418	rs7204192	68039309	5.60089e-35	2.172e-43	0.158853	0.0167558	2.53139e-21	6.50364e-06	0
HDL	ILMN_1811650	DUS2L	16	68113152	rs7201591	68086105	4.00842e-106	4.604e-23	0.0865735	0.00940791	3.50688e-20	4.69436e-15	0
HDL	ILMN_1800976	NFATC3	16	68225541	rs12598	68225515	8.51488e-40	4.821e-12	-0.0623634	0.0104203	2.16681e-09	0.00133363	0
HDL	ILMN_1677633	NFATC3	16	68225723	rs2418739	68092850	2.61397e-10	1.902e-14	0.258028	0.0509911	4.18706e-07	0.022011	1
HDL	ILMN_1685810	NFATC3	16	68255149	rs7204974	68033539	3.30225e-11	6.802e-43	0.311922	0.0515952	1.48889e-09	0.272932	1
HDL	ILMN_2082489	PRMT7	16	68386287	rs11350	68335392	5.63548e-14	1.053e-29	0.196353	0.0307273	1.65682e-10	0.00404355	0
HDL	ILMN_1754489	FBXL20	17	37416985	rs10491128	37551988	7.42759e-19	5.442e-18	-0.125194	0.0199569	3.53702e-10	0.0338347	1
HDL	ILMN_1805636	PGAP3	17	37827537	rs2934951	37833328	2.98458e-57	4.139e-06	-0.0558728	0.0117921	2.15655e-06	0.0112402	1
HDL	ILMN_1666206	GSDMB	17	38060997	rs12936231	38029120	1.67067e-263	2.127e-11	-0.0238128	0.00367909	9.64164e-11	1.86099e-05	0
HDL	ILMN_2347193	GSDMB	17	38062136	rs12936231	38029120	2.465e-166	2.127e-11	-0.0293531	0.00458157	1.48623e-10	6.56151e-07	0
HDL	ILMN_1662174	ORMDL3	17	38077572	rs12936231	38029120	1.06432e-186	2.127e-11	-0.0277458	0.0043177	1.30951e-10	1.79871e-05	0
HDL	ILMN_1661631	LILRA3	19	54800028	rs103294	54797848	4.07397e-304	3.995e-30	-0.0422128	0.00372755	9.91942e-30	0.00293679	0
HDL	ILMN_1786303	LILRA3	19	54802074	rs103294	54797848	4.59875e-296	3.995e-30	-0.0426024	0.00376671	1.16755e-29	0.0037527	0
HDL	ILMN_2266595	LILRA5	19	54818385	rs651279	54813762	1.46165e-37	2.191e-12	-0.100789	0.0161099	3.94052e-10	0.00740342	0
HDL	ILMN_1796316	MMP9	20	44644938	rs3918261	44643592	9.77909e-34	4.335e-12	-0.0718012	0.011927	1.74346e-09	5.0233e-06	0
HDL	ILMN_1677877	UBE2L3	22	21978213	rs5998672	21966442	1.90728e-157	5.647e-08	-0.0350612	0.00662395	1.20261e-07	0.0913135	1
Height	ILMN_1726989	C1orf86	1	2115981	rs2503701	2121118	2.42924e-123	1.8e-09	0.029442	0.00515802	1.14312e-08	0.000360567	0
Height	ILMN_2097790	C1orf86	1	2121185	rs2503701	2121118	3.08879e-108	1.8e-09	-0.0313969	0.0055233	1.3123e-08	0.00011107	0
Height	ILMN_1735552	KIF1B	1	10441603	rs6703602	10378451	8.74368e-116	1.9e-06	0.0233273	0.00487927	1.74516e-06	0.0127215	1
Height	ILMN_2295987	NBPF1	1	16890501	rs761423	17301672	2.67533e-10	1.4e-28	-0.191622	0.0349825	4.31013e-08	1.01362e-06	0
Height	ILMN_2063586	CLIC4	1	25170316	rs1316829	25051225	1.28666e-46	1.2e-13	-0.0583872	0.00871693	2.11094e-11	0.0134296	1
Height	ILMN_2063584	CLIC4	1	25170502	rs1316829	25051225	8.55859e-09	1.2e-13	-0.14628	0.031913	4.56799e-06	0.110966	1
Height	ILMN_1714438	MUTYH	1	45796189	rs12139364	45890155	7.70987e-85	3.5e-06	-0.0263097	0.0056141	2.78099e-06	0.000113244	0
Height	ILMN_1681972	TMEM69	1	46159162	rs3014216	46035760	2.47051e-10	1.6e-12	-0.123264	0.0258668	1.88546e-06	0.0503413	1
Height	ILMN_1738642	CMPK1	1	47843990	rs2820989	47825586	8.90576e-37	1.3e-11	-0.0583196	0.00962829	1.38592e-09	0.176212	1
Height	ILMN_1778371	CCBL2	1	89401717	rs1536259	89430420	6.10464e-73	6.5e-15	0.0467853	0.00644254	3.81575e-13	7.39426e-05	0
Height	ILMN_2244484	CCBL2	1	89454002	rs2765527	89426260	4.25022e-11	6.6e-15	0.128574	0.0253552	3.95903e-07	0.0495787	1
Height	ILMN_1725700	MOV10	1	113243147	rs3748655	113217311	8.83783e-16	7.7e-09	-0.0796273	0.016825	2.21569e-06	0.0538099	1
Height	ILMN_1736742	GLT25D2	1	183905297	rs4233115	183936470	8.42722e-99	5.9e-08	-0.027473	0.00531324	2.33254e-07	8.39738e-06	0
Height	ILMN_1734486	TSEN15	1	184043045	rs732812	184113245	4.55783e-27	2.8e-22	0.0953605	0.0130105	2.31019e-13	2.48271e-14	0
Height	ILMN_1685661	RRP15	1	218504692	rs10495098	218516310	3.1964e-40	7.3e-10	0.0523259	0.00940329	2.62697e-08	0.0307441	1
Height	ILMN_1692896	JMJD4	1	227919164	rs3088389	227919190	1.51244e-38	9.1e-22	-0.0843823	0.0108486	7.35676e-15	0.0235567	1
Height	ILMN_1712231	SH3YL1	2	218214	rs7566279	281178	3.87704e-219	8.5e-07	-0.0163689	0.00342234	1.72736e-06	0.0194989	1
Height	ILMN_2358919	TP53I3	2	24300590	rs1056122	24342505	7.02323e-52	3.6e-10	0.0430451	0.00757575	1.33163e-08	0.000103015	0
Height	ILMN_1676893	ADCY3	2	25042122	rs6726261	25153986	7.4949e-19	1.2e-25	0.127713	0.018745	9.5453e-12	0.00539732	0
Height	ILMN_1810436	DNAJC27	2	25166721	rs6749526	25202668	7.27058e-24	6.1e-10	0.0677984	0.0126868	9.09179e-08	1.47274e-05	0
Height	ILMN_2350970	SOCS5	2	46989812	rs11695058	46978349	2.69047e-63	9e-15	-0.0515868	0.00714259	5.10689e-13	7.28671e-06	0
Height	ILMN_1730611	RTN4	2	55199693	rs7584386	55271965	2.46989e-40	9e-07	0.0398056	0.0085055	2.86894e-06	0.0112998	1
Height	ILMN_1762284	ASPRV1	2	70187448	rs10196902	70279377	6.44782e-61	1.9e-06	0.0357003	0.00779322	4.62878e-06	0.28802	1
Height	ILMN_1739876	RAB3GAP1	2	135927394	rs13409400	135798082	1.50737e-23	5.6e-10	0.0799326	0.0151296	1.26961e-07	0.00876569	0
Height	ILMN_1798654	MCM6	2	136598193	rs6739713	136488978	1.59097e-55	5.5e-08	-0.0419184	0.00817055	2.89093e-07	0.0234608	1
Height	ILMN_2188722	GLS	2	191830092	rs13414554	191793941	1.03258e-11	2.2e-10	0.0965247	0.0205891	2.75694e-06	0.225439	1
Height	ILMN_1748476	NOP58	2	203168205	rs6753156	203165534	4.95833e-40	9.3e-08	-0.0435174	0.00885245	8.83957e-07	0.00284788	0
Height	ILMN_2070896	BMPR2	2	203432052	rs13029433	203168437	1.43563e-18	1.2e-07	-0.0668142	0.0147307	5.7409e-06	3.62568e-05	0
Height	ILMN_1662524	CXCR1	2	219027921	rs13397673	219047782	1.47799e-67	1.4e-09	0.0378144	0.00666794	1.41903e-08	0.00112644	0
Height	ILMN_1727709	GPBAR1	2	219128462	rs6738394	219110625	4.61406e-31	8.8e-10	-0.0565547	0.0103359	4.45769e-08	0.00802709	0
Height	ILMN_2316386	GPBAR1	2	219128545	rs6738394	219110625	1.98966e-29	8.8e-10	-0.0581078	0.0106892	5.44511e-08	0.0114411	1
Height	ILMN_1676745	ZNF142	2	219502943	rs526134	219402371	4.08335e-17	6e-21	-0.122419	0.0195934	4.15819e-10	0.0172859	1
Height	ILMN_1693538	STK36	2	219567403	rs3770213	219508372	1.71695e-10	5.9e-13	0.139438	0.0289236	1.42899e-06	0.00135981	0
Height	ILMN_1746846	TTLL4	2	219619001	rs11896209	219599268	5.80658e-11	2.2e-20	-0.149095	0.0278353	8.49192e-08	0.0975301	1
Height	ILMN_1704985	CYP27A1	2	219679691	rs7603709	219642601	3.03156e-279	3.7e-20	-0.0297219	0.00329908	2.07686e-19	0.000225324	0
Height	ILMN_1795419	CNPPD1	2	220036900	rs13029742	220035118	1.60143e-23	5.3e-21	0.102217	0.0149327	7.63809e-12	0.00218399	0
Height	ILMN_1654851	FAM134A	2	220047912	rs13029742	220035118	7.73179e-19	5.3e-21	0.115799	0.0179618	1.14135e-10	0.166199	1
Height	ILMN_2121437	NCL	2	232319838	rs12992177	232312968	2.33079e-122	5.2e-12	0.0312961	0.00475039	4.45457e-11	0.00108747	0
Height	ILMN_1695422	NCL	2	232320219	rs12992177	232312968	1.48105e-44	5.2e-12	0.0542892	0.0088096	7.16005e-10	0.00560331	0
Height	ILMN_1738326	EIF4E2	2	233431872	rs1190453	233417312	1.64817e-13	5.5e-14	0.111341	0.0210701	1.26172e-07	0.0786658	1
Height	ILMN_1813489	RAF1	3	12625346	rs2454437	12638730	1.71334e-23	1.8e-08	-0.0605907	0.0122934	8.27645e-07	0.394544	1
Height	ILMN_2392189	CTDSPL	3	38025799	rs10095	38023553	1.76187e-10	6.1e-14	0.131438	0.0270452	1.17434e-06	0.667484	1
Height	ILMN_1769394	PLCD1	3	38049322	rs6809649	38038982	1.90904e-31	1.1e-14	0.0869693	0.0134392	9.71431e-11	0.00727447	0
Height	ILMN_1746396	CTNNB1	3	41277900	rs13076290	41260369	2.90324e-52	8.5e-08	-0.0379607	0.00731888	2.14079e-07	0.195909	1
Height	ILMN_1757350	CTNNB1	3	41277902	rs11711946	41287018	2.11462e-43	3.3e-07	-0.0389585	0.00828643	2.58278e-06	0.115256	1
Height	ILMN_1732452	MAPKAPK3	3	50686633	rs13096264	50678280	5.30953e-47	3.5e-11	-0.0494643	0.00825387	2.06173e-09	0.00532468	0
Height	ILMN_1708743	NT5DC2	3	52558638	rs11711421	52561779	1.07934e-36	1.6e-08	0.0545009	0.0106617	3.18996e-07	0.00114382	0
Height	ILMN_1806106	GNL3	3	52728103	rs12487591	52642936	2.77476e-22	1.6e-10	0.0711224	0.0134081	1.13022e-07	8.04134e-06	0
Height	ILMN_1665280	SPCS1	3	52741736	rs12635140	52738165	3.00398e-28	6.1e-11	-0.0616943	0.0109546	1.78312e-08	0.000563495	0
Height	ILMN_1718525	ITIH4	3	52847253	rs11717749	52844733	2.44162e-100	8.9e-08	-0.025883	0.004931	1.52893e-07	5.60719e-09	0
Height	ILMN_1705224	TMEM110	3	52874161	rs11708390	52896409	1.99245e-30	1.8e-10	0.0553578	0.010052	3.64686e-08	2.58193e-08	0
Height	ILMN_1683533	CCDC66	3	56653535	rs282525	56630653	1.93935e-40	1.4e-09	-0.0523134	0.00940475	2.6602e-08	0.0107039	1
Height	ILMN_1719518	ARF4	3	57557404	rs4340677	57582378	2.03143e-19	3e-09	-0.0759939	0.0154	8.02927e-07	0.0026341	0
Height	ILMN_1721842	RYBP	3	72426241	rs753319	72447890	1.36831e-142	9.4e-10	-0.0258142	0.00442054	5.23306e-09	4.94522e-08	0
Height	ILMN_1793894	ANAPC13	3	134196774	rs1874883	134205071	2.78086e-165	5.4e-15	0.0329666	0.00435377	3.67646e-14	0.000341035	0
Height	ILMN_2396011	CEP63	3	134269088	rs2887797	134202506	5.77664e-28	1.8e-15	0.0798278	0.0125472	1.98852e-10	0.00194181	0
Height	ILMN_1787808	CEP63	3	134280291	rs13071551	134310867	9.98489e-186	1.5e-14	0.0287247	0.00383964	7.37112e-14	0.000856805	0
Height	ILMN_1692261	EPHB1	3	134978936	rs9857995	134316706	4.04115e-30	5.9e-14	0.0708054	0.0113856	5.00783e-10	0.0460095	1
Height	ILMN_2094776	CCNL1	3	156866034	rs4680343	156892436	6.21487e-92	1.6e-07	-0.0277133	0.00540922	3.0016e-07	0.0787513	1
Height	ILMN_1683129	CCNL1	3	156866198	rs10936066	156881002	9.93639e-34	1.3e-07	-0.0466478	0.00961709	1.23143e-06	0.126625	1
Height	ILMN_1676899	YEATS2	3	183530082	rs10937151	183532634	2.41718e-16	3.4e-09	-0.0775319	0.0161941	1.6874e-06	0.15336	1
Height	ILMN_2302118	CCDC50	3	191109660	rs9290985	191084242	7.45177e-21	1.6e-08	-0.0611554	0.0124678	9.33885e-07	0.0152689	1
Height	ILMN_1872404	CCDC50	3	191115952	rs4687210	191046770	1.5708e-14	3.1e-08	-0.0752311	0.0166479	6.21439e-06	0.0530112	1
Height	ILMN_2055700	SLBP	4	1694729	rs7654245	1743336	1.76344e-36	2.1e-10	0.0628388	0.0109146	8.54626e-09	0.0436883	1
Height	ILMN_1753353	SLBP	4	1695246	rs10022431	1740985	3.07405e-10	3.4e-14	0.1353	0.0278103	1.14384e-06	1.34106e-05	0
Height	ILMN_1724407	TACC3	4	1746555	rs798759	1730299	8.44435e-60	4e-14	0.048609	0.00706679	6.04807e-12	1.23761e-07	0
Height	ILMN_2201596	CYTL1	4	5016810	rs4689977	5022496	1.22532e-30	9e-11	0.066355	0.0117088	1.45246e-08	0.00956214	0
Height	ILMN_1701998	AFAP1	4	7760488	rs17771470	7931611	1.98898e-145	1e-06	0.0207824	0.00423454	9.2088e-07	0.12278	1
Height	ILMN_1655117	WDR19	4	39287237	rs1061377	39124750	1.3245e-21	5.6e-07	0.055612	0.012228	5.41769e-06	0.0932866	1
Height	ILMN_1799604	OCIAD1	4	48862844	rs12512637	48860817	2.09733e-16	1e-08	-0.0838319	0.0181424	3.82312e-06	0.0242122	1
Height	ILMN_1721713	EXOSC9	4	122735067	rs1507994	122749541	1.62587e-17	1e-10	0.0842315	0.0163782	2.70527e-07	0.117198	1
Height	ILMN_2312719	EXOSC9	4	122735109	rs2271176	122791601	2.37276e-14	6.7e-11	0.0954253	0.0190094	5.1696e-07	0.246116	1
Height	ILMN_2257833	BBS7	4	122745800	rs6824258	122769967	1.9647e-14	3.4e-10	-0.0900457	0.0184029	9.93024e-07	0.004393	0
Height	ILMN_1757636	C5orf35	5	56210793	rs189695	56225769	3.64307e-192	2.2e-08	0.0207908	0.00378631	3.99575e-08	0.0406913	1
Height	ILMN_1735594	CDC42SE2	5	130695238	rs1291602	130766662	4.7505e-28	6.1e-12	0.0656508	0.0112104	4.73451e-09	3.61372e-06	0
Height	ILMN_2313926	CDC42SE2	5	130730034	rs4706015	130573423	1.55464e-73	6.9e-11	0.03911	0.00631819	6.01384e-10	0.0473654	1
Height	ILMN_1685057	SLC22A4	5	131671691	rs1050152	131676320	7.005e-67	8.9e-22	-0.064585	0.00763768	2.76453e-17	4.71317e-06	0
Height	ILMN_2050911	SLC22A4	5	131679598	rs272875	131674888	3.7575e-91	2.1e-31	-0.0624273	0.00617565	5.05942e-24	0.0153028	1
Height	ILMN_1699357	SLC22A5	5	131730983	rs17622208	131717050	1.22436e-107	9.8e-32	-0.0570625	0.00539056	3.47471e-26	0.00189625	0
Height	ILMN_1714599	CAMLG	5	134087000	rs11948613	133947011	1.80257e-111	8.2e-09	-0.0275329	0.00484867	1.35929e-08	0.00287078	0
Height	ILMN_1807448	FAM8A1	6	17611580	rs6919110	17600619	1.19636e-21	2.5e-07	-0.0607811	0.0130896	3.42579e-06	0.403721	1
Height	ILMN_1790461	C6orf125	6	33669128	rs2296330	33650621	4.77211e-29	5.5e-11	-0.062511	0.0107991	7.10028e-09	0.0117829	1
Height	ILMN_1704253	C6orf106	6	34555314	rs3800461	34616322	2.67607e-16	9.1e-33	0.150618	0.0224052	1.78667e-11	0.0013781	0
Height	ILMN_1804263	ZNF76	6	35263411	rs3800385	35189999	6.41209e-11	3.1e-15	0.143542	0.0284385	4.47772e-07	0.00174755	0
Height	ILMN_2145280	DEF6	6	35289471	rs4713843	35203745	1.91522e-74	3.8e-19	0.0501469	0.00622366	7.78908e-16	1.75404e-07	0
Height	ILMN_1808041	RPL10A	6	35436198	rs3800377	35424188	3.85652e-18	6.1e-11	-0.0791211	0.0152785	2.23575e-07	0.000167515	0
Height	ILMN_2154566	RPL10A	6	35438519	rs3800377	35424188	5.78529e-42	6.1e-11	-0.0506975	0.00870065	5.64789e-09	7.73895e-06	0
Height	ILMN_1668721	CCND3	6	41902760	rs16895130	41924931	7.28363e-10	4.3e-12	-0.122486	0.0265378	3.9207e-06	0.407307	1
Height	ILMN_1792305	ZNF318	6	43303977	rs7692	43304007	4.57114e-52	1.7e-07	0.0382101	0.00762006	5.31955e-07	0.0148394	1
Height	ILMN_2174729	ZNF318	6	43304160	rs7692	43304007	8.94101e-21	1.7e-07	0.06299	0.0136379	3.86088e-06	0.129223	1
Height	ILMN_2274199	SUPT3H	6	44796684	rs9349303	44792579	3.87495e-34	3.1e-14	-0.06491	0.0103314	3.32554e-10	0.029748	1
Height	ILMN_1813277	SUPT3H	6	44921058	rs7754378	44863106	9.27878e-17	4.7e-15	-0.099577	0.0173522	9.5467e-09	3.99514e-05	0
Height	ILMN_1783852	CD164	6	109688028	rs7754650	109726739	2.38266e-11	1.1e-14	-0.124239	0.0246672	4.73865e-07	0.202814	1
Height	ILMN_1672176	SMPD2	6	109764834	rs12208933	109903786	5.21554e-31	3.5e-12	-0.0649506	0.0107341	1.4409e-09	0.00574664	0
Height	ILMN_1807972	MICAL1	6	109765463	rs12529505	109946561	5.59609e-48	1.7e-11	0.0498294	0.008123	8.55019e-10	0.00159155	0
Height	ILMN_1763907	CENPW	6	126667394	rs1591805	126717064	3.45511e-10	8.2e-35	-0.228946	0.0409785	2.3106e-08	0.114214	1
Height	ILMN_1727495	L3MBTL3	6	130462425	rs7740107	130374461	2.58951e-68	2.4e-36	0.0765199	0.00743914	8.13859e-25	0.0138397	1
Height	ILMN_1910330	BX116720	6	158690041	rs1539312	158743188	1.74793e-16	3.6e-11	-0.0876758	0.0169181	2.19095e-07	0.000176671	0
Height	ILMN_2216157	GNA12	7	2767908	rs4719646	2754625	1.51939e-76	8.1e-30	-0.0642852	0.00665037	4.18778e-22	1.17788e-11	0
Height	ILMN_1692191	GNA12	7	2770744	rs17132624	2778496	9.60207e-80	7.1e-08	-0.0312101	0.00610909	3.24225e-07	6.53308e-16	0
Height	ILMN_1699358	GNA12	7	2770945	rs3846991	2781249	1.12157e-17	1e-14	-0.0952774	0.0165928	9.35179e-09	4.52202e-06	0
Height	ILMN_1751264	CCDC126	7	23683651	rs11980035	23628533	1.60889e-41	1.1e-11	-0.0553776	0.00905827	9.74761e-10	9.06591e-07	0
Height	ILMN_1784540	KBTBD2	7	32907900	rs7785065	32915204	1.11469e-38	4e-08	0.0445764	0.00903341	8.03063e-07	0.417413	1
Height	ILMN_1752213	TMEM60	7	77423342	rs848466	77592607	2.34594e-84	1.7e-08	-0.0312923	0.0057515	5.30678e-08	5.19228e-07	0
Height	ILMN_1653612	KCTD9	8	25285462	rs11135865	25310275	9.82007e-23	1.3e-07	0.0601426	0.0129388	3.34795e-06	0.0133515	1
Height	ILMN_1744268	PLEC	8	144989739	rs11136341	145043543	1.16696e-43	1.4e-08	0.0472849	0.00889341	1.05585e-07	0.329395	1
Height	ILMN_1710844	PARP10	8	145051897	rs11136343	145058986	5.63214e-36	3.4e-07	0.0447833	0.00938488	1.82534e-06	0.0160197	1
Height	ILMN_1796490	GRINA	8	145067277	rs11136343	145058986	2.06348e-88	3.4e-07	0.0277456	0.00555297	5.83723e-07	0.0324567	1
Height	ILMN_2378048	HNRNPK	9	86583709	rs1982151	86617265	3.62142e-11	4.5e-14	-0.122315	0.0245394	6.21521e-07	0.133925	1
Height	ILMN_2151488	RMI1	9	86618793	rs1982151	86617265	5.22905e-21	4.5e-14	0.0881206	0.0149365	3.64224e-09	0.0473809	1
Height	ILMN_2062370	NOL8	9	95060084	rs2236341	95017588	7.06771e-10	5.9e-14	0.130465	0.0275156	2.12168e-06	0.0916662	1
Height	ILMN_1689747	NOL8	9	95060561	rs2273862	95019379	1.0061e-12	3.7e-13	0.113062	0.0219931	2.73573e-07	0.0305597	1
Height	ILMN_1800331	PTCH1	9	98206706	rs10512249	98256309	1.89355e-23	1e-10	0.0723574	0.0132417	4.64574e-08	0.408459	1
Height	ILMN_2107991	HABP4	9	99252507	rs10512238	99260574	3.24433e-92	1.5e-26	-0.0545581	0.0058343	8.65968e-21	4.85903e-06	0
Height	ILMN_2290118	MEGF9	9	123363500	rs991121	123370345	4.08533e-133	2.3e-07	-0.0238333	0.00459008	2.07664e-07	0.01825	1
Height	ILMN_1699856	RALGDS	9	135973303	rs573663	136010386	2.9352e-82	1.1e-06	0.0278779	0.00612175	5.26573e-06	0.359347	1
Height	ILMN_1712532	CARD9	9	139258523	rs10781499	139266405	3.41269e-174	2.9e-07	0.0231036	0.0044406	1.96281e-07	1.58106e-06	0
Height	ILMN_1811301	INPP5E	9	139323338	rs8413	139323311	1.74204e-262	2.6e-14	-0.024116	0.00322182	7.14241e-14	0.0121326	1
Height	ILMN_2126344	SEC16A	9	139334824	rs6560632	139371786	1.59189e-35	8.5e-12	-0.0583497	0.00993012	4.20226e-09	0.000291933	0
Height	ILMN_2412336	AKR1C2	10	5032056	rs7922153	4976442	1.62151e-84	9.1e-15	-0.0471983	0.0064994	3.81546e-13	0.0888722	1
Height	ILMN_1651886	CWF19L1	10	101992144	rs11591741	101976501	3.0221e-130	1.4e-06	-0.0205468	0.00448346	4.58788e-06	0.00730501	0
Height	ILMN_1746704	TRIM8	10	104417927	rs12782153	104368294	1.50108e-15	3.3e-15	0.10372	0.0187641	3.24717e-08	0.113726	1
Height	ILMN_2395969	PRDX3	10	120928699	rs1980030	120970027	3.23245e-13	1.4e-10	0.0952639	0.019932	1.75773e-06	0.023509	1
Height	ILMN_1761411	MCMBP	10	121589031	rs17680946	121584624	4.37673e-96	1.2e-06	0.02366	0.00507618	3.1471e-06	0.00947265	0
Height	ILMN_1662839	PLEKHA1	10	124191568	rs11200594	124139393	1.78178e-44	5.2e-07	-0.0389125	0.00802077	1.22551e-06	0.143007	1
Height	ILMN_1806123	MRPL23	11	1974066	rs12812	1977552	5.73609e-13	7e-09	0.0934375	0.0207276	6.54806e-06	0.0387717	1
Height	ILMN_1655913	NUCB2	11	17351828	rs214082	17299390	2.36161e-52	4.8e-09	-0.04246	0.00782622	5.78388e-08	8.56706e-09	0
Height	ILMN_1814022	NR1H3	11	47290342	rs7120118	47286290	2.49074e-49	1.8e-09	-0.0434708	0.00767946	1.50793e-08	0.000632702	0
Height	ILMN_1781184	X84075	11	47353112	rs2071304	47372377	2.135e-131	8.4e-15	0.0359034	0.00482563	1.00565e-13	1.41533e-08	0
Height	ILMN_1696463	SPI1	11	47376480	rs7105851	47383275	5.27064e-244	2.6e-15	0.0269261	0.00343501	4.55164e-15	7.56827e-11	0
Height	ILMN_1808122	C1QTNF4	11	47611459	rs10838747	47716324	2.77068e-23	1e-17	0.0912348	0.0142326	1.45248e-10	0.000147535	0
Height	ILMN_1754553	MED19	11	57471427	rs549279	57452021	3.60491e-71	4.7e-07	-0.0289052	0.00600386	1.47615e-06	0.0114405	1
Height	ILMN_1696713	POLA2	11	65064997	rs487989	65064690	1.06279e-30	3.6e-08	0.0491237	0.00996473	8.23339e-07	0.0431354	1
Height	ILMN_1794364	CTSW	11	65651157	rs658524	65647260	2.02072e-258	7.5e-06	0.0149493	0.00328266	5.26323e-06	0.000300878	0
Height	ILMN_1657797	FIBP	11	65651436	rs583887	65644027	2.28587e-56	1e-06	-0.0334982	0.00720397	3.32008e-06	0.000958947	0
Height	ILMN_1749243	BANF1	11	65769955	rs7128076	65759634	6.36646e-61	2.9e-07	0.0332528	0.00695039	1.71578e-06	0.00672985	0
Height	ILMN_2179837	BANF1	11	65771228	rs613924	65769295	2.16383e-77	5.6e-09	0.0331484	0.0059283	2.2506e-08	0.0136926	1
Height	ILMN_1790637	C11orf80	11	66610772	rs7110302	66690454	2.58388e-14	4.7e-10	0.0958292	0.019622	1.04085e-06	0.174774	1
Height	ILMN_2336609	SYTL2	11	85405843	rs550404	85435730	1.651e-157	3.8e-07	0.0206023	0.00406538	4.02554e-07	0.186835	1
Height	ILMN_1682929	SYTL2	11	85406216	rs550404	85435730	1.53536e-98	3.8e-07	0.025869	0.00516033	5.35708e-07	0.127086	1
Height	ILMN_1778132	C2CD2L	11	118987491	rs671872	119016176	7.95999e-28	1.4e-07	-0.0502376	0.0107446	2.93082e-06	0.0749132	1
Height	ILMN_1667453	HINFP	11	119005582	rs641382	119006300	3.19867e-23	1.3e-07	0.0583092	0.0120913	1.41844e-06	0.36025	1
Height	ILMN_1805973	GPR19	12	12814501	rs10492237	12850368	7.39402e-34	1.4e-06	-0.0406144	0.00894266	5.58176e-06	0.0436898	1
Height	ILMN_2266948	SLC38A1	12	46662349	rs1060735	46661387	1.08549e-35	5.2e-07	0.0451908	0.00947605	1.85183e-06	0.0187841	1
Height	ILMN_2123402	CNPY2	12	56705139	rs2066807	56740682	1.34746e-15	6.3e-15	0.110126	0.0197846	2.60302e-08	0.0160189	1
Height	ILMN_1690921	STAT2	12	56735466	rs871130	56648777	3.98221e-22	2.2e-15	-0.0930144	0.0153238	1.27977e-09	1.2545e-05	0
Height	ILMN_1725079	TSPAN31	12	58141897	rs10876994	58064737	7.61111e-28	8.7e-08	0.0523244	0.0109804	1.88609e-06	0.000842297	0
Height	ILMN_1723846	METTL21B	12	58176212	rs703842	58162739	1.02199e-242	2.3e-09	-0.018776	0.00328252	1.06526e-08	3.79475e-06	0
Height	ILMN_2097954	TSFM	12	58190221	rs10877015	58167788	3.22027e-22	2.1e-09	0.0671297	0.0129585	2.21472e-07	0.00396757	0
Height	ILMN_1798926	SOCS2	12	93969347	rs11107176	94163463	3.67854e-10	3.5e-26	0.185336	0.0342996	6.53667e-08	0.461913	1
Height	ILMN_2131861	SOCS2	12	93969742	rs3741675	94108529	1.34626e-23	6.9e-28	0.117074	0.0157891	1.21755e-13	0.0551074	1
Height	ILMN_1715569	CCDC53	12	102419763	rs17437668	102463140	1.04691e-117	7e-07	-0.0228471	0.00467555	1.02645e-06	3.92124e-10	0
Height	ILMN_1804611	C12orf23	12	107367603	rs759603	107307391	1.09902e-20	1.5e-07	0.0598697	0.0132359	6.08837e-06	0.0025955	0
Height	ILMN_1750181	TESC	12	117476986	rs16947275	117491703	5.63223e-62	3e-07	-0.0323639	0.00661886	1.01017e-06	0.0162001	1
Height	ILMN_2343048	ABCB9	12	123413594	rs641760	123518866	1.66996e-23	1.3e-19	0.0958032	0.0144261	3.11607e-11	3.86213e-05	0
Height	ILMN_2343047	ABCB9	12	123413678	rs641760	123518866	9.79442e-17	1.3e-19	0.114536	0.0188714	1.28447e-09	0.000458463	0
Height	ILMN_2393144	ARL6IP4	12	123467218	rs7957096	123544878	5.01393e-20	5.6e-09	-0.072766	0.014603	6.26208e-07	1.28479e-05	0
Height	ILMN_1654421	MPHOSPH9	12	123645687	rs884548	123634122	2.39351e-18	2e-21	0.124157	0.0191126	8.2421e-11	0.222527	1
Height	ILMN_1739943	SBNO1	12	123782563	rs1569068	123632276	1.29511e-10	2.1e-20	-0.166834	0.031413	1.09028e-07	0.025914	1
Height	ILMN_2340052	NCOR2	12	124809181	rs2229840	124826462	6.53392e-09	4.5e-13	0.134771	0.0296432	5.45587e-06	0.132615	1
Height	ILMN_1737561	N4BP2L2	13	33007033	rs2010997	33070506	6.13883e-64	8.6e-12	-0.043009	0.00693618	5.62208e-10	0.386293	1
Height	ILMN_1797893	N4BP2L2	13	33091278	rs9337	33091241	4.9487e-285	2.9e-11	0.0205111	0.00312876	5.5387e-11	0.530158	1
Height	ILMN_1675695	PDS5B	13	33349791	rs9596222	33341817	9.93924e-18	1.7e-09	-0.0776106	0.0157874	8.83313e-07	0.0296536	1
Height	ILMN_1746696	PDS5B	13	33351865	rs4120131	33277086	8.37383e-37	2.5e-09	0.0520174	0.0093318	2.48656e-08	0.0607783	1
Height	ILMN_1681641	XTP6	13	50679118	rs706610	50715734	8.91479e-11	5.1e-10	-0.107673	0.0237647	5.87683e-06	1.16125e-06	0
Height	ILMN_1727389	CDC16	13	115037950	rs7994556	114998076	1.11057e-149	1.5e-10	-0.02594	0.00413066	3.38866e-10	0.20634	1
Height	ILMN_2256765	CDC16	13	115038000	rs9314909	115043016	3.51047e-154	1.7e-10	-0.0256605	0.00408264	3.27291e-10	0.206472	1
Height	ILMN_2339796	CDC16	13	115038061	rs7994556	114998076	9.50968e-158	1.5e-10	-0.0253168	0.00402535	3.18828e-10	0.212048	1
Height	ILMN_1802457	MAX	14	65550723	rs7156617	65541381	3.36226e-32	8.6e-11	0.0587396	0.0103741	1.4949e-08	0.0211426	1
Height	ILMN_2363426	MAX	14	65560476	rs7156617	65541381	4.5148e-14	8.6e-11	0.092282	0.0188197	9.41549e-07	0.187441	1
Height	ILMN_1716678	NPC2	14	74946805	rs12586772	74932641	8.34505e-43	3.9e-12	0.0512776	0.00832245	7.21229e-10	0.000270248	0
Height	ILMN_2136635	ISCA2	14	74962107	rs7148018	74957153	7.29813e-90	1.5e-06	0.0247028	0.00543425	5.47364e-06	5.09632e-08	0
Height	ILMN_1658144	TRIP11	14	92436050	rs10147971	92466111	1.49541e-34	5.9e-16	-0.0698525	0.0103678	1.61177e-11	0.0963929	1
Height	ILMN_2393497	ATXN3	14	92537300	rs2896190	92495536	2.06331e-62	3e-17	-0.0529823	0.00697735	3.11472e-14	0.0146687	1
Height	ILMN_2048607	ANKRD9	14	102973263	rs1044502	102965897	4.64686e-96	2.6e-06	0.0251053	0.00549015	4.81293e-06	0.000149824	0
Height	ILMN_1671478	CKB	14	103986182	rs10141157	104018105	5.21433e-20	4.7e-09	-0.0732678	0.014598	5.19332e-07	0.017288	1
Height	ILMN_1675577	TRMT61A	14	104002200	rs7161305	104002234	3.83854e-15	1.4e-08	-0.0809786	0.0174344	3.40462e-06	0.00357915	0
Height	ILMN_1703335	LACTB	15	63433839	rs1472631	63423739	1.96964e-116	1.1e-07	0.0251481	0.00468811	8.12892e-08	0.00820533	0
Height	ILMN_1801130	STOML1	15	74275709	rs2507	74275676	2.42025e-20	2.3e-07	0.0609507	0.0135455	6.80504e-06	0.00763582	0
Height	ILMN_2111739	MAN2C1	15	75648664	rs4886446	75770521	2.86648e-182	3.5e-08	0.0219071	0.00399339	4.11491e-08	0.438704	1
Height	ILMN_1745917	SCAND2	15	85183639	rs748455	85149575	6.02959e-20	1.6e-12	0.0820628	0.0145225	1.59762e-08	1.23874e-05	0
Height	ILMN_2347592	NMB	15	85200459	rs2175567	85200946	2.21722e-34	2.8e-08	-0.0458205	0.00919836	6.31321e-07	1.66808e-08	0
Height	ILMN_2101930	POLG	15	89861774	rs2238300	89851580	1.17353e-25	2.3e-12	-0.0722506	0.0124155	5.90613e-09	0.331263	1
Height	ILMN_1712583	METRN	16	766971	rs2071951	783004	1.63598e-09	7.6e-16	0.161409	0.0335187	1.46832e-06	0.692858	1
Height	ILMN_1773780	FAM173A	16	772431	rs2071951	783004	9.05477e-29	7.6e-16	0.0858443	0.0132152	8.2562e-11	0.00644462	0
Height	ILMN_1793201	HAGHL	16	779545	rs11648796	792190	9.4629e-16	1.4e-18	0.130183	0.0220752	3.69643e-09	0.329048	1
Height	ILMN_1813833	NARFL	16	780038	rs2071951	783004	2.60536e-14	7.6e-16	0.125305	0.0227154	3.46222e-08	0.139209	1
Height	ILMN_1789240	MLST8	16	2259221	rs26828	2244531	1.14578e-25	6.8e-15	0.0866492	0.0139181	4.79556e-10	0.0043351	0
Height	ILMN_1759411	C16orf79	16	2259558	rs26849	2263146	5.53337e-14	9.9e-14	-0.110621	0.0210716	1.52304e-07	0.00336084	0
Height	ILMN_2057566	PGP	16	2262157	rs26849	2263146	9.41942e-85	9.9e-14	-0.0417547	0.00608284	6.67987e-12	6.4076e-08	0
Height	ILMN_1758337	ZNF213	16	3192699	rs2735537	3191356	7.35239e-128	9.7e-08	0.0235196	0.00451702	1.92028e-07	0.143361	1
Height	ILMN_2377240	AKTIP	16	53525860	rs16952242	53474250	3.61785e-173	2.8e-10	0.0230658	0.00378101	1.05779e-09	0.132438	1
Height	ILMN_1665982	AKTIP	16	53525930	rs8057808	53520613	2.2894e-71	1.2e-10	0.0384757	0.0062461	7.27652e-10	0.0491367	1
Height	ILMN_2094313	ZDHHC1	16	67428365	rs5479	67469733	2.09612e-16	2.3e-08	-0.0891168	0.0191629	3.31135e-06	0.35112	1
Height	ILMN_1800976	NFATC3	16	68225541	rs12598	68225515	8.51488e-40	3.8e-07	0.0412807	0.00869069	2.03422e-06	0.0462317	1
Height	ILMN_1782385	POLR2A	17	7417760	rs2071502	7414958	1.15096e-11	1.6e-11	-0.111482	0.0232529	1.63219e-06	6.98354e-05	0
Height	ILMN_1769390	ABHD15	17	27888575	rs565977	27898828	2.24108e-35	1.2e-07	-0.0465582	0.00953288	1.03974e-06	0.0121264	1
Height	ILMN_1778238	UTP6	17	30190446	rs8079471	30218317	6.0182e-10	3.5e-11	-0.116627	0.0257106	5.72945e-06	0.0556292	1
Height	ILMN_1660359	NA	17	30344186	rs8066558	30272879	6.59311e-28	1.4e-14	0.0728685	0.0117115	4.90971e-10	0.00237316	0
Height	ILMN_2338480	RHOT1	17	30551660	rs17182651	30547537	1.08983e-23	5e-10	-0.0637929	0.0119507	9.39673e-08	0.00352598	0
Height	ILMN_1678504	RHOT1	17	30552312	rs17182651	30547537	5.93847e-39	5e-10	-0.0483832	0.00852255	1.37018e-08	0.00242481	0
Height	ILMN_1748651	PSMB3	17	36918727	rs2338115	36929578	7.70189e-59	1.1e-14	-0.0513009	0.00720419	1.07161e-12	0.00799875	0
Height	ILMN_1653711	FZD2	17	42636723	rs12949217	42699199	2.83799e-47	1.3e-07	0.0410646	0.00811167	4.13997e-07	0.000293264	0
Height	ILMN_1762678	NMT1	17	43186238	rs1053733	43183028	8.64593e-16	5.4e-10	-0.082775	0.016844	8.91372e-07	0.000524732	0
Height	ILMN_1701006	HEXIM2	17	43247261	rs11651809	43255681	1.13893e-14	1.7e-14	-0.117564	0.0215405	4.82082e-08	3.36865e-05	0
Height	ILMN_1712430	ATP5G1	17	46970231	rs9904288	47031973	8.31451e-26	5.8e-08	-0.0567219	0.0117176	1.29353e-06	0.00591328	0
Height	ILMN_1676393	ATP5G1	17	46973137	rs9894220	46989154	1.41633e-29	4.7e-12	0.072632	0.0125158	6.50454e-09	0.16028	1
Height	ILMN_1783771	UBE2Z	17	47005479	rs9894220	46989154	1.98952e-11	4.7e-12	0.123926	0.0260197	1.90962e-06	0.177891	1
Height	ILMN_1688240	PHOSPHO1	17	47301028	rs11650975	47345563	8.15079e-27	4.7e-10	0.0597171	0.0111583	8.70842e-08	0.119662	1
Height	ILMN_1706706	WDR68	17	61666501	rs2727301	61965043	1.93854e-10	6.7e-40	0.220863	0.0383945	8.79605e-09	0.0150358	1
Height	ILMN_1673867	LIMD2	17	61773696	rs17631394	61646000	2.01283e-11	8.5e-34	-0.201671	0.0341779	3.62097e-09	0.00118903	0
Height	ILMN_1695983	DDX42	17	61896319	rs9912904	61763534	1.4986e-08	1.3e-38	-0.248152	0.0477884	2.07238e-07	9.64859e-07	0
Height	ILMN_1692684	SMARCD2	17	61909987	rs2665826	61944924	5.11789e-28	6.3e-39	0.128581	0.0153189	4.71422e-17	9.06814e-13	0
Height	ILMN_1710017	CD79B	17	62007529	rs2320125	62008318	5.84691e-112	3.5e-39	-0.0630422	0.00556166	8.78798e-30	4.16707e-18	0
Height	ILMN_1724480	AXIN2	17	63524929	rs757558	63561592	1.61773e-33	1.7e-08	-0.0580138	0.011321	2.98434e-07	0.33497	1
Height	ILMN_1729691	SLC16A6	17	66264657	rs965991	66284635	5.69823e-12	2.1e-10	0.101557	0.0215695	2.49695e-06	0.382344	1
Height	ILMN_1703754	CEP192	18	13124658	rs11663049	12991393	3.5457e-168	4e-09	0.0230422	0.0039298	4.53337e-09	0.426363	1
Height	ILMN_2404135	RIOK3	18	21061356	rs2291993	21044607	1.6622e-52	2.7e-09	-0.0402042	0.00740902	5.75042e-08	7.49711e-05	0
Height	ILMN_1680130	DYM	18	46570491	rs181553	46562030	1.28211e-19	2.3e-23	0.123033	0.0183223	1.88136e-11	0.0100555	1
Height	ILMN_1707051	NFATC1	18	77227877	rs7227107	77227476	1.29177e-16	6.7e-13	-0.09675	0.0180162	7.86605e-08	0.20583	1
Height	ILMN_2153787	ARRDC5	19	4891073	rs2602709	4913648	4.19216e-67	1.1e-07	0.0333066	0.00655821	3.80195e-07	1.52683e-05	0
Height	ILMN_1685631	MAU2	19	19469242	rs1859287	19422187	2.69857e-229	1.4e-11	0.0221697	0.00331196	2.17392e-11	0.00149251	0
Height	ILMN_1662741	LPAR2	19	19734597	rs880090	19740729	1.36136e-74	5.5e-07	-0.0295869	0.0061349	1.41619e-06	2.31907e-07	0
Height	ILMN_2211065	TMEM91	19	41889955	rs1046909	41882712	4.57551e-31	7.8e-09	0.0546677	0.0105303	2.0862e-07	9.32038e-09	0
Height	ILMN_1735979	BCKDHA	19	41930868	rs4803461	41908871	6.68992e-38	4.1e-19	-0.0741923	0.0102858	5.47046e-13	0.00723463	0
Height	ILMN_1741389	B3GNT8	19	41931497	rs1043413	41939297	2.103e-10	3.6e-19	-0.158188	0.0304401	2.02871e-07	0.411482	1
Height	ILMN_1748093	PAFAH1B3	19	42801224	rs443239	42506044	1.94956e-12	4e-11	-0.101473	0.0210846	1.48929e-06	0.0229433	1
Height	ILMN_1776188	MAP1LC3A	20	33148097	rs4564863	33179367	8.12175e-110	1.4e-10	0.0306004	0.00490427	4.38863e-10	4.25696e-22	0
Height	ILMN_1786186	GGT7	20	33448816	rs6119512	33306904	2.20084e-48	4.4e-24	-0.0740498	0.00897215	1.54088e-16	1.99517e-06	0
Height	ILMN_1737036	GGT7	20	33449311	rs6119535	33442138	1.27912e-30	3.2e-27	-0.099105	0.0126711	5.22657e-15	0.00161463	0
Height	ILMN_2336595	ACSS2	20	33515727	rs6119542	33484545	7.15569e-09	1.5e-18	-0.164171	0.0341111	1.48799e-06	1.97711e-05	0
Height	ILMN_1714197	ACSS2	20	33515734	rs4911478	33782625	8.20729e-11	1.1e-34	-0.203268	0.0353134	8.60715e-09	0.00225136	0
Height	ILMN_1911503	CA841942	20	33803348	rs1577924	33784288	4.92959e-34	1.6e-34	-0.107641	0.0123901	3.70084e-18	0.00189137	0
Height	ILMN_1787410	EIF6	20	33866918	rs2275274	33857544	4.58444e-69	5.1e-14	0.0466941	0.00680737	6.91787e-12	0.000123272	0
Height	ILMN_2387636	EIF6	20	33867375	rs2275274	33857544	6.50323e-100	5.1e-14	0.0384199	0.00546505	2.06357e-12	2.38205e-06	0
Height	ILMN_1745152	UQCC	20	33890481	rs1886691	33986271	2.02119e-79	1.7e-112	-0.130772	0.0090174	1.17363e-47	3.48532e-06	0
Height	ILMN_2381121	UQCC	20	33890955	rs6088820	33987298	1.72891e-37	2.6e-112	-0.194778	0.01748	7.75323e-29	0.000215977	0
Height	ILMN_1724734	UQCC	20	33962024	rs1886691	33986271	2.34419e-13	1.7e-112	-0.342526	0.0491269	3.11872e-12	0.0797505	1
Height	ILMN_2392940	CEP250	20	34099464	rs224437	34154371	6.28032e-09	1.1e-47	-0.29386	0.0545237	7.06194e-08	0.0610892	1
Height	ILMN_1799011	CEP250	20	34099586	rs2281849	34060286	1.83396e-11	4.9e-56	-0.272517	0.044113	6.50391e-10	0.182762	1
Height	ILMN_2359456	ERGIC3	20	34143834	rs224437	34154371	6.65877e-13	1.1e-47	-0.232792	0.0361817	1.24301e-10	0.0286503	1
Height	ILMN_2359453	ERGIC3	20	34145001	rs224424	34147998	1.01083e-16	2.8e-35	-0.199049	0.028822	4.97947e-12	0.00591231	0
Height	ILMN_1670841	CPNE1	20	34214146	rs6060524	34221155	4.27063e-232	2.9e-25	-0.034658	0.0034962	3.65284e-23	1.71728e-23	0
Height	ILMN_2307025	CPNE1	20	34214566	rs6060524	34221155	5.28005e-244	2.9e-25	-0.034178	0.00343988	2.9083e-23	8.25232e-27	0
Height	ILMN_1684549	RBM39	20	34322146	rs6120993	34185161	4.10127e-10	2e-31	0.233638	0.0423187	3.37255e-08	0.0758608	1
Height	ILMN_2411963	RBM39	20	34329881	rs2425083	34300456	1.20331e-50	2.8e-52	0.11233	0.0105114	1.17732e-26	0.000744162	0
Height	ILMN_1794230	SCAND1	20	34541878	rs11699815	34543125	1.1684e-76	3.2e-26	-0.0610021	0.00662418	3.29122e-20	1.09116e-13	0
Height	ILMN_2372011	SCAND1	20	34542124	rs3829829	34537160	4.6371e-55	1.5e-25	-0.0709521	0.00819031	4.59784e-18	3.35912e-12	0
Height	ILMN_1795317	SCAND1	20	34542303	rs3829829	34537160	1.79407e-64	1.5e-25	0.0649591	0.0073234	7.31027e-19	2.55517e-13	0
Height	ILMN_1721225	C20orf4	20	34844568	rs6060809	34717350	4.21266e-27	9.2e-08	-0.0536601	0.0113035	2.06232e-06	0.000680749	0
Height	ILMN_1693421	RPN2	20	35865103	rs2050093	35869619	3.56083e-31	1.1e-07	0.053048	0.010825	9.55883e-07	0.00255195	0
Height	ILMN_1721128	TOMM34	20	43570980	rs2180292	43589633	2.30474e-55	9.3e-07	0.038514	0.00830138	3.4931e-06	0.0446643	1
Height	ILMN_1789990	ARFGEF2	20	47649869	rs6012617	47837126	1.3558e-08	8e-24	-0.196341	0.03976	7.88621e-07	0.0714768	1
Height	ILMN_1665797	CSE1L	20	47711466	rs3795082	47673002	7.84921e-22	1.9e-15	-0.0883517	0.0143071	6.60052e-10	0.000501463	0
Height	ILMN_1706238	CSE1L	20	47711500	rs2295027	47582884	6.58362e-35	3.8e-15	-0.0693783	0.010514	4.14922e-11	4.48959e-06	0
Height	ILMN_1745148	ZNFX1	20	47862762	rs3021	47874005	2.95752e-17	1.8e-24	-0.129789	0.0201114	1.09299e-10	0.236768	1
Height	ILMN_1693014	CEBPB	20	48809001	rs6020414	48896783	1.80733e-14	3.5e-08	-0.0792798	0.0176256	6.8596e-06	0.00461118	0
Height	ILMN_1677877	UBE2L3	22	21978213	rs5998672	21966442	1.90728e-157	1.2e-07	-0.0205606	0.00397088	2.2447e-07	0.0296114	1
Height	ILMN_1853824	MGAT3	22	39888012	rs738289	39855883	8.40771e-40	4.3e-08	-0.0472078	0.00917321	2.65724e-07	0.174856	1
LDL	ILMN_1651373	RHD	1	25633195	rs909832	25754025	5.45828e-96	8.172e-09	-0.0409009	0.00698504	4.75608e-09	1.50436e-05	0
LDL	ILMN_2408663	RHCE	1	25729128	rs909832	25754025	5.81518e-36	8.172e-09	-0.0684183	0.0124724	4.12071e-08	8.5264e-05	0
LDL	ILMN_1797341	ARID1A	1	27108273	rs12748152	27138393	4.27691e-126	3.209e-12	-0.0387179	0.00537142	5.67245e-13	0.040324	1
LDL	ILMN_1678629	DOCK7	1	62923222	rs7555577	63034363	5.21657e-35	8.89e-17	0.144574	0.0199562	4.33884e-13	0.39883	1
LDL	ILMN_1671843	PSRC1	1	109822331	rs7528419	109817192	3.40147e-64	1.55e-165	-0.28068	0.0192689	4.58712e-48	0.00116478	0
LDL	ILMN_2315964	PSRC1	1	109822552	rs7528419	109817192	3.0165e-17	1.55e-165	-0.560782	0.0692221	5.44217e-16	0.0829684	1
LDL	ILMN_1716979	GSTM4	1	110198828	rs1010167	110198727	3.09407e-123	6.221e-11	-0.0370184	0.00598395	6.15988e-10	2.93615e-05	0
LDL	ILMN_2225577	POC5	5	74970346	rs2291630	75013356	3.57896e-17	1.643e-11	0.110068	0.0202911	5.81257e-08	0.000139208	0
LDL	ILMN_1721081	SP4	7	21553630	rs12669528	21498621	9.1966e-29	2.572e-07	-0.0929722	0.0193992	1.64644e-06	0.319417	1
LDL	ILMN_1679405	DDX56	7	44605607	rs2117512	44633219	3.96603e-21	5.413e-07	0.10572	0.0227298	3.30062e-06	0.015105	1
LDL	ILMN_1804148	TMED4	7	44619157	rs217387	44600354	4.98992e-60	4.453e-11	0.0667761	0.0105194	2.18269e-10	0.00302861	0
LDL	ILMN_1744268	PLEC	8	144989739	rs11136341	145043543	1.16696e-43	7.112e-12	-0.111244	0.0173935	1.59808e-10	0.431687	1
LDL	ILMN_2262044	PARP10	8	145051356	rs11136341	145043543	5.22001e-10	7.112e-12	-0.245066	0.0520727	2.52345e-06	0.283931	1
LDL	ILMN_1721411	PARP10	8	145051894	rs11136343	145058986	7.27373e-16	2.267e-09	-0.16277	0.0331131	8.85153e-07	0.0599437	1
LDL	ILMN_1710844	PARP10	8	145051897	rs11136343	145058986	5.63214e-36	2.267e-09	-0.104121	0.0187394	2.75607e-08	0.0337344	1
LDL	ILMN_1796490	GRINA	8	145067277	rs11136343	145058986	2.06348e-88	2.267e-09	-0.0645084	0.0108962	3.21444e-09	0.0453333	1
LDL	ILMN_1786759	C11orf10	11	61557309	rs174538	61560081	2.85863e-53	1.068e-34	-0.109239	0.0112661	3.12865e-22	0.000828858	0
LDL	ILMN_1670134	FADS1	11	61567437	rs968567	61595564	3.54344e-50	8.914e-11	-0.0615829	0.0100809	1.00335e-09	6.66295e-10	0
LDL	ILMN_2075065	FADS2	11	61633933	rs968567	61595564	7.78423e-33	8.914e-11	-0.0775912	0.0132837	5.18563e-09	1.9544e-07	0
LDL	ILMN_1674811	OASL	12	121458436	rs2259693	121457995	2.12703e-98	1.148e-08	0.0524177	0.0092734	1.58148e-08	2.89678e-07	0
LDL	ILMN_1812433	HP	16	72094525	rs8062041	72088964	8.3637e-172	5.669e-10	-0.031614	0.00493673	1.51525e-10	5.8032e-14	0
LDL	ILMN_1726181	C19orf52	19	11040585	rs12460421	10981352	4.13912e-13	4.324e-11	0.194642	0.0378792	2.76955e-07	2.24254e-05	0
LDL	ILMN_1685631	MAU2	19	19469242	rs7250368	19452763	7.9224e-231	5.927e-18	0.0497048	0.00588593	3.04847e-17	4.17839e-22	0
LDL	ILMN_1673682	GATAD2A	19	19617682	rs4808203	19568659	2.31221e-109	1.148e-10	-0.0407216	0.00626699	8.15101e-11	1.24236e-16	0
LDL	ILMN_2134224	ATP13A1	19	19756047	rs2304130	19789528	5.43355e-119	2.239e-32	-0.0755184	0.0069534	1.77497e-27	1.61918e-07	0
RA	ILMN_1718488	MMEL1	1	2523381	rs6664969	2534978	1.59202e-43	6e-09	0.234971	0.0452315	2.04885e-07	0.00331252	0
RA	ILMN_1803464	PHTF1	1	114240167	rs1891969	114185855	1.07041e-10	5.4e-11	-0.588218	0.120392	1.02983e-06	1.25517e-06	0
RA	ILMN_1715885	PTPN22	1	114380214	rs7529353	114420462	1.3182e-11	1.2e-57	1.27303	0.204235	4.57103e-10	0.0807278	1
RA	ILMN_1691693	FCRH3	1	157646477	rs3761959	157669278	2.15989e-222	1.2e-05	0.077272	0.0165209	2.90768e-06	0.608491	1
RA	ILMN_1797428	FCRL3	1	157648068	rs3761959	157669278	1.58079e-179	1.2e-05	0.084734	0.0181634	3.08484e-06	0.606617	1
RA	ILMN_1699599	FCRL3	1	157648482	rs3761959	157669278	1.3728e-122	1.2e-05	0.10192	0.0219844	3.55228e-06	0.586584	1
RA	ILMN_1766085	REL	2	61149525	rs12466919	61092858	1.38446e-09	1.2e-13	0.654451	0.141708	3.86871e-06	0.98156	1
RA	ILMN_1775235	AFF3	2	100163869	rs7565967	100744683	1.47764e-58	3e-10	0.210514	0.0397599	1.19255e-07	0.0423258	1
RA	ILMN_1763322	CCR3	3	46307802	rs55842014	46289113	3.41673e-191	2.4e-05	-0.0860489	0.0164402	1.65845e-07	0.00275545	0
RA	ILMN_1849013	IL6ST	5	55233359	rs7731626	55444683	3.56234e-22	7.9e-23	0.692635	0.104071	2.82486e-11	0.0061744	0
RA	ILMN_2341724	ANKRD55	5	55396015	rs7731626	55444683	1.72225e-76	7.9e-23	0.358083	0.0436058	2.17847e-16	1.84727e-05	0
RA	ILMN_1798947	ANKRD55	5	55396099	rs7731626	55444683	1.32248e-76	7.9e-23	0.359592	0.0437829	2.15607e-16	5.71765e-06	0
RA	ILMN_1746968	PHF1	6	33383907	rs11759285	33413019	1.76082e-11	2.1e-20	-0.669345	0.126335	1.16976e-07	6.36392e-06	0
RA	ILMN_2311989	CUTA	6	33385285	rs4231	33383974	2.96181e-28	1e-24	-0.460735	0.0620283	1.10404e-13	0.000253659	0
RA	ILMN_1790461	C6orf125	6	33669128	rs9469556	33648661	1.65684e-29	2.4e-42	-0.619875	0.0734293	3.12513e-17	0.00023511	0
RA	ILMN_1690907	CCR6	6	167551933	rs3093024	167532793	2.57661e-44	2.5e-14	0.319941	0.0474621	1.57317e-11	0.00481118	0
RA	ILMN_1687213	FAM167A	8	11279135	rs2736340	11343973	6.24784e-109	2.2e-07	0.120153	0.0233815	2.76515e-07	0.16655	1
RA	ILMN_1668277	BLK	8	11421917	rs13277113	11349186	4.68705e-97	1.8e-07	-0.141318	0.0251149	1.83539e-08	0.00349759	0
RA	ILMN_1670134	FADS1	11	61567437	rs968567	61595564	3.54344e-50	7.4e-07	-0.182772	0.0363781	5.05451e-07	0.469338	1
RA	ILMN_2075065	FADS2	11	61633933	rs968567	61595564	7.78423e-33	7.4e-07	-0.230283	0.047266	1.10437e-06	0.418074	1
RA	ILMN_2209027	RPS26	12	56436252	rs1131017	56435929	0	3e-06	-0.066053	0.0143455	4.13549e-06	0.0175326	1
RA	ILMN_1695585	RPS26	12	56437234	rs1131017	56435929	0	3e-06	-0.0652959	0.01418	4.12887e-06	0.0168957	1
RA	ILMN_1723846	METTL21B	12	58176212	rs703842	58162739	1.02199e-242	8e-06	-0.0802789	0.0175007	4.49261e-06	0.0539949	1
RA	ILMN_1667260	MAPK3	16	30125473	rs55732507	30141985	1.01301e-97	3e-05	-0.134178	0.0296688	6.11064e-06	0.00177799	0
RA	ILMN_2402341	MAPK3	16	30125608	rs55732507	30141985	7.12573e-116	3e-05	-0.122853	0.0270639	5.64247e-06	0.00146255	0
RA	ILMN_1805636	PGAP3	17	37827537	rs2934951	37833328	2.98458e-57	2e-06	-0.177139	0.0370609	1.75568e-06	0.240704	1
RA	ILMN_1666206	GSDMB	17	38060997	rs12936231	38029120	1.67067e-263	4e-08	-0.091613	0.0151636	1.52573e-09	0.00400131	0
RA	ILMN_2347193	GSDMB	17	38062136	rs12936231	38029120	2.465e-166	4e-08	-0.112928	0.0188587	2.12312e-09	0.00321349	0
RA	ILMN_1662174	ORMDL3	17	38077572	rs12936231	38029120	1.06432e-186	4e-08	-0.106744	0.0177793	1.92717e-09	0.00289011	0
RA	ILMN_1676955	TYK2	19	10461262	rs11085727	10466123	5.69218e-20	6.6e-11	-0.413161	0.0758915	5.20653e-08	0.00869398	0
RA	ILMN_2338348	UBASH3A	21	43867356	rs1893592	43855067	1.07837e-50	9.8e-09	-0.224863	0.042382	1.12292e-07	2.67359e-07	0
RA	ILMN_1810875	SYNGR1	22	39772125	rs2069235	39747780	5.94017e-35	3e-10	0.276672	0.0480324	8.40607e-09	0.382622	1
RA	ILMN_1727805	SYNGR1	22	39781479	rs2069235	39747780	1.32957e-38	3e-10	0.264799	0.0454725	5.77018e-09	0.321163	1
SCZ	ILMN_1802380	RERE	1	8412783	rs301802	8497307	8.5757e-116	7.958e-07	0.0837083	0.0173509	1.40396e-06	0.0229266	1
SCZ	ILMN_2327795	RERE	1	8412856	rs301802	8497307	8.50457e-77	7.958e-07	0.103605	0.0217225	1.8468e-06	0.00765683	0
SCZ	ILMN_1777906	MAP7D1	1	36646391	rs11263861	36628033	3.51245e-109	2.432e-06	-0.0840174	0.0181778	3.801e-06	0.733361	1
SCZ	ILMN_1657810	PPM1M	3	52284561	rs1060330	52288945	8.01733e-65	1.577e-08	0.127964	0.0238629	8.20971e-08	0.0100263	1
SCZ	ILMN_1679655	WDR82	3	52289354	rs1060330	52288945	7.21453e-40	1.577e-08	0.165588	0.0318696	2.03852e-07	0.0336414	1
SCZ	ILMN_1791222	GLYCTK	3	52327153	rs9311474	52338852	2.42944e-33	8.306e-09	0.186863	0.0359444	2.00722e-07	0.0746611	1
SCZ	ILMN_2324056	GNL3	3	52727043	rs1108842	52720080	5.36057e-13	2.265e-09	0.321201	0.0698831	4.30147e-06	0.325813	1
SCZ	ILMN_1806106	GNL3	3	52728103	rs12488527	52698560	2.39725e-23	3.056e-07	0.202755	0.0445339	5.29313e-06	0.0618232	1
SCZ	ILMN_1761010	PCCB	3	136048795	rs556788	136027549	1.69537e-75	8.459e-10	-0.13076	0.0225184	6.36699e-09	0.557283	1
SCZ	ILMN_2358069	MAD1L1	7	1937910	rs13246996	2046188	3.54687e-36	8.905e-07	0.147263	0.0321567	4.65994e-06	0.0903311	1
SCZ	ILMN_1721081	SP4	7	21553630	rs73060317	21520212	7.65973e-34	6.604e-07	0.163956	0.0357161	4.42122e-06	0.412071	1
SCZ	ILMN_2145997	SP4	7	21554008	rs73060317	21520212	3.87323e-44	6.604e-07	0.142094	0.0304106	2.97519e-06	0.120268	1
SCZ	ILMN_1809292	IMMP2L	7	110303643	rs37743	110915339	3.38887e-77	8.216e-10	-0.126851	0.0217507	5.47466e-09	0.0110439	1
SCZ	ILMN_2228180	MSRA	8	10286185	rs9329221	10240202	4.57648e-57	5.931e-07	-0.120805	0.0252381	1.69625e-06	0.00166227	0
SCZ	ILMN_1780444	ARL3	10	104433751	rs10883765	104456686	3.02212e-22	1.605e-07	-0.203379	0.0440678	3.92815e-06	0.000800417	0
SCZ	ILMN_1771732	C10orf32-AS3MT	10	104661422	rs7085104	104628873	1.17575e-21	1.702e-17	0.348331	0.0548841	2.20033e-10	0.000107183	0
SCZ	ILMN_1682165	NT5C2	10	104847963	rs11191607	104959188	1.04063e-49	2.478e-15	-0.208898	0.0298942	2.79007e-12	0.0497298	1
SCZ	ILMN_1679358	ZDHHC5	11	57468528	rs10896633	57424040	1.87742e-27	7.095e-07	0.18206	0.0404387	6.72784e-06	0.369805	1
SCZ	ILMN_1788211	SNX19	11	130746280	rs3751039	130773076	1.37574e-50	1.004e-07	0.136126	0.0270118	4.66794e-07	0.0242001	1
SCZ	ILMN_2343048	ABCB9	12	123413594	rs4148856	123450765	1.1673e-23	4.062e-08	0.211841	0.0439306	1.41996e-06	0.0189242	1
SCZ	ILMN_2343047	ABCB9	12	123413678	rs641760	123518866	9.79442e-17	5.937e-09	0.265574	0.0558658	1.99643e-06	0.0260793	1
SCZ	ILMN_2393144	ARL6IP4	12	123467218	rs7957096	123544878	5.01393e-20	2.461e-11	-0.291836	0.0540406	6.65269e-08	0.451424	1
SCZ	ILMN_2214603	PPP2R3C	14	35554850	rs2415261	35594106	3.71193e-185	2.847e-07	0.0683083	0.0134675	3.93485e-07	0.741023	1
SCZ	ILMN_1662617	PPP2R3C	14	35564295	rs2415261	35594106	1.76282e-207	2.847e-07	0.064189	0.0126343	3.76395e-07	0.791829	1
SCZ	ILMN_1675577	TRMT61A	14	104002200	rs2756138	103996733	1.96487e-15	9.079e-09	0.285725	0.061491	3.37419e-06	0.00365522	0
SCZ	ILMN_1728514	BAG5	14	104023376	rs2296482	104029819	7.09512e-14	3.19e-12	0.368647	0.0723388	3.46706e-07	0.0281429	1
SCZ	ILMN_1726901	KLC1	14	104145823	rs11846838	104184737	4.08779e-19	1.11e-11	0.313243	0.0580405	6.77777e-08	0.201023	1
SCZ	ILMN_1745917	SCAND2	15	85183639	rs11631921	85143277	5.39591e-21	3.153e-08	-0.226045	0.0472562	1.72355e-06	0.0595253	1
SCZ	ILMN_2347592	NMB	15	85200459	rs62021193	85170583	1.04312e-34	2.808e-09	0.184633	0.0345882	9.39507e-08	0.341445	1
SCZ	ILMN_1790228	FURIN	15	91426359	rs4702	91426560	3.38668e-17	2.298e-12	0.333456	0.0619092	7.19559e-08	0.325035	1
SCZ	ILMN_1667260	MAPK3	16	30125473	rs55732507	30141985	1.01301e-97	2.109e-06	0.0927523	0.0200209	3.60803e-06	0.154483	1
SCZ	ILMN_2402341	MAPK3	16	30125608	rs55732507	30141985	7.12573e-116	2.109e-06	0.0849239	0.0182598	3.3053e-06	0.194658	1
SCZ	ILMN_1655046	NUTF2	16	67904912	rs9922934	68258981	2.58131e-21	1.346e-07	-0.220472	0.047801	3.98263e-06	0.281772	1
SCZ	ILMN_1689160	DPEP2	16	68021418	rs56303487	68029739	8.76965e-37	7.201e-07	0.154941	0.0335723	3.92821e-06	0.0204895	1
SCZ	ILMN_1811650	DUS2L	16	68113152	rs56303487	68029739	2.41415e-109	7.201e-07	0.088737	0.0183463	1.3196e-06	0.462672	1
SCZ	ILMN_1663035	SREBF1	17	17715618	rs9915776	17749056	2.15768e-42	5.837e-07	-0.146781	0.0311663	2.48187e-06	0.0591949	1
SCZ	ILMN_1673682	GATAD2A	19	19617682	rs4808203	19568659	2.31221e-109	1.497e-08	0.0955885	0.0174422	4.24628e-08	0.262738	1
SCZ	ILMN_1662741	LPAR2	19	19734597	rs880090	19740729	1.36136e-74	5.937e-07	-0.103036	0.0214647	1.58458e-06	0.0336131	1
TG	ILMN_1797341	ARID1A	1	27108273	rs12748152	27138393	4.27691e-126	1.1e-09	-0.0288638	0.00473467	1.08569e-09	0.0865006	1
TG	ILMN_1757343	PABPC4	1	40027766	rs17513135	40035686	7.67387e-32	1.633e-08	-0.0578673	0.0113805	3.68069e-07	0.129331	1
TG	ILMN_1678629	DOCK7	1	62923222	rs7555577	63034363	5.21657e-35	2.075e-38	0.185678	0.0208629	5.5879e-19	0.00841163	0
TG	ILMN_2386016	C2orf28	2	27438619	rs11685326	27453679	7.5604e-31	2.273e-17	-0.0919963	0.0131002	2.17935e-12	1.16109e-08	0
TG	ILMN_1774584	C2orf28	2	27439483	rs73924403	27468226	5.57974e-42	3.856e-12	-0.0953232	0.0145346	5.44082e-11	0.000666944	0
TG	ILMN_1732810	SNX17	2	27599786	rs1728922	27644464	5.12298e-23	3.698e-60	0.212522	0.0249694	1.71958e-17	5.15967e-12	0
TG	ILMN_1670096	NRBP1	2	27664881	rs7586601	27584666	1.58661e-10	2.819e-49	0.422101	0.0714349	3.44435e-09	0.000936468	0
TG	ILMN_1700728	KRTCAP3	2	27666386	rs704791	27657167	1.23858e-37	5.269e-55	-0.158507	0.015831	1.34388e-23	1.00216e-15	0
TG	ILMN_1726417	MRPL33	2	27997339	rs12477908	27987046	1.13282e-17	8.991e-25	0.207341	0.0316076	5.38664e-11	0.046704	1
TG	ILMN_1722025	CPEB4	5	173384981	rs72810983	173318254	7.66159e-242	4.906e-07	0.0260448	0.00514698	4.18779e-07	0.0432288	1
TG	ILMN_1715680	NEIL2	8	11644574	rs2686187	11654796	2.03801e-67	7.713e-09	-0.041475	0.00751253	3.37507e-08	0.210451	1
TG	ILMN_2055523	ChGn	8	19262073	rs7835354	19564149	9.45443e-71	2.777e-07	-0.0589248	0.0101084	5.56561e-09	0.149668	1
TG	ILMN_1786444	LPL	8	19824457	rs9644568	19928582	4.72604e-18	2.3e-129	-0.325726	0.0398924	3.21113e-16	0.0147794	1
TG	ILMN_1719344	NRBF2	10	64914119	rs10761741	65066186	2.70792e-36	1.402e-14	-0.0711097	0.0112352	2.46443e-10	0.0647658	1
TG	ILMN_1814022	NR1H3	11	47290342	rs7120118	47286290	2.49074e-49	1.606e-06	0.044386	0.00898334	7.77538e-07	0.639819	1
TG	ILMN_1786759	C11orf10	11	61557309	rs174538	61560081	2.85863e-53	3.46e-28	0.084551	0.00959932	1.2738e-18	2.71443e-06	0
TG	ILMN_1670134	FADS1	11	61567437	rs968567	61595564	3.54344e-50	3.397e-09	0.0471846	0.008747	6.87603e-08	4.15995e-10	0
TG	ILMN_2075065	FADS2	11	61633933	rs968567	61595564	7.78423e-33	3.397e-09	0.0594502	0.0114166	1.91577e-07	1.03833e-07	0
TG	ILMN_1791912	SIDT2	11	117068076	rs4938343	117003528	1.74809e-263	1.745e-15	-0.0430069	0.00540165	1.69563e-15	2.02401e-30	0
TG	ILMN_2400935	TAGLN	11	117074144	rs4938347	117021759	1.13403e-65	9.59e-15	-0.0817169	0.0114125	8.04866e-13	5.66275e-16	0
TG	ILMN_1778668	TAGLN	11	117075395	rs4938353	117046197	4.78659e-184	1.873e-22	-0.0445124	0.00475915	8.51976e-21	6.94454e-34	0
TG	ILMN_1699545	PCSK7	11	117076012	rs6589598	117002403	6.25668e-36	1.736e-10	0.0925566	0.0156439	3.2892e-09	2.07723e-13	0
TG	ILMN_1673933	NPIP	16	15457788	rs3198697	15129940	9.16333e-18	2.207e-08	-0.0822508	0.0170674	1.44153e-06	0.000109972	0
TG	ILMN_1739236	ZNF668	16	31072283	rs2303222	31085470	1.95893e-39	6.581e-09	-0.0531879	0.0100754	1.29906e-07	0.0107195	1
TG	ILMN_1693394	BCKDK	16	31123838	rs749767	31124407	4.5008e-24	5.978e-09	-0.0692408	0.0136661	4.0498e-07	0.0428576	1
TG	ILMN_1685631	MAU2	19	19469242	rs7250368	19452763	7.9224e-231	3.329e-18	0.0464816	0.00536881	4.81279e-18	2.65306e-27	0
TG	ILMN_1673682	GATAD2A	19	19617682	rs4808203	19568659	2.31221e-109	2.443e-13	-0.0408752	0.00568428	6.43526e-13	1.05241e-17	0
TG	ILMN_2134224	ATP13A1	19	19756047	rs2304130	19789528	5.43355e-119	5.434e-39	-0.0725318	0.00629329	9.84165e-31	6.39251e-11	0
TG	ILMN_1796316	MMP9	20	44644938	rs3918261	44643592	9.77909e-34	1.435e-09	0.0599751	0.0112825	1.062e-07	3.02758e-05	0
UC	ILMN_1697409	TNFRSF14	1	2495128	rs7544646	2496649	1.50346e-57	2.234e-09	-0.286476	0.0510664	2.02467e-08	0.205594	1
UC	ILMN_1744713	PARK7	1	8045070	rs35675666	8021973	2.17464e-38	9.579e-08	-0.347543	0.0704816	8.18181e-07	0.00660934	0
UC	ILMN_1662524	CXCR1	2	219027921	rs13397673	219047782	1.47799e-67	2.782e-06	-0.21091	0.0465686	5.92584e-06	0.179223	1
UC	ILMN_1727709	GPBAR1	2	219128462	rs7568092	219104827	3.38058e-31	6.228e-07	0.330572	0.0722068	4.69163e-06	0.792842	1
UC	ILMN_2316386	GPBAR1	2	219128545	rs7568092	219104827	4.94852e-30	6.228e-07	0.336783	0.073798	5.02879e-06	0.709492	1
UC	ILMN_1785252	SLC26A6	3	48663211	rs34368826	48670827	5.18753e-12	2.892e-09	0.652289	0.144817	6.66172e-06	0.810406	1
UC	ILMN_1691290	CELSR3	3	48673952	rs7620853	48666503	5.85152e-16	5.505e-09	-0.536819	0.113438	2.22022e-06	0.4953	1
UC	ILMN_1798712	USP4	3	49315124	rs9813813	49207093	1.92791e-72	1.662e-06	0.18348	0.0396257	3.6509e-06	0.0671261	1
UC	ILMN_1718023	APEH	3	49720758	rs1131095	49714225	4.22174e-30	2.935e-15	0.519542	0.0800343	8.49909e-11	0.135212	1
UC	ILMN_1664577	DLD	7	107559764	rs2237686	107575162	2.19524e-09	1.857e-12	0.935579	0.205204	5.13313e-06	0.0874538	1
UC	ILMN_1712532	CARD9	9	139258523	rs4078099	139267533	1.67593e-174	5.745e-13	0.197065	0.0281919	2.74654e-12	0.99124	1
UC	ILMN_1811301	INPP5E	9	139323338	rs4259518	139322503	3.51954e-265	4.091e-07	-0.113251	0.0226152	5.50692e-07	3.00003e-05	0
UC	ILMN_1654778	LSP1	11	1905248	rs907612	1874221	3.99335e-57	5.723e-07	0.249438	0.0523713	1.90848e-06	0.0728297	1
UC	ILMN_1666206	GSDMB	17	38060997	rs12936231	38029120	1.67067e-263	9.144e-10	-0.137455	0.0227783	1.59469e-09	0.00851739	0
UC	ILMN_2347193	GSDMB	17	38062136	rs12936231	38029120	2.465e-166	9.144e-10	-0.169436	0.0283284	2.21569e-09	0.00463482	0
UC	ILMN_1662174	ORMDL3	17	38077572	rs12936231	38029120	1.06432e-186	9.144e-10	-0.160158	0.0267071	2.0121e-09	0.00520237	0
UC	ILMN_2183687	LIME1	20	62370429	rs6062509	62362563	2.8857e-65	2.122e-07	-0.24095	0.0485419	6.91488e-07	0.00315568	0
WHRadjBMI	ILMN_1657810	PPM1M	3	52284561	rs1060330	52288945	8.01733e-65	2.5e-07	0.0384535	0.00760744	4.31023e-07	0.0324023	1
WHRadjBMI	ILMN_1679655	WDR82	3	52289354	rs1060330	52288945	7.21453e-40	2.5e-07	0.0497595	0.0101252	8.90506e-07	0.0410794	1
WHRadjBMI	ILMN_1791222	GLYCTK	3	52327153	rs9311474	52338852	2.42944e-33	5.5e-08	0.0581036	0.0114643	4.01548e-07	0.126633	1
WHRadjBMI	ILMN_1655987	STAB1	3	52558165	rs9846089	52529773	8.11546e-44	1.3e-06	0.0522451	0.0115254	5.81431e-06	0.0356098	1
WHRadjBMI	ILMN_2324056	GNL3	3	52727043	rs1108842	52720080	5.36057e-13	5.7e-11	0.116892	0.024059	1.18231e-06	0.00825998	0
WHRadjBMI	ILMN_1722025	CPEB4	5	173384981	rs7705502	173320815	9.73251e-242	4.7e-14	0.0274731	0.00375537	2.56068e-13	0.172419	1
WHRadjBMI	ILMN_1731107	CCDC92	12	124421092	rs3768	124499839	1.28466e-28	2.2e-10	-0.0964423	0.0174377	3.18978e-08	0.00675902	0
WHRadjBMI	ILMN_2158003	KIAA1683	19	18367952	rs12608504	18389135	1.32829e-126	8.8e-10	0.031912	0.00538948	3.19681e-09	0.270701	1
WHRadjBMI	ILMN_2381121	UQCC	20	33890955	rs6088820	33987298	1.72891e-37	1.2e-06	0.0601521	0.0131835	5.05007e-06	0.0894205	1
WHRadjBMI	ILMN_1724734	UQCC	20	33962024	rs1886691	33986271	2.34419e-13	1.8e-08	0.100743	0.0223571	6.60351e-06	0.108997	1
Top cis-eQTL = the top associated cis-eQTL of the probe in the CAGE eQTL data; bp_probe = physical positions of probes (hg19); bp_cis-eQTL = physical positions of top cis-eQTLs (hg19); PeQTL = P value of the top cis-eQTL in the CAGE data; PGWAS = P value of the top-cis-eQTL in GWAS; bXY = the estimated effect size of gene expression on trait from the SMR method; SESMR = standard error for bXY; PS…
