# Supplementary material for: Integrative analysis of omics summary data reveals putative mechanisms underlying complex traits
Source: Nat Commun. 2018 Mar 2;9:918. doi: 10.1038/s41467-018-03371-0 (PMC5834629; doi:10.1038/s41467-018-03371-0)
Supplement: Supplementary file 6 — Supplementary Data 4 [file 41467_2018_3371_MOESM6_ESM.xlsx]

## Sheet: Sheet1
Supplementary Table 4 Identification of 564 genes by multi-SNP based SMR analysis for 13 complex traits
Trait	Probe ID	Gene	Chr	bp_probe	Top cis-eQTL	bp_cis-eQTL	PeQTL	PGWAS	bXY	SESMR	PSMR_top	PSMR_multi	PHEIDI	Pass_HEIDI
AD	ILMN_1674160	BIN1	2	127805872	rs10194375	127839781	1.38701e-176	5.20124e-07	0.0984816	0.0196228	5.2e-07	1.1931e-10	3.8071e-07	0
AD	ILMN_2309245	BIN1	2	127805943	rs10194375	127839781	2.26543e-158	5.45468e-07	0.104404	0.0208409	5.45e-07	9.2414e-10	1.18612e-06	0
AD	ILMN_2371169	ZYX	7	143088014	rs11772895	143081942	6.60765e-126	0.00769774	0.0707795	0.0265584	0.00769774	2.69897e-06	5.67832e-05	0
AD	ILMN_1701875	ZYX	7	143088141	rs11772895	143081942	1.0544e-169	0.00759874	0.0609399	0.0228291	0.00759874	2.30526e-07	2.15634e-07	0
AD	ILMN_1664265	EPHA1	7	143088425	rs7794735	143104816	1.86891e-43	0.126574	-0.0789941	0.0517061	0.126574	5.53801e-08	4.17939e-05	0
AD	ILMN_1806721	MS4A2	11	59865697	rs55847558	59903793	2.16667e-22	1.15095e-07	-0.367698	0.0693624	1.15e-07	4.91778e-08	0.465375	1
AD	ILMN_1721035	MS4A6A	11	59940570	rs12453	59945745	5.85087e-97	2.48791e-09	0.172132	0.0288703	2.49e-09	5.49349e-10	0.0264171	1
AD	ILMN_2359800	MS4A6A	11	59949055	rs7108663	60028142	1.40894e-48	2.51379e-09	0.248448	0.041682	2.51e-09	1.53796e-09	0.0869676	1
AD	ILMN_2370336	MS4A4A	11	60075869	rs1582763	60021948	7.3707e-24	8.33566e-09	0.39494	0.0685478	8.34e-09	1.45539e-08	0.624895	1
AD	ILMN_2337336	PVRL2	19	45377678	rs17561351	45372329	2.69237e-148	0.287864	-0.0267316	0.0251517	0.287864	5.63969e-26	NA	0
AD	ILMN_1718303	PVRL2	19	45381861	rs17561351	45372329	1.06706e-175	0.287801	-0.0244948	0.023044	0.287801	5.69804e-33	NA	0
AD	ILMN_2255382	PVRL2	19	45391584	rs17561351	45372329	4.50016e-60	0.288478	-0.0432444	0.0407402	0.288478	3.5075e-14	9.91563e-28	0
BMI	ILMN_1676893	ADCY3	2	25042122	rs6726261	25153986	7.4949e-19	5.26428e-09	-0.0990747	0.0169689	5.26e-09	7.26013e-09	0.0102333	1
BMI	ILMN_2225577	POC5	5	74970346	rs2291630	75013356	3.57896e-17	1.00821e-05	-0.0679732	0.0153946	1.01e-05	5.05921e-07	1.64243e-08	0
BMI	ILMN_1741997	SNRPC	6	34735710	rs3798352	34734809	6.16759e-18	5.8439e-05	-0.0899299	0.022376	5.84e-05	5.58909e-06	0.225029	1
BMI	ILMN_2086064	SNRPC	6	34741335	rs7756405	34722659	2.57908e-22	2.71704e-05	-0.0787746	0.0187739	2.72e-05	3.06018e-06	0.167671	1
BMI	ILMN_2361427	PMS2P3	7	75144028	rs1167827	75163169	1.09916e-75	6.30192e-09	-0.0390276	0.00671901	6.3e-09	7.50352e-08	3.20348e-08	0
BMI	ILMN_1682165	NT5C2	10	104847963	rs732998	104897901	3.33828e-48	7.94238e-08	0.0445672	0.00830172	7.94e-08	3.11619e-06	8.39512e-06	0
BMI	ILMN_1781184	X84075	11	47353112	rs2071304	47372377	2.135e-131	3.84346e-12	-0.0343237	0.00494377	3.84e-12	7.60174e-09	0.00835744	0
BMI	ILMN_1696463	SPI1	11	47376480	rs7105851	47383275	5.27064e-244	3.46114e-13	-0.0264953	0.0036419	3.46e-13	3.00803e-08	0.000987585	0
BMI	ILMN_1808122	C1QTNF4	11	47611459	rs10838748	47716381	9.90906e-24	6.74797e-06	-0.0979102	0.0217506	6.75e-06	2.78618e-08	0.0482905	1
BMI	ILMN_2108938	FNBP4	11	47738426	rs10838740	47679980	2.82506e-12	0.000282425	0.114435	0.031517	0.000282425	2.82598e-06	0.0420046	1
BMI	ILMN_1658464	GTF3A	13	28009693	rs3759434	27997700	5.1139e-50	1.25866e-05	-0.0431965	0.00989118	1.26e-05	1.05231e-08	0.0110499	1
BMI	ILMN_1718129	MAP2K5	15	68099290	rs12905371	67845930	4.23782e-34	2.00047e-07	0.0518281	0.0099683	2e-07	4.05864e-07	0.00055071	0
BMI	ILMN_1750596	CLUAP1	16	3587192	rs12933120	3634746	8.52025e-148	0.00080553	0.0177254	0.00528975	0.00080553	2.73404e-06	0.000525716	0
BMI	ILMN_1728298	SBK1	16	28335044	rs4255791	28274804	2.59523e-18	0.416649	0.0121981	0.0150177	0.416649	5.91474e-08	2.75908e-06	0
BMI	ILMN_1701477	CCDC101	16	28602159	rs480400	28574615	7.32373e-51	2.65445e-09	-0.0488352	0.00820532	2.65e-09	9.52032e-12	1.23648e-06	0
BMI	ILMN_1684789	CCDC101	16	28603040	rs480400	28574615	6.41896e-100	5.61665e-10	-0.0343286	0.00553614	5.62e-10	3.95012e-14	2.58511e-08	0
BMI	ILMN_2336133	SULT1A1	16	28617525	rs151228	28563026	3.4485e-97	8.30648e-08	-0.0314544	0.00586799	8.31e-08	1.23278e-12	1.97433e-06	0
BMI	ILMN_1657302	SULT1A1	16	28634462	rs231976	28545587	7.27756e-16	0.000160662	0.0720005	0.0190781	0.000160662	4.51375e-07	0.000210128	0
BMI	ILMN_1687571	NPIPL2	16	28773726	rs40831	28508447	2.37598e-145	7.92414e-09	0.0414697	0.00718705	7.92e-09	5.51016e-14	0.0887913	1
BMI	ILMN_1738369	TUFM	16	28854373	rs12928404	28847246	8.38779e-254	8.52956e-13	0.0291258	0.00407219	8.53e-13	3.35708e-14	0.00541073	0
BMI	ILMN_1681016	SPNS1	16	28995825	rs6565300	28993049	3.8696e-224	7.10683e-09	0.0214168	0.00369996	7.11e-09	2.81773e-14	1.11197e-09	0
BMI	ILMN_1719097	C18orf8	18	21110419	rs891389	21087531	3.08588e-25	1.28766e-06	-0.0688079	0.0142117	1.29e-06	1.1266e-06	0.303985	1
CAD	ILMN_1671843	PSRC1	1	109822331	rs7528419	109817192	3.40147e-64	8.52685e-18	-0.207798	0.0241843	8.53e-18	4.5858e-12	0.642182	1
CAD	ILMN_2315964	PSRC1	1	109822552	rs7528419	109817192	3.0165e-17	1.15092e-10	-0.415167	0.0644102	1.15e-10	3.60385e-06	5.24347e-06	0
CAD	ILMN_1696394	IL6R	1	154427000	rs4845372	154415396	1.42109e-15	1.20659e-05	0.220766	0.0504447	1.21e-05	2.54681e-06	0.357918	1
CAD	ILMN_2190084	VAMP8	2	85809069	rs1010	85808982	5.58768e-196	1.68286e-09	-0.0706915	0.0117315	1.68e-09	1.71436e-07	0.163356	1
CAD	ILMN_1739942	FAM117B	2	203634408	rs72926966	203493293	3.06682e-272	0.00461924	-0.029755	0.010505	0.00461924	1.6673e-08	0.00280379	0
CAD	ILMN_1682165	NT5C2	10	104847963	rs11191607	104959188	1.04063e-49	1.52542e-06	-0.10532	0.0219057	1.53e-06	7.24546e-07	0.0741101	1
CAD	ILMN_2390853	CTSH	15	79214252	rs12148472	79231478	8.61303e-145	0.963711	0.000638636	0.014037	0.963711	2.50128e-08	4.00968e-05	0
CAD	ILMN_1752451	CTSH	15	79214396	rs12148472	79231478	1.89677e-58	0.963712	0.00102383	0.0225033	0.963712	2.48955e-07	3.82124e-06	0
CAD	ILMN_1800837	CFDP1	16	75338966	rs12446903	75438761	2.85517e-46	9.51374e-05	-0.0912839	0.0233901	9.51e-05	1.56739e-06	0.277717	1
CD	ILMN_1682232	MIER1	1	67453514	rs72673758	67482550	1.47576e-20	1.31178e-08	-0.675226	0.118783	1.31e-08	2.47265e-06	4.98767e-08	0
CD	ILMN_1751500	ADAM15	1	155032795	rs11589479	155033308	4.38113e-115	1.43711e-05	-0.165404	0.0381281	1.44e-05	6.93727e-08	0.324663	1
CD	ILMN_2384544	ADAM15	1	155035042	rs45444697	155034632	1.25386e-83	0.000143965	-0.171357	0.045079	0.000143965	3.64404e-07	0.133108	1
CD	ILMN_1756920	ADAM15	1	155035208	rs45444697	155034632	1.89646e-184	0.00012187	-0.115085	0.0299518	0.00012187	3.02857e-08	0.077238	1
CD	ILMN_1804663	THBS3	1	155165428	rs140081212	155184975	6.11002e-50	9.92007e-05	0.229861	0.0590517	9.92e-05	6.60739e-07	0.348009	1
CD	ILMN_1781700	IL18R1	2	103014797	rs6731154	102991181	7.91002e-58	5.34956e-08	-0.289084	0.0531475	5.35e-08	1.33705e-07	0.00234889	0
CD	ILMN_1721762	IL18RAP	2	103068886	rs2310300	103049074	0	0.06201	-0.0424109	0.0227255	0.06201	4.06299e-08	2.1417e-07	0
CD	ILMN_2365881	ATG16L1	2	234203921	rs10929033	234204599	5.37338e-29	3.70619e-07	0.438448	0.0862499	3.71e-07	9.89981e-11	8.24496e-10	0
CD	ILMN_1725707	ATG16L1	2	234204151	rs3792106	234190740	7.35591e-13	3.07413e-09	1.28039	0.216005	3.07e-09	1.09276e-08	0.00240085	0
CD	ILMN_1758619	SAG	2	234255595	rs10803624	234249385	2.78111e-08	5.52319e-06	-1.21927	0.268334	5.52e-06	5.52319e-06	0.00205723	0
CD	ILMN_1669484	WDR6	3	49053177	rs6446205	49035211	2.00683e-144	0.0081251	0.0851083	0.0321548	0.0081251	2.06125e-07	0.00780538	0
CD	ILMN_1798712	USP4	3	49315124	rs9813813	49207093	1.92791e-72	4.66124e-05	0.171682	0.0421617	4.66e-05	3.79292e-07	0.201222	1
CD	ILMN_1718023	APEH	3	49720758	rs1131095	49714225	4.22174e-30	8.69491e-10	0.51715	0.0843406	8.69e-10	3.76098e-11	0.360821	1
CD	ILMN_1690454	C3orf54	3	49842332	rs6802890	49832261	4.2773e-11	1.82877e-05	0.693222	0.161785	1.83e-05	1.99683e-06	0.0654488	1
CD	ILMN_1795930	PTGER4	5	40693637	rs4286720	40349616	4.58885e-29	9.01421e-10	0.596936	0.0974437	9.01e-10	4.33259e-12	0.0143082	1
CD	ILMN_1743145	ERAP2	5	96249089	rs2910686	96252589	0	1.02224e-10	0.138296	0.021396	1.02e-10	9.27707e-07	0.1077	1
CD	ILMN_1814737	LNPEP	5	96364618	rs38039	96327289	1.08269e-46	6.50007e-10	0.407108	0.0658985	6.5e-10	3.5593e-07	0.0677682	1
CD	ILMN_1875342	AK124143	5	96372005	rs38036	96323503	1.2059e-74	4.50441e-08	0.262108	0.0479188	4.5e-08	2.42354e-07	0.0036925	0
CD	ILMN_2313926	CDC42SE2	5	130730034	rs810078	130689713	9.39817e-91	0.005161	0.1185	0.0423698	0.005161	5.83832e-08	0.0394731	1
CD	ILMN_1685057	SLC22A4	5	131671691	rs56399423	131672657	4.55837e-67	3.69136e-16	-0.424506	0.0520977	3.69e-16	8.31144e-14	0.00148603	0
CD	ILMN_2050911	SLC22A4	5	131679598	rs272866	131681909	2.16593e-91	2.81986e-07	-0.224033	0.0436277	2.82e-07	1.53025e-13	0.000124469	0
CD	ILMN_1699357	SLC22A5	5	131730983	rs2631367	131705458	2.35662e-110	5.64019e-14	-0.296325	0.0394249	5.64e-14	5.06063e-14	0.00243806	0
CD	ILMN_1708375	IRF1	5	131818897	rs2548998	131832514	1.73815e-13	3.41766e-07	0.821586	0.161132	3.42e-07	2.82806e-09	0.00723373	0
CD	ILMN_1702501	RPS6KA2	6	166823063	rs2757044	167371846	4.61749e-43	7.92453e-10	-0.421846	0.0686327	7.92e-10	2.53063e-08	0.060575	1
CD	ILMN_1671565	RNASET2	6	167343096	rs394522	167398071	0	2.00938e-11	-0.149469	0.022291	2.01e-11	4.40184e-10	0.0423034	1
CD	ILMN_1690907	CCR6	6	167551933	rs3093024	167532793	2.57661e-44	0.00619411	0.168074	0.0614007	0.00619411	2.55663e-07	1.61328e-07	0
CD	ILMN_1683178	JAK2	9	5127672	rs6476941	5133609	5.52315e-31	0.000202455	0.294355	0.0792144	0.000202455	7.0195e-07	0.119041	1
CD	ILMN_2112049	DNLZ	9	139256438	rs11145769	139265870	1.31818e-96	0.131441	0.0652209	0.0432372	0.131441	6.76028e-09	0.0013739	0
CD	ILMN_1712532	CARD9	9	139258523	rs4078099	139267533	1.67593e-174	7.81172e-18	0.272201	0.0316427	7.81e-18	1.22879e-14	0.234255	1
CD	ILMN_1803997	SDCCAG3	9	139296612	rs4400498	139305007	1.27395e-55	2.05443e-07	-0.289171	0.0556704	2.05e-07	2.90641e-10	1.02997e-06	0
CD	ILMN_2380850	SDCCAG3	9	139297102	rs10870171	139318530	7.3472e-49	1.64776e-07	-0.314095	0.0599963	1.65e-07	4.87143e-10	4.40512e-07	0
CD	ILMN_1811301	INPP5E	9	139323338	rs4259518	139322503	3.51954e-265	4.16918e-12	-0.17081	0.0246432	4.17e-12	5.12767e-15	5.58373e-07	0
CD	ILMN_2126344	SEC16A	9	139334824	rs7863766	139381314	1.59189e-35	4.54687e-09	-0.446068	0.0760824	4.55e-09	2.80498e-10	2.78254e-05	0
CD	ILMN_2122952	CISD1	10	60037053	rs2590326	60003684	1.81382e-240	2.87415e-06	0.130268	0.0278373	2.87e-06	4.6571e-06	0.00477441	0
CD	ILMN_2122953	CISD1	10	60047494	rs1769040	59954081	1.10063e-249	1.6052e-06	0.129778	0.0270501	1.61e-06	3.5516e-06	0.0101744	1
CD	ILMN_1728298	SBK1	16	28335044	rs4788055	28283287	4.73668e-22	0.281484	0.110557	0.102654	0.281484	9.12695e-07	7.43404e-06	0
CD	ILMN_1701477	CCDC101	16	28602159	rs151231	28582849	5.27569e-52	2.00886e-06	-0.27359	0.0575673	2.01e-06	2.45566e-08	0.0012971	0
CD	ILMN_1684789	CCDC101	16	28603040	rs193628	28582142	4.23791e-101	1.37923e-06	-0.192261	0.0398222	1.38e-06	2.33361e-09	0.000133618	0
CD	ILMN_2336133	SULT1A1	16	28617525	rs3020805	28618071	3.12646e-100	5.8165e-08	-0.233427	0.0430331	5.82e-08	1.25054e-09	0.260816	1
CD	ILMN_1657302	SULT1A1	16	28634462	rs231976	28545587	7.27756e-16	1.79546e-05	0.537708	0.125372	1.8e-05	1.33722e-06	0.0397837	1
CD	ILMN_1687571	NPIPL2	16	28773726	rs7191618	28565667	7.42368e-154	2.94128e-09	0.190107	0.0320323	2.94e-09	3.61143e-10	0.121509	1
CD	ILMN_1738369	TUFM	16	28854373	rs12928404	28847246	8.38779e-254	7.63058e-09	0.146156	0.0253022	7.63e-09	3.33421e-10	0.00472045	0
CD	ILMN_1681016	SPNS1	16	28995825	rs6565300	28993049	3.8696e-224	0.000116575	0.108957	0.0282768	0.000116575	2.12869e-09	1.85425e-05	0
CD	ILMN_1655935	ADCY7	16	50351322	rs9934775	50383077	3.14821e-35	3.50161e-06	-0.354681	0.0764569	3.5e-06	1.71315e-07	0.00539626	0
CD	ILMN_2082810	BRD7	16	50352969	rs11644259	50371463	1.58742e-91	4.59634e-06	-0.198768	0.0433763	4.6e-06	6.42818e-10	0.00769106	0
CD	ILMN_1696420	BRD7	16	50354643	rs28793692	50382559	5.91333e-85	4.40109e-06	-0.207102	0.0451056	4.4e-06	1.11136e-09	0.00110768	0
CD	ILMN_1762594	NOD2	16	50766606	rs8063362	50723371	6.33086e-267	0.00414338	-0.0722241	0.0251912	0.00414338	1.74332e-24	1.7229e-41	0
CD	ILMN_2300695	IKZF3	17	37921755	rs907091	37921742	1.00173e-91	6.38835e-07	0.204423	0.0410562	6.39e-07	1.27651e-06	1.45506e-05	0
CD	ILMN_1666206	GSDMB	17	38060997	rs12936231	38029120	1.67067e-263	1.09045e-07	-0.129693	0.0244198	1.09e-07	6.54068e-07	0.00150239	0
CD	ILMN_2347193	GSDMB	17	38062136	rs12936231	38029120	2.465e-166	1.3312e-07	-0.159867	0.0303095	1.33e-07	8.50666e-07	0.00131723	0
CD	ILMN_1662174	ORMDL3	17	38077572	rs12936231	38029120	1.06432e-186	1.2554e-07	-0.151113	0.0285915	1.26e-07	7.72599e-07	0.00121256	0
CD	ILMN_1734353	GPX4	19	1105792	rs8103169	1103414	4.02656e-147	0.730353	0.0113489	0.0329281	0.730353	9.22869e-08	4.46407e-08	0
CD	ILMN_2378952	GPX4	19	1106422	rs8103188	1103465	9.65704e-141	0.776424	0.00950078	0.0334555	0.776424	8.58438e-08	5.69232e-07	0
CD	ILMN_1681296	ICAM4	19	10398709	rs281437	10397238	4.56949e-99	0.00642577	0.110144	0.0404165	0.00642577	2.99629e-06	0.000786494	0
CD	ILMN_1676955	TYK2	19	10461262	rs11085727	10466123	5.69218e-20	0.0739646	-0.170529	0.0954365	0.0739646	5.7722e-06	6.17577e-06	0
CD	ILMN_1728645	STMN3	20	62272633	rs3865523	62272583	2.48637e-34	3.56734e-05	0.320338	0.0774915	3.57e-05	6.67354e-09	0.160281	1
CD	ILMN_2183687	LIME1	20	62370429	rs6062509	62362563	2.8857e-65	1.75006e-09	-0.324305	0.0538761	1.75e-09	9.18491e-09	0.063736	1
CD	ILMN_1677877	UBE2L3	22	21978213	rs5754323	21957992	4.20247e-158	7.24088e-09	0.178953	0.0309326	7.24e-09	7.65522e-08	0.206948	1
EY	ILMN_1736847	MED8	1	43851665	rs4141739	43842629	1.85939e-35	9.57904e-05	-0.0288874	0.00740509	9.58e-05	1.00515e-07	0.079423	1
EY	ILMN_1718771	CCDC24	1	44462093	rs4031031	44393533	5.40257e-70	9.9808e-05	-0.0218792	0.00562294	9.98e-05	9.72381e-08	0.0308343	1
EY	ILMN_1808769	C1orf97	1	211605723	rs11119741	211610310	2.69001e-29	6.07662e-08	-0.0443337	0.00818488	6.08e-08	3.87926e-06	0.218007	1
EY	ILMN_1728802	SDCCAG8	1	243542144	rs3897821	243420388	6.37586e-19	5.53809e-07	-0.0635223	0.0126875	5.54e-07	2.67501e-06	0.377213	1
EY	ILMN_1775235	AFF3	2	100163869	rs7565967	100744683	1.47764e-58	3.33256e-11	-0.0401784	0.00605911	3.33e-11	4.40531e-10	1.08167e-06	0
EY	ILMN_1718023	APEH	3	49720758	rs1131095	49714225	4.22174e-30	6.70127e-13	0.0737546	0.0102645	6.7e-13	1.96313e-11	0.000100462	0
EY	ILMN_2412927	GMPPB	3	49759506	rs55754265	49687486	6.93766e-12	2.09834e-05	-0.0698983	0.0164306	2.1e-05	3.31598e-07	0.085908	1
EY	ILMN_1690454	C3orf54	3	49842332	rs6802890	49832261	4.2773e-11	2.5555e-07	0.114268	0.0221726	2.56e-07	6.37748e-07	0.0671281	1
EY	ILMN_1674874	MFSD10	4	2932376	rs7678161	2901600	1.9953e-15	0.000578025	-0.0419748	0.0121959	0.000578025	6.63943e-06	0.498916	1
EY	ILMN_1746661	ERCC8	5	60199348	rs34614	60478491	4.01741e-22	1.05004e-07	-0.0607372	0.0114214	1.05e-07	7.63776e-07	0.151545	1
EY	ILMN_2348146	ERCC8	5	60200636	rs9291706	60385896	3.087e-19	1.92001e-05	-0.050673	0.0118561	1.92e-05	1.21334e-06	0.125035	1
EY	ILMN_1742544	MEF2C	5	88016309	rs373098	88007261	8.4024e-62	0.000526084	-0.0188511	0.00543711	0.000526084	3.15945e-08	1.44001e-06	0
EY	ILMN_1757882	PPP1R16A	8	145727417	rs2620666	145703413	1.1032e-55	4.34438e-07	0.030164	0.00596926	4.34e-07	6.07356e-06	0.0399066	1
EY	ILMN_1719344	NRBF2	10	64914119	rs10822155	65071215	2.9314e-37	2.35926e-07	0.0393875	0.00762061	2.36e-07	2.10037e-06	0.0330361	1
EY	ILMN_1803745	SUOX	12	56399238	rs7302200	56449435	9.83577e-25	1.18123e-08	-0.057716	0.0101213	1.18e-08	3.84254e-07	0.0209895	1
EY	ILMN_2343048	ABCB9	12	123413594	rs4148856	123450765	1.1673e-23	5.54333e-09	0.0631904	0.0108389	5.54e-09	3.34874e-09	0.0344638	1
EY	ILMN_2343047	ABCB9	12	123413678	rs641760	123518866	9.79442e-17	4.05824e-08	0.0787438	0.0143476	4.06e-08	1.3172e-07	0.00674188	0
EY	ILMN_2393144	ARL6IP4	12	123467218	rs7957096	123544878	5.01393e-20	1.85565e-08	-0.072766	0.0129363	1.86e-08	3.56492e-08	0.0777131	1
EY	ILMN_1654421	MPHOSPH9	12	123645687	rs10772996	123697531	7.7161e-19	2.2697e-08	0.0787387	0.0140854	2.27e-08	2.68641e-08	0.199154	1
EY	ILMN_1739943	SBNO1	12	123782563	rs1569068	123632276	1.29511e-10	1.02189e-06	-0.111223	0.0227572	1.02e-06	1.75712e-06	0.204832	1
EY	ILMN_1780756	RBM23	14	23370136	rs3811187	23369294	4.46513e-29	9.85301e-05	0.0347511	0.00892384	9.85e-05	2.34544e-06	2.34722e-05	0
EY	ILMN_2363106	RBM23	14	23370283	rs7469	23370197	6.6393e-36	0.0439908	0.0160169	0.00795208	0.0439908	1.69368e-06	0.000365655	0
EY	ILMN_2403889	PRMT5	14	23390025	rs4981447	23381444	6.33415e-46	8.06641e-05	0.0259888	0.00659209	8.07e-05	2.72263e-06	0.000480295	0
EY	ILMN_1719097	C18orf8	18	21110419	rs8083301	21078579	9.67904e-26	1.57179e-06	0.0467502	0.0097358	1.57e-06	1.72279e-07	0.316065	1
EY	ILMN_1665797	CSE1L	20	47711466	rs3795082	47673002	7.84921e-22	0.000199036	-0.0388748	0.0104495	0.000199036	4.867e-06	0.510011	1
HDL	ILMN_1797341	ARID1A	1	27108273	rs12748152	27138393	4.27691e-126	1.13682e-14	0.039261	0.00508369	1.14e-14	1.28516e-10	0.00299106	0
HDL	ILMN_1762993	PIGV	1	27124721	rs12738345	27019744	7.00898e-23	5.45041e-05	0.0780748	0.0193474	5.45e-05	3.89619e-07	0.00473782	0
HDL	ILMN_1668270	ZDHHC18	1	27181924	rs1883660	27191411	2.53031e-54	5.48812e-06	-0.0560383	0.0123291	5.49e-06	4.98567e-08	0.0740883	1
HDL	ILMN_2301624	MACF1	1	39952214	rs16825939	39662508	9.57206e-42	6.39988e-08	-0.0772532	0.014287	6.4e-08	4.68919e-07	0.000446836	0
HDL	ILMN_1754865	PABPC4	1	40027417	rs4660443	39591779	8.73161e-23	2.58101e-07	0.112066	0.0217531	2.58e-07	1.45133e-07	0.782611	1
HDL	ILMN_1757343	PABPC4	1	40027766	rs17513135	40035686	7.67387e-32	1.72759e-12	0.0928508	0.0131612	1.73e-12	9.15347e-08	0.380808	1
HDL	ILMN_1671843	PSRC1	1	109822331	rs7528419	109817192	3.40147e-64	4.11285e-10	0.0622323	0.00995767	4.11e-10	8.20157e-08	0.399256	1
HDL	ILMN_1655987	STAB1	3	52558165	rs9846089	52529773	8.11546e-44	0.000333127	-0.0462425	0.0128878	0.000333127	3.67332e-06	0.0975894	1
HDL	ILMN_1704253	C6orf106	6	34555314	rs3800461	34616322	2.67607e-16	3.54261e-05	-0.098044	0.0237082	3.54e-05	2.83376e-06	0.0233269	1
HDL	ILMN_2086064	SNRPC	6	34741335	rs3798352	34734809	4.17427e-22	0.00345476	0.0671233	0.0229554	0.00345476	1.43637e-06	0.00632391	0
HDL	ILMN_1658885	DAGLB	7	6448795	rs12538142	6475799	3.61336e-54	0.000122724	0.0418856	0.0109059	0.000122724	4.19208e-06	0.0105167	1
HDL	ILMN_2055523	ChGn	8	19262073	rs7835354	19564149	9.45443e-71	2.34475e-05	0.0424665	0.0100411	2.34e-05	4.10261e-09	0.00794717	0
HDL	ILMN_1786444	LPL	8	19824457	rs9644568	19928582	4.72604e-18	4.53512e-16	0.317452	0.0390789	4.54e-16	3.90123e-17	0.0421823	1
HDL	ILMN_2104830	ACP2	11	47261072	rs4752973	47269159	4.28148e-66	6.89369e-23	-0.0892919	0.00906569	6.89e-23	4.97542e-20	7.21257e-06	0
HDL	ILMN_1814022	NR1H3	11	47290342	rs7120118	47286290	2.49074e-49	2.51466e-21	-0.107533	0.0113418	2.51e-21	7.05786e-19	0.000467381	0
HDL	ILMN_1781184	X84075	11	47353112	rs2071304	47372377	2.135e-131	3.89228e-11	0.0364779	0.00552016	3.89e-11	2.73632e-17	8.67151e-12	0
HDL	ILMN_1696463	SPI1	11	47376480	rs10734557	47380061	3.32548e-245	2.94259e-08	0.0320659	0.00578304	2.94e-08	2.43883e-17	4.21556e-12	0
HDL	ILMN_2392043	SPI1	11	47376546	rs79656183	47682763	9.86983e-78	0.0246781	0.0279918	0.0124607	0.0246781	2.09127e-10	3.81799e-08	0
HDL	ILMN_1808122	C1QTNF4	11	47611459	rs10838748	47716381	9.90906e-24	1.34596e-10	0.147907	0.0230317	1.35e-10	4.57861e-09	1.25336e-09	0
HDL	ILMN_1786759	C11orf10	11	61557309	rs174538	61560081	2.85863e-53	9.31198e-15	-0.0725347	0.00936135	9.31e-15	1.14028e-10	1.3506e-07	0
HDL	ILMN_1670134	FADS1	11	61567437	rs968567	61595564	3.54344e-50	0.000634052	-0.0298373	0.00873301	0.000634052	4.13864e-08	2.82534e-11	0
HDL	ILMN_2075065	FADS2	11	61633933	rs968567	61595564	7.78423e-33	0.000758328	-0.0375935	0.0111634	0.000758328	3.52817e-07	1.23414e-08	0
HDL	ILMN_1791912	SIDT2	11	117068076	rs4938343	117003528	1.74809e-263	4.34692e-06	-0.0251663	0.00547801	4.35e-06	4.60654e-12	7.72798e-21	0
HDL	ILMN_1778668	TAGLN	11	117075395	rs4938353	117046197	4.78659e-184	1.72396e-10	-0.0301637	0.0047248	1.72e-10	1.28942e-11	1.07148e-22	0
HDL	ILMN_1699545	PCSK7	11	117076012	rs6589598	117002403	6.25668e-36	0.986244	0.000246161	0.0142774	0.986244	4.9831e-06	2.62063e-07	0
HDL	ILMN_1719064	KCTD10	12	109886650	rs6663	109886603	6.36011e-301	5.61034e-06	0.0154445	0.00340144	5.61e-06	6.64427e-10	1.3763e-07	0
HDL	ILMN_1752027	UBE3B	12	109974223	rs74873251	109938465	3.98939e-29	0.0257987	0.0317814	0.0142567	0.0257987	6.26534e-06	4.54053e-05	0
HDL	ILMN_1689156	MMAB	12	109993435	rs3782894	110026024	1.43762e-25	8.44893e-07	-0.0947954	0.019249	8.45e-07	1.9774e-08	0.0249388	1
HDL	ILMN_1731107	CCDC92	12	124421092	rs3768	124499839	1.28466e-28	8.4672e-06	0.082367	0.0184969	8.47e-06	2.50756e-07	4.27935e-06	0
HDL	ILMN_2183409	UBC	12	125262467	rs7954697	125335253	4.59586e-24	2.94521e-08	0.0821332	0.014813	2.95e-08	2.96607e-07	1.85133e-13	0
HDL	ILMN_2388507	AKT1	14	105235797	rs4983559	105277209	2.92739e-33	6.35503e-07	-0.058079	0.0116622	6.36e-07	1.77322e-06	0.109707	1
HDL	ILMN_2218002	LIPC	15	58855894	rs17190566	58759940	2.60076e-35	0.000113415	0.0563595	0.0146011	0.000113415	9.26396e-07	9.86476e-06	0
HDL	ILMN_1765132	LACTB	15	63421809	rs1566660	63429258	4.86404e-33	8.97496e-08	0.0633754	0.011854	8.97e-08	2.09535e-06	0.256672	1
HDL	ILMN_1703335	LACTB	15	63433839	rs1472631	63423739	1.96964e-116	1.69566e-07	0.0295491	0.00564998	1.7e-07	1.06117e-07	0.18249	1
HDL	ILMN_1775170	MT1X	16	56716421	rs4783950	56711558	4.03892e-141	7.78612e-05	0.0318882	0.00807116	7.79e-05	5.18064e-07	5.49763e-09	0
HDL	ILMN_2374164	HERPUD1	16	56974155	rs1561140	56864398	5.15176e-26	0.108262	-0.0272013	0.0169367	0.108262	4.22429e-12	4.24639e-16	0
HDL	ILMN_2374159	HERPUD1	16	56977238	rs1561140	56864398	8.87779e-23	0.108887	-0.029264	0.0182533	0.108887	6.28735e-13	2.98471e-16	0
HDL	ILMN_1716704	NLRC5	16	57115508	rs1167742	57054086	1.16066e-35	0.0807686	-0.025817	0.0147843	0.0807686	3.51423e-07	9.5381e-09	0
HDL	ILMN_1765851	TRADD	16	67188470	rs75760574	67644173	1.00074e-84	0.0861604	0.0155245	0.00904689	0.0861604	1.00726e-07	9.9271e-13	0
HDL	ILMN_1761828	E2F4	16	67232631	rs9939768	67219107	1.06338e-22	7.49708e-07	-0.116506	0.023546	7.5e-07	1.97846e-06	0.0486191	1
HDL	ILMN_1680037	FAM65A	16	67580619	rs6499137	67671804	1.48803e-19	9.08709e-13	-0.178845	0.0250354	9.09e-13	1.3014e-09	2.97822e-05	0
HDL	ILMN_1655046	NUTF2	16	67904912	rs2290699	68289059	8.86284e-21	4.80832e-14	-0.174	0.023086	4.81e-14	1.76959e-10	8.23905e-10	0
HDL	ILMN_1815102	LCAT	16	67973816	rs7204974	68033539	1.37025e-10	4.03532e-09	0.324508	0.0551627	4.04e-09	1.23917e-08	0.16395	1
HDL	ILMN_1731275	DPEP3	16	68009630	rs76836953	68061763	2.12287e-39	8.5411e-16	-0.139855	0.0173815	8.54e-16	1.03741e-17	0.00013907	0
HDL	ILMN_1689160	DPEP2	16	68021418	rs7204192	68039309	5.60089e-35	2.53139e-21	0.158853	0.0167558	2.53e-21	3.78295e-16	5.67569e-07	0
HDL	ILMN_1811650	DUS2L	16	68113152	rs7201591	68086105	4.00842e-106	3.50688e-20	0.0865735	0.00940791	3.51e-20	5.74861e-22	4.69436e-15	0
HDL	ILMN_2360028	NFATC3	16	68225539	rs12598	68225515	2.13167e-30	6.91356e-09	-0.0724294	0.0125029	6.91e-09	1.24288e-07	0.00130128	0
HDL	ILMN_1800976	NFATC3	16	68225541	rs12598	68225515	8.51488e-40	2.16681e-09	-0.0623634	0.0104203	2.17e-09	3.36745e-08	0.000638522	0
HDL	ILMN_1677633	NFATC3	16	68225723	rs2418739	68092850	2.61397e-10	4.18706e-07	0.258028	0.0509911	4.19e-07	1.12016e-08	0.022011	1
HDL	ILMN_1685810	NFATC3	16	68255149	rs7204974	68033539	3.30225e-11	1.48889e-09	0.311922	0.0515952	1.49e-09	1.16691e-08	0.272932	1
HDL	ILMN_2324561	SLC7A6	16	68334250	rs10852440	68317061	8.47978e-61	0.000138883	-0.0413275	0.0108467	0.000138883	4.48703e-07	2.10384e-13	0
HDL	ILMN_2082489	PRMT7	16	68386287	rs11350	68335392	5.63548e-14	1.65682e-10	0.196353	0.0307273	1.66e-10	9.32544e-10	0.00404355	0
HDL	ILMN_1754489	FBXL20	17	37416985	rs10491128	37551988	7.42759e-19	3.53702e-10	-0.125194	0.0199569	3.54e-10	2.98588e-08	0.0338347	1
HDL	ILMN_1707448	CDK12	17	37688268	rs59869016	37580704	3.4063e-59	0.000178479	0.0426344	0.0113762	0.000178479	9.49971e-10	5.07804e-05	0
HDL	ILMN_2304495	PPP1R1B	17	37792580	rs879606	37781849	8.90624e-12	2.17013e-05	-0.105918	0.0249416	2.17e-05	1.85108e-06	0.00180637	0
HDL	ILMN_1805636	PGAP3	17	37827537	rs2934951	37833328	2.98458e-57	2.15655e-06	-0.0558728	0.0117921	2.16e-06	8.27081e-11	0.0112402	1
HDL	ILMN_2300695	IKZF3	17	37921755	rs907091	37921742	1.00173e-91	6.65322e-12	0.0432952	0.00630673	6.65e-12	7.1965e-11	1.84816e-05	0
HDL	ILMN_1666206	GSDMB	17	38060997	rs12936231	38029120	1.67067e-263	9.64164e-11	-0.0238128	0.00367909	9.64e-11	2.57778e-13	1.86099e-05	0
HDL	ILMN_2347193	GSDMB	17	38062136	rs12936231	38029120	2.465e-166	1.48623e-10	-0.0293531	0.00458157	1.49e-10	3.76452e-12	6.56151e-07	0
HDL	ILMN_1662174	ORMDL3	17	38077572	rs12936231	38029120	1.06432e-186	1.30951e-10	-0.0277458	0.0043177	1.31e-10	1.72731e-12	1.79871e-05	0
HDL	ILMN_1655422	RPL17	18	47018173	rs17656050	47021774	3.86721e-113	0.000553897	-0.0171305	0.00496071	0.000553897	7.87241e-09	2.20443e-05	0
HDL	ILMN_1669592	2002-03-01	19	8503330	rs12610448	8532219	2.11346e-106	0.000211295	-0.0302785	0.00817208	0.000211295	1.73505e-07	0.000594989	0
HDL	ILMN_1703142	2002-03-01	19	8503691	rs4804074	8489069	3.36773e-40	1.29074e-05	0.0629612	0.0144351	1.29e-05	1.05922e-06	0.00832465	0
HDL	ILMN_2203271	FPR3	19	52329071	rs17834763	52288942	2.49455e-10	0.751116	0.0114388	0.0360655	0.751116	2.41753e-06	0.0243829	1
HDL	ILMN_1661631	LILRA3	19	54800028	rs103294	54797848	4.07397e-304	9.91942e-30	-0.0422128	0.00372755	9.92e-30	2.30217e-23	0.00293679	0
HDL	ILMN_1786303	LILRA3	19	54802074	rs103294	54797848	4.59875e-296	1.16755e-29	-0.0426024	0.00376671	1.17e-29	8.94707e-24	0.0037527	0
HDL	ILMN_2266595	LILRA5	19	54818385	rs651279	54813762	1.46165e-37	3.94052e-10	-0.100789	0.0161099	3.94e-10	1.02256e-14	0.00197174	0
HDL	ILMN_2357419	LILRA5	19	54822710	rs3859532	54827248	3.4957e-40	0.00233916	-0.0493254	0.0162073	0.00233916	2.97038e-14	2.14769e-06	0
HDL	ILMN_1726545	LILRA5	19	54822834	rs3859532	54827248	2.5522e-39	0.00235348	-0.0496229	0.0163149	0.00235348	5.48588e-14	1.49183e-06	0
HDL	ILMN_1773389	PLTP	20	44527647	rs441346	44539492	3.17835e-107	0.0129913	-0.0138787	0.00558722	0.0129913	1.13548e-06	1.23225e-15	0
HDL	ILMN_1796316	MMP9	20	44644938	rs3918261	44643592	9.77909e-34	1.74346e-09	-0.0718012	0.011927	1.74e-09	6.53382e-07	3.20214e-05	0
HDL	ILMN_1677877	UBE2L3	22	21978213	rs5998672	21966442	1.90728e-157	1.20261e-07	-0.0350612	0.00662395	1.2e-07	3.06713e-10	0.0994192	1
Height	ILMN_1726989	C1orf86	1	2115981	rs2503701	2121118	2.42924e-123	1.14312e-08	0.029442	0.00515802	1.14e-08	3.49171e-14	0.000158905	0
Height	ILMN_1697267	PRKCZ	1	2116125	rs6665593	2140261	4.61588e-11	7.70022e-06	-0.105747	0.0236393	7.7e-06	6.44434e-07	0.0101385	1
Height	ILMN_2097790	C1orf86	1	2121185	rs2503701	2121118	3.08879e-108	1.3123e-08	-0.0313969	0.0055233	1.31e-08	1.48816e-09	0.000968602	0
Height	ILMN_2295987	NBPF1	1	16890501	rs761423	17301672	2.67533e-10	4.31013e-08	-0.191622	0.0349825	4.31e-08	3.15685e-06	6.00153e-09	0
Height	ILMN_1771223	PADI2	1	17395419	rs2235919	17421923	5.96245e-73	9.40646e-05	0.0271097	0.00694156	9.41e-05	3.7319e-11	4.0213e-09	0
Height	ILMN_1675156	CDC42	1	22379210	rs2501279	22368342	2.49028e-113	2.08143e-05	0.0202439	0.00475659	2.08e-05	2.21405e-07	0.113878	1
Height	ILMN_2063586	CLIC4	1	25170316	rs1316829	25051225	1.28666e-46	2.11094e-11	-0.0583872	0.00871693	2.11e-11	1.24517e-09	0.0134442	1
Height	ILMN_2063584	CLIC4	1	25170502	rs1316829	25051225	8.55859e-09	4.56799e-06	-0.14628	0.031913	4.57e-06	5.39928e-06	0.110966	1
Height	ILMN_1783285	CTPS	1	41477960	rs10789262	41437417	1.98902e-21	0.000336955	0.0434819	0.0121285	0.000336955	6.28247e-08	4.85574e-06	0
Height	ILMN_1740742	UROD	1	45480677	rs12749939	45478433	2.16224e-57	0.000568475	-0.0237131	0.0068809	0.000568475	2.81143e-06	0.0341234	1
Height	ILMN_1714438	MUTYH	1	45796189	rs12139364	45890155	7.70987e-85	2.78099e-06	-0.0263097	0.0056141	2.78e-06	3.82898e-10	0.000113244	0
Height	ILMN_2336970	MUTYH	1	45797156	rs12139364	45890155	6.78265e-24	1.33682e-05	-0.0522913	0.01201	1.34e-05	8.42786e-07	0.000645991	0
Height	ILMN_1681972	TMEM69	1	46159162	rs3014216	46035760	2.47051e-10	1.88546e-06	-0.123264	0.0258668	1.89e-06	1.44498e-06	0.0390078	1
Height	ILMN_1708580	PDZK1IP1	1	47649587	rs2248907	47655816	2.40951e-181	0.833261	-0.000787913	0.00374269	0.833261	3.61847e-06	0.0291815	1
Height	ILMN_1738642	CMPK1	1	47843990	rs2820989	47825586	8.90576e-37	1.38592e-09	-0.0583196	0.00962829	1.39e-09	1.36422e-08	0.176212	1
Height	ILMN_2104877	CMPK1	1	47844205	rs12718447	47829507	4.36232e-43	3.05453e-05	-0.0331666	0.00795485	3.05e-05	1.44981e-08	9.67196e-05	0
Height	ILMN_1778371	CCBL2	1	89401717	rs1536259	89430420	6.10464e-73	3.81575e-13	0.0467853	0.00644254	3.82e-13	4.28632e-12	7.17843e-05	0
Height	ILMN_2244484	CCBL2	1	89454002	rs2765527	89426260	4.25022e-11	3.95903e-07	0.128574	0.0253552	3.96e-07	3.95903e-07	0.038046	1
Height	ILMN_1803279	TMED5	1	93617788	rs12085959	93741025	1.36362e-99	0.937075	0.00040816	0.00517007	0.937075	3.68711e-07	3.18322e-07	0
Height	ILMN_1725700	MOV10	1	113243147	rs3748655	113217311	8.83783e-16	2.21569e-06	-0.0796273	0.016825	2.22e-06	1.97521e-06	0.0227596	1
Height	ILMN_1811615	COPA	1	160259309	rs7523769	160257980	2.56884e-52	3.07657e-05	0.0306882	0.00736331	3.08e-05	3.41032e-07	0.00433481	0
Height	ILMN_1735180	NCSTN	1	160328550	rs6668576	160317021	2.22964e-98	0.000189221	0.018579	0.00497699	0.000189221	1.0151e-07	0.000314739	0
Height	ILMN_2343624	METTL13	1	171766030	rs12034454	171754436	2.43384e-100	8.78779e-06	-0.0228593	0.00514265	8.79e-06	1.46751e-07	0.580926	1
Height	ILMN_2397571	PIGC	1	172411134	rs9425600	172376809	9.40398e-14	0.0750418	-0.0307935	0.0172977	0.0750418	4.02479e-06	4.01819e-08	0
Height	ILMN_1661002	RFWD2	1	175914112	rs11580848	176290157	1.17645e-18	8.89742e-06	-0.0607892	0.013684	8.9e-06	2.61654e-06	0.173031	1
Height	ILMN_1736742	GLT25D2	1	183905297	rs4233115	183936470	8.42722e-99	2.33254e-07	-0.027473	0.00531324	2.33e-07	2.90416e-08	6.34831e-06	0
Height	ILMN_1734486	TSEN15	1	184043045	rs732812	184113245	4.55783e-27	2.31019e-13	0.0953605	0.0130105	2.31e-13	1.27189e-16	5.86289e-18	0
Height	ILMN_1685661	RRP15	1	218504692	rs10495098	218516310	3.1964e-40	2.62697e-08	0.0523259	0.00940329	2.63e-08	1.25255e-07	0.0285533	1
Height	ILMN_1731064	ADCK3	1	227174931	rs3768419	227173477	1.63435e-177	0.285426	0.00397641	0.0037225	0.285426	4.47832e-08	0.000323012	0
Height	ILMN_1692896	JMJD4	1	227919164	rs3088389	227919190	1.51244e-38	7.35676e-15	-0.0843823	0.0108486	7.36e-15	5.26939e-14	0.0235567	1
Height	ILMN_2083588	TTC32	2	20097694	rs7563410	20096936	4.10941e-174	0.250152	-0.00430806	0.0037462	0.250152	3.55299e-06	1.38387e-07	0
Height	ILMN_2358919	TP53I3	2	24300590	rs1056122	24342505	7.02323e-52	1.33163e-08	0.0430451	0.00757575	1.33e-08	7.99814e-10	0.000103015	0
Height	ILMN_1676893	ADCY3	2	25042122	rs6726261	25153986	7.4949e-19	9.5453e-12	0.127713	0.018745	9.55e-12	2.88919e-14	0.00539732	0
Height	ILMN_1810436	DNAJC27	2	25166721	rs6749526	25202668	7.27058e-24	9.09179e-08	0.0677984	0.0126868	9.09e-08	2.67527e-12	5.98018e-07	0
Height	ILMN_1672899	POMC	2	25383964	rs17039879	25371477	3.04348e-40	0.132225	0.0163483	0.0108599	0.132225	1.46719e-11	5.62964e-10	0
Height	ILMN_2403664	POMC	2	25384089	rs17039879	25371477	2.54769e-44	0.131987	0.0156014	0.0103574	0.131987	1.25028e-08	2.35205e-08	0
Height	ILMN_1700728	KRTCAP3	2	27666386	rs704791	27657167	1.23858e-37	4.03933e-05	0.0367306	0.0089473	4.04e-05	9.08762e-07	4.80437e-05	0
Height	ILMN_1739586	FEZ2	2	36779581	rs10180760	36779144	2.90477e-287	7.4145e-06	0.0140524	0.00313571	7.41e-06	1.47206e-08	0.0990629	1
Height	ILMN_2403946	FEZ2	2	36779731	rs10180760	36779144	7.63408e-136	8.86725e-06	0.0201185	0.00452804	8.87e-06	1.51949e-07	0.04167	1
Height	ILMN_1810235	ATP6V1E2	2	46739316	rs4952831	46761181	6.17882e-91	0.000110313	-0.0209528	0.00541876	0.000110313	7.82825e-09	3.95456e-05	0
Height	ILMN_1808938	PIGF	2	46819654	rs1451152	46800150	1.22461e-39	0.000129461	0.0325812	0.00851243	0.000129461	2.12166e-07	0.00166553	0
Height	ILMN_1813256	CRIPT	2	46851750	rs6739397	46858321	1.55574e-237	1.73711e-05	0.0142856	0.00332513	1.74e-05	3.1749e-11	0.00343076	0
Height	ILMN_1855976	CD513615	2	46877489	rs6544907	46868319	9.89786e-36	4.24911e-05	-0.0375794	0.00918027	4.25e-05	1.58239e-06	0.00411777	0
Height	ILMN_2350970	SOCS5	2	46989812	rs11695058	46978349	2.69047e-63	5.10689e-13	-0.0515868	0.00714259	5.11e-13	5.11837e-10	7.28671e-06	0
Height	ILMN_1661335	SPTBN1	2	54893167	rs6731661	54821704	3.4891e-30	3.86931e-05	0.0393313	0.00955768	3.87e-05	2.16943e-06	0.00705992	0
Height	ILMN_1796962	PPP3R1	2	68406322	rs6742014	68385955	3.28473e-57	0.0020458	-0.0234353	0.00760022	0.0020458	1.28846e-06	3.77157e-07	0
Height	ILMN_1762284	ASPRV1	2	70187448	rs10196902	70279377	6.44782e-61	4.62878e-06	0.0357003	0.00779322	4.63e-06	2.23396e-06	0.228381	1
Height	ILMN_1874735	BU194987	2	88990283	rs7572174	89110261	1.6538e-13	9.47042e-07	-0.0943536	0.0192467	9.47e-07	1.82307e-06	0.0385108	1
Height	ILMN_1714809	RPIA	2	89050241	rs1473958	89001005	3.61559e-19	3.50712e-05	-0.054592	0.0131936	3.51e-05	7.64554e-07	1.40938e-08	0
Height	ILMN_2408730	GCC2	2	109109125	rs1474220	109066799	1.15413e-54	0.00124532	0.0227331	0.00704184	0.00124532	5.51957e-06	4.70265e-05	0
Height	ILMN_1739876	RAB3GAP1	2	135927394	rs13409400	135798082	1.50737e-23	1.26961e-07	0.0799326	0.0151296	1.27e-07	2.92086e-06	0.00876569	0
Height	ILMN_1798654	MCM6	2	136598193	rs6739713	136488978	1.59097e-55	2.89093e-07	-0.0419184	0.00817055	2.89e-07	2.72313e-08	0.0234608	1
Height	ILMN_1813836	DARS	2	136664912	rs309118	136746224	7.15947e-110	0.00562214	-0.015954	0.00576156	0.00562214	4.923e-06	0.00958461	0
Height	ILMN_1712305	CYBRD1	2	172414061	rs6433294	172369069	2.97365e-113	0.366788	0.00421782	0.00467345	0.366788	1.31108e-07	0.000498565	0
Height	ILMN_2087692	CYBRD1	2	172414285	rs6433294	172369069	5.27526e-104	0.366822	0.00440398	0.00488008	0.366822	1.92007e-07	0.000783323	0
Height	ILMN_1823112	RBM45	2	179003251	rs334066	179003272	1.83211e-25	2.39957e-07	0.0639935	0.0123889	2.4e-07	2.35577e-08	0.00304462	0
Height	ILMN_2188722	GLS	2	191830092	rs13414554	191793941	1.03258e-11	2.75694e-06	0.0965247	0.0205891	2.76e-06	5.38284e-06	0.225439	1
Height	ILMN_1748476	NOP58	2	203168205	rs6753156	203165534	4.95833e-40	8.83957e-07	-0.0435174	0.00885245	8.84e-07	2.79644e-06	0.00284788	0
Height	ILMN_1662524	CXCR1	2	219027921	rs13397673	219047782	1.47799e-67	1.41903e-08	0.0378144	0.00666794	1.42e-08	4.07e-10	0.00112644	0
Height	ILMN_1727709	GPBAR1	2	219128462	rs6738394	219110625	4.61406e-31	4.45769e-08	-0.0565547	0.0103359	4.46e-08	6.62079e-10	0.00512626	0
Height	ILMN_2316386	GPBAR1	2	219128545	rs6738394	219110625	1.98966e-29	5.44511e-08	-0.0581078	0.0106892	5.45e-08	1.12025e-09	0.0116253	1
Height	ILMN_1676745	ZNF142	2	219502943	rs526134	219402371	4.08335e-17	4.15819e-10	-0.122419	0.0195934	4.16e-10	8.11295e-10	0.0155579	1
Height	ILMN_1693538	STK36	2	219567403	rs3770213	219508372	1.71695e-10	1.42899e-06	0.139438	0.0289236	1.43e-06	1.32568e-07	0.000143674	0
Height	ILMN_1746846	TTLL4	2	219619001	rs11896209	219599268	5.80658e-11	8.49192e-08	-0.149095	0.0278353	8.49e-08	1.21822e-07	0.103004	1
Height	ILMN_1704985	CYP27A1	2	219679691	rs7603709	219642601	3.03156e-279	2.07686e-19	-0.0297219	0.00329908	2.08e-19	6.29694e-23	4.90379e-05	0
Height	ILMN_1795419	CNPPD1	2	220036900	rs13029742	220035118	1.60143e-23	7.63809e-12	0.102217	0.0149327	7.64e-12	1.92049e-06	3.64288e-10	0
Height	ILMN_1654851	FAM134A	2	220047912	rs13029742	220035118	7.73179e-19	1.14135e-10	0.115799	0.0179618	1.14e-10	6.47209e-10	0.0290052	1
Height	ILMN_2217513	GLB1L	2	220101997	rs885854	220113728	3.73737e-79	1.90574e-05	0.0267832	0.00626411	1.91e-05	2.64251e-11	6.89447e-08	0
Height	ILMN_1655595	SERPINE2	2	224839967	rs10194024	224890840	1.59609e-174	0.0127668	-0.00942002	0.00378282	0.0127668	6.45231e-06	1.1286e-05	0
Height	ILMN_2121437	NCL	2	232319838	rs12992177	232312968	2.33079e-122	4.45457e-11	0.0312961	0.00475039	4.45e-11	3.99842e-16	0.00108747	0
Height	ILMN_1695422	NCL	2	232320219	rs12992177	232312968	1.48105e-44	7.16005e-10	0.0542892	0.0088096	7.16e-10	2.17551e-12	0.00560331	0
Height	ILMN_1738326	EIF4E2	2	233431872	rs1190453	233417312	1.64817e-13	1.26172e-07	0.111341	0.0210701	1.26e-07	9.44949e-08	0.00112083	0
Height	ILMN_1748546	2002-09-01	2	242293082	rs2074771	242350944	7.26296e-139	0.00452852	0.0119851	0.0042219	0.00452852	6.94979e-13	2.32615e-05	0
Height	ILMN_2365711	2002-09-01	2	242293258	rs2074771	242350944	5.99277e-162	0.00449137	0.0110931	0.00390406	0.00449137	2.28392e-13	4.23593e-05	0
Height	ILMN_2056760	MKRN2	3	12624693	rs11708716	12700211	1.24984e-82	0.231043	-0.00619887	0.00517575	0.231043	1.87377e-06	3.17167e-05	0
Height	ILMN_1813489	RAF1	3	12625346	rs2454437	12638730	1.71334e-23	8.27645e-07	-0.0605907	0.0122934	8.28e-07	2.18513e-06	0.394544	1
Height	ILMN_2392189	CTDSPL	3	38025799	rs10095	38023553	1.76187e-10	1.17434e-06	0.131438	0.0270452	1.17e-06	9.15747e-07	0.00586053	0
Height	ILMN_1769394	PLCD1	3	38049322	rs6809649	38038982	1.90904e-31	9.71431e-11	0.0869693	0.0134392	9.71e-11	2.55531e-10	5.38523e-05	0
Height	ILMN_1746396	CTNNB1	3	41277900	rs13076290	41260369	2.90324e-52	2.14079e-07	-0.0379607	0.00731888	2.14e-07	1.64585e-07	0.329766	1
Height	ILMN_1757350	CTNNB1	3	41277902	rs11711946	41287018	2.11462e-43	2.58278e-06	-0.0389585	0.00828643	2.58e-06	2.97905e-07	0.105563	1
Height	ILMN_1732452	MAPKAPK3	3	50686633	rs13096264	50678280	5.30953e-47	2.06173e-09	-0.0494643	0.00825387	2.06e-09	1.45844e-09	0.00532468	0
Height	ILMN_1657810	PPM1M	3	52284561	rs1060330	52288945	8.01733e-65	0.000213835	0.0234994	0.0063476	0.000213835	5.59904e-10	2.56787e-08	0
Height	ILMN_1679655	WDR82	3	52289354	rs1060330	52288945	7.21453e-40	0.000266474	0.0304086	0.00834052	0.000266474	4.02666e-08	2.22105e-06	0
Height	ILMN_1791222	GLYCTK	3	52327153	rs9311474	52338852	2.42944e-33	0.00029737	0.0336389	0.00929874	0.00029737	1.31907e-08	7.6329e-06	0
Height	ILMN_1655987	STAB1	3	52558165	rs9846089	52529773	8.11546e-44	0.230758	-0.00922626	0.00769876	0.230758	3.07904e-06	8.7394e-07	0
Height	ILMN_1708743	NT5DC2	3	52558638	rs11711421	52561779	1.07934e-36	3.18996e-07	0.0545009	0.0106617	3.19e-07	6.01356e-09	0.00114382	0
Height	ILMN_2324056	GNL3	3	52727043	rs1108842	52720080	5.36057e-13	0.000331189	0.0609874	0.01699	0.000331189	3.10554e-06	0.000248456	0
Height	ILMN_1806106	GNL3	3	52728103	rs12487591	52642936	2.77476e-22	1.13022e-07	0.0711224	0.0134081	1.13e-07	1.97358e-08	8.04134e-06	0
Height	ILMN_1665280	SPCS1	3	52741736	rs12635140	52738165	3.00398e-28	1.78312e-08	-0.0616943	0.0109546	1.78e-08	1.05161e-08	0.000563495	0
Height	ILMN_1718525	ITIH4	3	52847253	rs11717749	52844733	2.44162e-100	1.52893e-07	-0.025883	0.004931	1.53e-07	4.20604e-18	1.3902e-07	0
Height	ILMN_1705224	TMEM110	3	52874161	rs11708390	52896409	1.99245e-30	3.64686e-08	0.0553578	0.010052	3.65e-08	8.02123e-08	2.58193e-08	0
Height	ILMN_1736597	TKT	3	53260776	rs10510763	53397481	8.38206e-119	0.096438	-0.00777758	0.0046786	0.096438	3.34049e-06	0.101602	1
Height	ILMN_1683533	CCDC66	3	56653535	rs282525	56630653	1.93935e-40	2.6602e-08	-0.0523134	0.00940475	2.66e-08	2.03789e-10	0.00739967	0
Height	ILMN_1781010	ARHGEF3	3	56761601	rs2046823	56779011	3.38261e-18	1.45891e-05	0.0628773	0.0145052	1.46e-05	3.676e-07	0.00387401	0
Height	ILMN_1721842	RYBP	3	72426241	rs753319	72447890	1.36831e-142	5.23306e-09	-0.0258142	0.00442054	5.23e-09	6.37187e-12	4.94522e-08	0
Height	ILMN_2341815	TFG	3	100467667	rs13059686	100432975	0	0.548552	-0.00170084	0.00283506	0.548552	1.31073e-07	0.0279624	1
Height	ILMN_1677963	TMCC1	3	129366967	rs1136553	129366963	2.98779e-52	4.55798e-06	0.0312813	0.00682376	4.56e-06	1.69233e-06	0.0101745	1
Height	ILMN_1818617	AL133627	3	133871880	rs12487646	133910492	5.28687e-38	0.00125036	-0.0452866	0.0140331	0.00125036	4.35459e-06	0.282703	1
Height	ILMN_1793894	ANAPC13	3	134196774	rs1874883	134205071	2.78086e-165	3.67646e-14	0.0329666	0.00435377	3.68e-14	3.06281e-09	0.000341035	0
Height	ILMN_2396011	CEP63	3	134269088	rs2887797	134202506	5.77664e-28	1.98852e-10	0.0798278	0.0125472	1.99e-10	3.2488e-07	0.00194181	0
Height	ILMN_1787808	CEP63	3	134280291	rs13071551	134310867	9.98489e-186	7.37112e-14	0.0287247	0.00383964	7.37e-14	2.47442e-09	0.000856805	0
Height	ILMN_1692261	EPHB1	3	134978936	rs9857995	134316706	4.04115e-30	5.00783e-10	0.0708054	0.0113856	5.01e-10	6.34373e-07	1.49596e-08	0
Height	ILMN_1766859	MSL2	3	135868391	rs13433683	136518670	2.00349e-44	1.43371e-11	0.0574937	0.00851196	1.43e-11	7.44372e-11	0.148544	1
Height	ILMN_1761010	PCCB	3	136048795	rs696520	136056861	4.95646e-75	0.00112345	0.0190468	0.00584683	0.00112345	1.21294e-09	2.60478e-05	0
Height	ILMN_2094776	CCNL1	3	156866034	rs4680343	156892436	6.21487e-92	3.0016e-07	-0.0277133	0.00540922	3e-07	5.54586e-06	0.0787513	1
Height	ILMN_1683129	CCNL1	3	156866198	rs10936066	156881002	9.93639e-34	1.23143e-06	-0.0466478	0.00961709	1.23e-06	2.48109e-06	0.126625	1
Height	ILMN_1682494	RSRC1	3	158261249	rs2117764	158236860	1.14595e-93	0.00047132	0.01836	0.00525088	0.00047132	2.60819e-07	3.5718e-05	0
Height	ILMN_1801307	TNFSF10	3	172223882	rs11706116	172221003	2.14371e-27	0.0558246	0.0198939	0.0104026	0.0558246	6.45502e-06	8.87821e-10	0
Height	ILMN_1676899	YEATS2	3	183530082	rs10937151	183532634	2.41718e-16	1.6874e-06	-0.0775319	0.0161941	1.69e-06	1.10115e-06	0.0522992	1
Height	ILMN_1688464	MAP6D1	3	183533838	rs2582093	183533376	4.16379e-78	0.000269285	-0.0236583	0.00649385	0.000269285	1.6911e-07	0.00160471	0
Height	ILMN_1712432	PSMD2	3	184026588	rs6845	184026703	1.80944e-66	0.018636	0.0160705	0.00683058	0.018636	4.85903e-06	8.54572e-06	0
Height	ILMN_2302118	CCDC50	3	191109660	rs9290985	191084242	7.45177e-21	9.33885e-07	-0.0611554	0.0124678	9.34e-07	4.86197e-07	0.0258499	1
Height	ILMN_2055700	SLBP	4	1694729	rs7654245	1743336	1.76344e-36	8.54626e-09	0.0628388	0.0109146	8.55e-09	2.15251e-10	0.0838914	1
Height	ILMN_1753353	SLBP	4	1695246	rs10022431	1740985	3.07405e-10	1.14384e-06	0.1353	0.0278103	1.14e-06	1.14384e-06	1.12219e-05	0
Height	ILMN_1724407	TACC3	4	1746555	rs798759	1730299	8.44435e-60	6.04807e-12	0.048609	0.00706679	6.05e-12	2.58079e-09	1.59424e-09	0
Height	ILMN_1683792	LAP3	4	17609137	rs3796813	17591648	5.25941e-251	0.000626442	-0.0118609	0.00346819	0.000626442	2.52196e-10	1.16726e-09	0
Height	ILMN_1706687	KLHL5	4	39123588	rs3806735	38953128	2.83285e-82	0.00223327	0.0173357	0.00567025	0.00223327	1.68877e-06	0.011157	1
Height	ILMN_1655117	WDR19	4	39287237	rs1061377	39124750	1.3245e-21	5.41769e-06	0.055612	0.012228	5.42e-06	2.62853e-06	0.0932866	1
Height	ILMN_2217935	RFC1	4	39289353	rs10033019	39391940	1.60414e-13	0.000186561	0.065545	0.0175416	0.000186561	3.47627e-06	0.16822	1
Height	ILMN_1729563	UGDH	4	39500474	rs10856845	39518264	2.63368e-112	0.00525747	0.0133883	0.00479728	0.00525747	2.5332e-07	0.640393	1
Height	ILMN_1772286	OCIAD2	4	48896036	rs2289065	48894981	2.84262e-120	0.00646578	0.0127788	0.0046926	0.00646578	1.60736e-08	8.14693e-07	0
Height	ILMN_1721713	EXOSC9	4	122735067	rs1507994	122749541	1.62587e-17	2.70527e-07	0.0842315	0.0163782	2.71e-07	1.15014e-07	0.135553	1
Height	ILMN_2312719	EXOSC9	4	122735109	rs2271176	122791601	2.37276e-14	5.1696e-07	0.0954253	0.0190094	5.17e-07	1.41995e-06	0.182794	1
Height	ILMN_2257833	BBS7	4	122745800	rs6824258	122769967	1.9647e-14	9.93024e-07	-0.0900457	0.0184029	9.93e-07	3.35909e-06	0.00107168	0
Height	ILMN_2128428	DAB2	5	39372778	rs700238	39369103	5.69922e-72	0.00639953	-0.0159338	0.0058439	0.00639953	1.24955e-07	1.13034e-06	0
Height	ILMN_1764228	DAB2	5	39373203	rs700238	39369103	8.06152e-41	0.00689688	-0.021335	0.00789663	0.00689688	3.70632e-07	8.50759e-06	0
Height	ILMN_1757636	C5orf35	5	56210793	rs189695	56225769	3.64307e-192	3.99575e-08	0.0207908	0.00378631	4e-08	3.39226e-10	0.0406913	1
Height	ILMN_2398235	PIK3R1	5	67597002	rs3756668	67596088	9.46661e-21	4.45488e-07	-0.0705382	0.0139723	4.45e-07	5.61364e-06	2.05195e-05	0
Height	ILMN_1778543	DHFR	5	79949827	rs844370	79943002	9.06642e-90	0.000508621	0.0187638	0.00539782	0.000508621	1.36472e-06	0.0135225	1
Height	ILMN_1719471	MSH3	5	80160758	rs32964	80175797	2.31127e-117	0.000970443	-0.0155096	0.00470136	0.000970443	2.46902e-09	0.00106493	0
Height	ILMN_1670899	FBN2	5	127593822	rs4493716	127967435	7.18801e-158	0.952156	0.000418825	0.00698043	0.952156	2.18673e-06	0.000252842	0
Height	ILMN_1735594	CDC42SE2	5	130695238	rs1291602	130766662	4.7505e-28	4.73451e-09	0.0656508	0.0112104	4.73e-09	6.93327e-09	2.63613e-09	0
Height	ILMN_2313926	CDC42SE2	5	130730034	rs4706015	130573423	1.55464e-73	6.01384e-10	0.03911	0.00631819	6.01e-10	3.84629e-13	0.0473654	1
Height	ILMN_1685057	SLC22A4	5	131671691	rs1050152	131676320	7.005e-67	2.76453e-17	-0.064585	0.00763768	2.76e-17	2.08857e-19	4.71317e-06	0
Height	ILMN_2050911	SLC22A4	5	131679598	rs272875	131674888	3.7575e-91	5.05942e-24	-0.0624273	0.00617565	5.06e-24	2.75342e-21	0.0153028	1
Height	ILMN_1699357	SLC22A5	5	131730983	rs17622208	131717050	1.22436e-107	3.47471e-26	-0.0570625	0.00539056	3.47e-26	1.95288e-21	0.00189625	0
Height	ILMN_1708375	IRF1	5	131818897	rs4705862	131813219	3.34466e-13	1.18605e-05	0.0848435	0.0193701	1.19e-05	9.80958e-08	0.000464312	0
Height	ILMN_1714599	CAMLG	5	134087000	rs11948613	133947011	1.80257e-111	1.35929e-08	-0.0275329	0.00484867	1.36e-08	1.31699e-08	0.00888915	0
Height	ILMN_1714393	RAB24	5	176728368	rs11949767	176740244	1.66374e-119	0.203791	0.00598941	0.00471301	0.203791	2.50613e-12	1.42437e-08	0
Height	ILMN_1711227	GMDS	6	1624193	rs1196395	2242779	1.92892e-30	7.46745e-06	-0.0561733	0.0125389	7.47e-06	2.55772e-06	0.000898003	0
Height	ILMN_1807448	FAM8A1	6	17611580	rs6919110	17600619	1.19636e-21	3.42579e-06	-0.0607811	0.0130896	3.43e-06	3.63812e-06	0.0842844	1
Height	ILMN_1697971	TRIM38	6	25985169	rs9295678	25937033	2.36987e-41	0.000261128	-0.0299595	0.00820564	0.000261128	7.98433e-08	2.37785e-05	0
Height	ILMN_1805990	BAK1	6	33540577	rs513349	33541719	1.0129e-42	0.00885654	-0.0210461	0.0080404	0.00885654	3.06052e-07	2.29055e-05	0
Height	ILMN_1815500	ITPR3	6	33664237	rs4713646	33606523	3.86161e-110	0.00185764	-0.0150372	0.00483186	0.00185764	2.10562e-13	5.3984e-06	0
Height	ILMN_1790461	C6orf125	6	33669128	rs2296330	33650621	4.77211e-29	7.10028e-09	-0.062511	0.0107991	7.1e-09	1.92193e-07	0.00124236	0
Height	ILMN_1686954	RPS10	6	34386150	rs6925243	34381937	5.12746e-25	0.0119163	0.0318185	0.0126534	0.0119163	5.42475e-11	3.60017e-14	0
Height	ILMN_1704253	C6orf106	6	34555314	rs3800461	34616322	2.67607e-16	1.78667e-11	0.150618	0.0224052	1.79e-11	4.88013e-10	0.0013781	0
Height	ILMN_1741997	SNRPC	6	34735710	rs3798352	34734809	6.16759e-18	0.0299247	0.0342394	0.0157706	0.0299247	1.33234e-06	2.20536e-13	0
Height	ILMN_2086064	SNRPC	6	34741335	rs7756405	34722659	2.57908e-22	0.0217712	-0.031289	0.0136375	0.0217712	4.2455e-08	6.11333e-13	0
Height	ILMN_1804263	ZNF76	6	35263411	rs3800385	35189999	6.41209e-11	4.47772e-07	0.143542	0.0284385	4.48e-07	2.80868e-07	0.00174755	0
Height	ILMN_2145280	DEF6	6	35289471	rs4713843	35203745	1.91522e-74	7.78908e-16	0.0501469	0.00622366	7.79e-16	1.22215e-18	1.75404e-07	0
Height	ILMN_1808041	RPL10A	6	35436198	rs3800377	35424188	3.85652e-18	2.23575e-07	-0.0791211	0.0152785	2.24e-07	2.4459e-07	1.29475e-06	0
Height	ILMN_2154566	RPL10A	6	35438519	rs3800377	35424188	5.78529e-42	5.64789e-09	-0.0506975	0.00870065	5.65e-09	9.24965e-13	2.82302e-06	0
Height	ILMN_1755843	SLC26A8	6	35911541	rs9470193	35968448	4.1245e-37	0.000277851	-0.0314207	0.00864364	0.000277851	6.4971e-06	0.0146512	1
Height	ILMN_1737627	MAPK14	6	36067997	rs2071863	36107172	3.15271e-25	0.000224736	0.0406524	0.0110185	0.000224736	1.65071e-06	0.0118389	1
Height	ILMN_1792305	ZNF318	6	43303977	rs7692	43304007	4.57114e-52	5.31955e-07	0.0382101	0.00762006	5.32e-07	4.93471e-07	0.00313227	0
Height	ILMN_2174729	ZNF318	6	43304160	rs7692	43304007	8.94101e-21	3.86088e-06	0.06299	0.0136379	3.86e-06	4.55288e-06	0.0279782	1
Height	ILMN_2274199	SUPT3H	6	44796684	rs9349303	44792579	3.87495e-34	3.32554e-10	-0.06491	0.0103314	3.33e-10	1.17292e-07	0.029748	1
Height	ILMN_1813277	SUPT3H	6	44921058	rs7754378	44863106	9.27878e-17	9.5467e-09	-0.099577	0.0173522	9.55e-09	1.60068e-06	3.99514e-05	0
Height	ILMN_1783852	CD164	6	109688028	rs7754650	109726739	2.38266e-11	4.73865e-07	-0.124239	0.0246672	4.74e-07	1.53749e-07	0.114773	1
Height	ILMN_1672176	SMPD2	6	109764834	rs12208933	109903786	5.21554e-31	1.4409e-09	-0.0649506	0.0107341	1.44e-09	1.15411e-09	0.00574664	0
Height	ILMN_1807972	MICAL1	6	109765463	rs12529505	109946561	5.59609e-48	8.55019e-10	0.0498294	0.008123	8.55e-10	2.94599e-09	3.10808e-09	0
Height	ILMN_1800889	FIG4	6	110146391	rs829813	109994310	1.51334e-21	0.0035075	0.0338533	0.0115961	0.0035075	1.56372e-06	6.70097e-06	0
Height	ILMN_1706498	DSE	6	116759184	rs9400918	116794528	7.43807e-104	0.000138693	-0.0192522	0.00505242	0.000138693	8.83647e-09	5.42007e-06	0
Height	ILMN_2066849	FAM26F	6	116784671	rs1407073	116840536	1.45934e-100	0.775117	0.00170519	0.0059687	0.775117	4.00771e-08	0.0255099	1
Height	ILMN_1687768	NCOA7	6	126251889	rs654213	126149127	5.05453e-31	0.000472845	-0.0348261	0.0099626	0.000472845	2.15443e-06	0.000487279	0
Height	ILMN_1763907	CENPW	6	126667394	rs1591805	126717064	3.45511e-10	2.3106e-08	-0.228946	0.0409785	2.31e-08	6.20281e-08	0.0442355	1
Height	ILMN_1727495	L3MBTL3	6	130462425	rs7740107	130374461	2.58951e-68	8.13859e-25	0.0765199	0.00743914	8.14e-25	5.49002e-19	0.0138397	1
Height	ILMN_1659158	SAMD3	6	130465830	rs7749850	130506382	4.1012e-100	0.628567	0.00254568	0.00526244	0.628567	2.0695e-07	5.15848e-07	0
Height	ILMN_2258816	SAMD3	6	130465830	rs7749850	130506382	2.13617e-106	0.628561	0.00245906	0.00508331	0.628561	5.08256e-09	3.56468e-09	0
Height	ILMN_1755415	SAMD3	6	130505598	rs7749850	130506382	8.13543e-68	0.62861	0.0031027	0.00641472	0.62861	1.24265e-06	1.77113e-06	0
Height	ILMN_1910330	BX116720	6	158690041	rs1539312	158743188	1.74793e-16	2.19095e-07	-0.0876758	0.0169181	2.19e-07	4.83426e-06	0.000176671	0
Height	ILMN_2216157	GNA12	7	2767908	rs4719646	2754625	1.51939e-76	4.18778e-22	-0.0642852	0.00665037	4.19e-22	1.7666e-32	1.17788e-11	0
Height	ILMN_1692191	GNA12	7	2770744	rs17132624	2778496	9.60207e-80	3.24225e-07	-0.0312101	0.00610909	3.24e-07	1.77812e-23	6.53308e-16	0
Height	ILMN_1699358	GNA12	7	2770945	rs3846991	2781249	1.12157e-17	9.35179e-09	-0.0952774	0.0165928	9.35e-09	9.63315e-14	6.37689e-06	0
Height	ILMN_1751264	CCDC126	7	23683651	rs11980035	23628533	1.60889e-41	9.74761e-10	-0.0553776	0.00905827	9.75e-10	1.39956e-09	9.06591e-07	0
Height	ILMN_1682727	JAZF1	7	27870565	rs849338	28285580	1.37265e-71	0.122923	-0.00927167	0.00601034	0.122923	1.49092e-06	3.05624e-05	0
Height	ILMN_1784540	KBTBD2	7	32907900	rs7785065	32915204	1.11469e-38	8.03063e-07	0.0445764	0.00903341	8.03e-07	7.83131e-07	0.417413	1
Height	ILMN_1685371	SUMF2	7	56147863	rs13238899	56140618	1.88896e-34	0.00539665	0.0271937	0.00977362	0.00539665	9.50544e-07	0.00977012	0
Height	ILMN_1695509	PTPN12	7	77268584	rs2097892	77122188	5.91772e-42	4.37397e-05	-0.037033	0.00906166	4.37e-05	6.47809e-07	0.0283442	1
Height	ILMN_2222074	PTPN12	7	77269108	rs2097892	77122188	1.25495e-42	4.31674e-05	-0.0365884	0.00894617	4.32e-05	1.03605e-07	0.0695167	1
Height	ILMN_1752213	TMEM60	7	77423342	rs848466	77592607	2.34594e-84	5.30678e-08	-0.0312923	0.0057515	5.31e-08	1.26838e-08	5.19228e-07	0
Height	ILMN_2396691	AKAP9	7	91632305	rs17756839	91891192	2.57064e-55	4.56678e-05	-0.0308088	0.00755719	4.57e-05	3.49991e-07	0.00552211	0
Height	ILMN_1806304	ENTPD4	8	23290584	rs11135738	23309475	8.58228e-212	0.946847	0.000237012	0.00355518	0.946847	2.76338e-08	0.00323545	0
Height	ILMN_1802100	ADAM28	8	24208786	rs11135793	24195708	1.32222e-17	4.63528e-05	0.0590735	0.0145026	4.64e-05	2.63425e-06	7.99401e-05	0
Height	ILMN_1752455	DOCK5	8	25270339	rs17201112	25275527	6.57508e-57	0.0516501	-0.0123321	0.00633704	0.0516501	7.26607e-08	5.00705e-06	0
Height	ILMN_1653612	KCTD9	8	25285462	rs11135865	25310275	9.82007e-23	3.34795e-06	0.0601426	0.0129388	3.35e-06	1.01922e-06	0.0131056	1
Height	ILMN_1701596	RPS20	8	56986948	rs735828	56995378	1.7264e-110	0.000318971	-0.0219329	0.00609352	0.000318971	9.86661e-08	1.33334e-08	0
Height	ILMN_1780799	ENPP2	8	120569812	rs965301	120655141	7.84392e-14	0.0810642	-0.0270807	0.0155231	0.0810642	4.10126e-06	0.00160642	0
Height	ILMN_1744268	PLEC	8	144989739	rs11136341	145043543	1.16696e-43	1.05585e-07	0.0472849	0.00889341	1.06e-07	3.42338e-07	0.218879	1
Height	ILMN_1721411	PARP10	8	145051894	rs11136343	145058986	7.27373e-16	1.37752e-05	0.0700087	0.0161035	1.38e-05	4.70242e-06	0.0615487	1
Height	ILMN_1710844	PARP10	8	145051897	rs11136343	145058986	5.63214e-36	1.82534e-06	0.0447833	0.00938488	1.83e-06	1.22522e-06	0.0183308	1
Height	ILMN_1796490	GRINA	8	145067277	rs11136343	145058986	2.06348e-88	5.83723e-07	0.0277456	0.00555297	5.84e-07	5.17992e-08	0.0196843	1
Height	ILMN_2370872	GRINA	8	145067460	rs7015812	145079534	0	1.22909e-07	0.0144252	0.00272734	1.23e-07	4.25521e-09	0.0179162	1
Height	ILMN_1789196	TPM2	9	35682099	rs2025126	35696625	3.70805e-181	0.0122261	-0.00899048	0.00358823	0.0122261	1.9833e-07	1.18329e-07	0
Height	ILMN_1757604	TPM2	9	35684498	rs2025126	35696625	8.31897e-145	0.0123103	-0.0100442	0.00401267	0.0123103	1.61376e-06	6.25421e-08	0
Height	ILMN_2378048	HNRNPK	9	86583709	rs1982151	86617265	3.62142e-11	6.21521e-07	-0.122315	0.0245394	6.22e-07	1.79294e-07	0.00509825	0
Height	ILMN_2151488	RMI1	9	86618793	rs1982151	86617265	5.22905e-21	3.64224e-09	0.0881206	0.0149365	3.64e-09	1.5623e-08	0.0473809	1
Height	ILMN_1672024	ISCA1	9	88886985	rs9695849	88881410	8.30512e-25	2.14139e-05	0.047771	0.0112412	2.14e-05	6.42179e-06	0.0068553	0
Height	ILMN_1779677	ZCCHC6	9	88916487	rs791311	88940623	7.37821e-22	4.36679e-05	-0.0518664	0.0126901	4.37e-05	4.67484e-06	0.0846768	1
Height	ILMN_2062370	NOL8	9	95060084	rs2236341	95017588	7.06771e-10	2.12168e-06	0.130465	0.0275156	2.12e-06	4.13524e-06	0.0916662	1
Height	ILMN_1689747	NOL8	9	95060561	rs2273862	95019379	1.0061e-12	2.73573e-07	0.113062	0.0219931	2.74e-07	6.44808e-07	0.0305597	1
Height	ILMN_2380418	BICD2	9	95474188	rs10821009	95488414	7.31907e-75	0.0206344	-0.0131448	0.00567908	0.0206344	2.54934e-09	8.93548e-09	0
Height	ILMN_1772686	FGD3	9	95798452	rs9696630	95792388	1.18575e-44	0.0420451	-0.0163768	0.00805518	0.0420451	2.34945e-06	3.54447e-05	0
Height	ILMN_1659189	C9orf89	9	95874547	rs17593496	95872885	7.0943e-52	0.0158109	0.0192983	0.00799681	0.0158109	2.39455e-06	0.0564533	1
Height	ILMN_1800331	PTCH1	9	98206706	rs10512249	98256309	1.89355e-23	4.64574e-08	0.0723574	0.0132417	4.65e-08	1.17231e-07	2.59165e-07	0
Height	ILMN_2107991	HABP4	9	99252507	rs10512238	99260574	3.24433e-92	8.65968e-21	-0.0545581	0.0058343	8.66e-21	8.86994e-22	2.74123e-06	0
Height	ILMN_1700028	C9orf156	9	100667035	rs12238579	100652058	1.57882e-150	1.91175e-05	-0.0177484	0.00415172	1.91e-05	1.59338e-06	0.0239016	1
Height	ILMN_1785635	BRD3	9	136898269	rs457420	136909261	5.97721e-47	0.000570657	-0.0275056	0.00798376	0.000570657	9.09728e-07	0.0319596	1
Height	ILMN_1709307	GPSM1	9	139253981	rs10747031	139286844	2.9979e-14	1.51427e-05	0.0893747	0.020657	1.51e-05	5.09356e-06	1.43301e-07	0
Height	ILMN_2112049	DNLZ	9	139256438	rs3812561	139270876	4.94151e-96	0.0438233	-0.0106372	0.00527695	0.0438233	4.43781e-09	7.28402e-07	0
Height	ILMN_1712532	CARD9	9	139258523	rs10781499	139266405	3.41269e-174	1.96281e-07	0.0231036	0.0044406	1.96e-07	7.07397e-13	1.58106e-06	0
Height	ILMN_1803997	SDCCAG3	9	139296612	rs1130635	139317869	9.77061e-55	7.16365e-06	-0.0319078	0.00710836	7.16e-06	1.67348e-09	6.63029e-08	0
Height	ILMN_2380850	SDCCAG3	9	139297102	rs1130635	139317869	2.13136e-48	8.05764e-06	-0.0342134	0.00766489	8.06e-06	2.06256e-09	1.28161e-07	0
Height	ILMN_1811301	INPP5E	9	139323338	rs8413	139323311	1.74204e-262	7.14241e-14	-0.024116	0.00322182	7.14e-14	5.10584e-13	0.0121326	1
Height	ILMN_2126344	SEC16A	9	139334824	rs6560632	139371786	1.59189e-35	4.20226e-09	-0.0583497	0.00993012	4.2e-09	2.15441e-08	0.000139928	0
Height	ILMN_2412336	AKR1C2	10	5032056	rs7922153	4976442	1.62151e-84	3.81546e-13	-0.0471983	0.0064994	3.82e-13	2.75674e-10	0.0888722	1
Height	ILMN_2152465	PIP4K2A	10	22826097	rs1053454	22826093	4.05812e-154	0.00132996	-0.0123778	0.00385671	0.00132996	4.20446e-06	0.000500064	0
Height	ILMN_2374692	WAC	10	28909316	rs332124	28842474	9.09594e-223	1.82708e-05	-0.0144887	0.00338123	1.83e-05	6.34278e-06	0.0464582	1
Height	ILMN_1664014	STOX1	10	70646358	rs17462772	70527832	3.75628e-79	0.00283528	-0.0184298	0.00617404	0.00283528	8.02227e-07	8.20266e-05	0
Height	ILMN_2229214	STOX1	10	70652445	rs12771648	70573834	2.06362e-70	0.0058371	-0.0180855	0.00656033	0.0058371	1.7221e-06	3.38561e-05	0
Height	ILMN_1651886	CWF19L1	10	101992144	rs11591741	101976501	3.0221e-130	4.58788e-06	-0.0205468	0.00448346	4.59e-06	2.46975e-07	0.00730501	0
Height	ILMN_1710207	FAM178A	10	102724715	rs10883567	102755779	2.24842e-13	1.60896e-05	-0.0808559	0.0187461	1.61e-05	4.38056e-06	0.00178411	0
Height	ILMN_1678974	MRPL43	10	102743745	rs2863095	102746503	8.31812e-198	0.0122541	-0.00897891	0.00358477	0.0122541	2.20169e-08	1.13611e-08	0
Height	ILMN_2258774	MRPL43	10	102746331	rs2863095	102746503	3.59007e-217	0.0122269	0.00861646	0.00343898	0.0122269	3.64532e-08	3.61714e-08	0
Height	ILMN_1700477	MRPL43	10	102746850	rs2863095	102746503	9.30769e-177	0.0122906	-0.00950408	0.00379603	0.0122906	1.96181e-08	2.08634e-08	0
Height	ILMN_1746704	TRIM8	10	104417927	rs12782153	104368294	1.50108e-15	3.24717e-08	0.10372	0.0187641	3.25e-08	2.18938e-08	0.113726	1
Height	ILMN_1780444	ARL3	10	104433751	rs10883766	104464763	3.64022e-22	0.817545	0.0025868	0.0112127	0.817545	1.91309e-07	2.30019e-08	0
Height	ILMN_1772706	C10orf32-AS3MT	10	104614152	rs9527	104623578	7.73737e-119	0.00048449	-0.0162733	0.00466392	0.00048449	7.65942e-11	1.38708e-07	0
Height	ILMN_2151056	C10orf32	10	104623573	rs9527	104623578	2.83933e-166	0.000464104	-0.0136972	0.00391275	0.000464104	3.11418e-11	8.89733e-07	0
Height	ILMN_1771732	C10orf32-AS3MT	10	104661422	rs7085104	104628873	1.17575e-21	0.00012287	-0.0480709	0.0125174	0.00012287	1.65479e-06	0.00455126	0
Height	ILMN_1773313	MIR1307	10	105154045	rs12220267	105075712	0	0.974266	-8.74355e-05	0.0027105	0.974266	9.69608e-10	0.000551286	0
Height	ILMN_2363361	SFXN4	10	120905807	rs10749291	120920588	7.98898e-102	0.659153	0.00248082	0.00562437	0.659153	2.36773e-06	1.94853e-07	0
Height	ILMN_2096719	GRK5	10	121215021	rs2420622	121215348	9.4703e-13	0.00101079	-0.0528457	0.0160747	0.00101079	8.1674e-07	0.0974847	1
Height	ILMN_2394250	PLEKHA1	10	124189438	rs10082476	124164654	9.6455e-30	1.30889e-05	-0.0443546	0.0101763	1.31e-05	2.7202e-06	0.182978	1
Height	ILMN_1662839	PLEKHA1	10	124191568	rs11200594	124139393	1.78178e-44	1.22551e-06	-0.0389125	0.00802077	1.23e-06	1.23161e-06	0.143007	1
Height	ILMN_1806123	MRPL23	11	1974066	rs12812	1977552	5.73609e-13	6.54806e-06	0.0934375	0.0207276	6.55e-06	5.22692e-06	0.0206549	1
Height	ILMN_2077623	RRAS2	11	14300732	rs2970333	14331627	4.99508e-32	0.10285	-0.0152998	0.00937956	0.10285	1.90938e-06	7.9928e-10	0
Height	ILMN_1667519	RRAS2	11	14300848	rs2970333	14331627	1.294e-46	0.101778	-0.0125626	0.00767746	0.101778	4.02064e-07	1.24911e-09	0
Height	ILMN_1699112	COPB1	11	14480129	rs4463820	14556342	9.44438e-73	0.00116983	-0.0190691	0.00587441	0.00116983	1.0165e-06	1.4487e-05	0
Height	ILMN_1655913	NUCB2	11	17351828	rs214082	17299390	2.36161e-52	5.78388e-08	-0.04246	0.00782622	5.78e-08	5.09456e-07	8.56705e-09	0
Height	ILMN_2104830	ACP2	11	47261072	rs4752973	47269159	4.28148e-66	0.00106693	-0.0212179	0.00648417	0.00106693	7.03116e-11	2.96264e-05	0
Height	ILMN_1814022	NR1H3	11	47290342	rs7120118	47286290	2.49074e-49	1.50793e-08	-0.0434708	0.00767946	1.51e-08	4.56213e-11	3.97776e-06	0
Height	ILMN_1781184	X84075	11	47353112	rs2071304	47372377	2.135e-131	1.00565e-13	0.0359034	0.00482563	1.01e-13	9.85222e-14	1.41533e-08	0
Height	ILMN_1696463	SPI1	11	47376480	rs7105851	47383275	5.27064e-244	4.55164e-15	0.0269261	0.00343501	4.55e-15	1.63119e-14	7.56827e-11	0
Height	ILMN_1808122	C1QTNF4	11	47611459	rs10838747	47716324	2.77068e-23	1.45248e-10	0.0912348	0.0142326	1.45e-10	2.99118e-09	9.99616e-05	0
Height	ILMN_1765332	TIMM10	11	57296042	rs2729371	57321322	0	0.232538	-0.00332956	0.00278894	0.232538	4.47454e-07	5.49777e-06	0
Height	ILMN_1777476	SPDYC	11	64940468	rs11227137	64932435	5.37058e-62	0.0881508	-0.0121377	0.00711791	0.0881508	1.25131e-07	3.32963e-09	0
Height	ILMN_1705261	CAPN1	11	64979375	rs3953797	64948277	1.14082e-64	0.357729	-0.00684548	0.00744316	0.357729	4.89472e-10	3.04673e-12	0
Height	ILMN_1696713	POLA2	11	65064997	rs487989	65064690	1.06279e-30	8.23339e-07	0.0491237	0.00996473	8.23e-07	3.88127e-08	2.98642e-08	0
Height	ILMN_1734317	DPF2	11	65120198	rs629710	65109233	4.03954e-21	9.97937e-06	0.0641638	0.0145245	9.98e-06	3.73149e-07	0.000142269	0
Height	ILMN_1651788	MAP3K11	11	65365399	rs11227234	65365171	1.88211e-98	0.753331	-0.00156394	0.00497672	0.753331	1.63726e-07	3.4569e-08	0
Height	ILMN_1794364	CTSW	11	65651157	rs658524	65647260	2.02072e-258	5.26323e-06	0.0149493	0.00328266	5.26e-06	1.97714e-07	0.000300878	0
Height	ILMN_1749243	BANF1	11	65769955	rs7128076	65759634	6.36646e-61	1.71578e-06	0.0332528	0.00695039	1.72e-06	2.234e-07	0.00672985	0
Height	ILMN_2179837	BANF1	11	65771228	rs613924	65769295	2.16383e-77	2.2506e-08	0.0331484	0.0059283	2.25e-08	6.64506e-07	0.0136926	1
Height	ILMN_2290998	CCS	11	66360722	rs474602	66414818	1.70792e-101	0.000187844	-0.0189432	0.00507205	0.000187844	3.34151e-07	7.34682e-05	0
Height	ILMN_1766797	CCS	11	66373394	rs498045	66362997	2.33578e-83	0.000197486	-0.0208467	0.00560063	0.000197486	1.31696e-08	7.46037e-05	0
Height	ILMN_1790637	C11orf80	11	66610772	rs7110302	66690454	2.58388e-14	1.04085e-06	0.0958292	0.019622	1.04e-06	5.60308e-06	0.00225744	0
Height	ILMN_1710052	CPT1A	11	68522251	rs6591350	68468670	3.99868e-20	0.00172737	0.0399136	0.0127377	0.00172737	5.52135e-06	0.00115557	0
Height	ILMN_1726873	TPCN2	11	68855835	rs12280942	68859683	2.75133e-149	1.60001e-05	-0.0178873	0.00414591	1.6e-05	3.62091e-07	0.000967286	0
Height	ILMN_2336609	SYTL2	11	85405843	rs550404	85435730	1.651e-157	4.02554e-07	0.0206023	0.00406538	4.03e-07	4.39573e-06	0.186835	1
Height	ILMN_1682929	SYTL2	11	85406216	rs550404	85435730	1.53536e-98	5.35708e-07	0.025869	0.00516033	5.36e-07	6.52303e-06	0.127086	1
Height	ILMN_1778132	C2CD2L	11	118987491	rs671872	119016176	7.95999e-28	2.93082e-06	-0.0502376	0.0107446	2.93e-06	1.00054e-06	0.0749132	1
Height	ILMN_2353697	HINFP	11	119005314	rs662069	119003322	2.70799e-28	2.63816e-05	0.0502571	0.0119585	2.64e-05	2.91781e-06	0.00814335	0
Height	ILMN_1667453	HINFP	11	119005582	rs641382	119006300	3.19867e-23	1.41844e-06	0.0583092	0.0120913	1.42e-06	5.1614e-06	0.36025	1
Height	ILMN_1805973	GPR19	12	12814501	rs10492237	12850368	7.39402e-34	5.58176e-06	-0.0406144	0.00894266	5.58e-06	5.22793e-06	0.0167967	1
Height	ILMN_2266948	SLC38A1	12	46662349	rs1060735	46661387	1.08549e-35	1.85183e-06	0.0451908	0.00947605	1.85e-06	5.97788e-07	0.0187841	1
Height	ILMN_2123402	CNPY2	12	56705139	rs2066807	56740682	1.34746e-15	2.60302e-08	0.110126	0.0197846	2.6e-08	1.36531e-07	0.0167157	1
Height	ILMN_1690921	STAT2	12	56735466	rs871130	56648777	3.98221e-22	1.27977e-09	-0.0930144	0.0153238	1.28e-09	2.8757e-08	2.17641e-05	0
Height	ILMN_1729868	SPRYD4	12	56863650	rs7302925	56861458	1.62509e-89	0.0131084	-0.0141446	0.0057016	0.0131084	6.63293e-06	4.38098e-09	0
Height	ILMN_1763198	STAT6	12	57489326	rs841718	57492996	2.8576e-260	0.000193009	0.0127081	0.00340882	0.000193009	2.35688e-07	0.135881	1
Height	ILMN_1725079	TSPAN31	12	58141897	rs10876994	58064737	7.61111e-28	1.88609e-06	0.0523244	0.0109804	1.89e-06	8.79951e-09	0.000842297	0
Height	ILMN_1723846	METTL21B	12	58176212	rs703842	58162739	1.02199e-242	1.06526e-08	-0.018776	0.00328252	1.07e-08	5.99952e-11	3.79475e-06	0
Height	ILMN_2097954	TSFM	12	58190221	rs10877015	58167788	3.22027e-22	2.21472e-07	0.0671297	0.0129585	2.21e-07	5.79614e-08	0.00396757	0
Height	ILMN_1767481	XRCC6BP1	12	58347468	rs2372309	58329820	4.06825e-236	0.00204875	0.0100238	0.00325125	0.00204875	1.53893e-09	1.07818e-09	0
Height	ILMN_1798926	SOCS2	12	93969347	rs11107176	94163463	3.67854e-10	6.53667e-08	0.185336	0.0342996	6.54e-08	3.7278e-09	0.00104333	0
Height	ILMN_2131861	SOCS2	12	93969742	rs3741675	94108529	1.34626e-23	1.21755e-13	0.117074	0.0157891	1.22e-13	2.61552e-14	0.0732597	1
Height	ILMN_1804611	C12orf23	12	107367603	rs759603	107307391	1.09902e-20	6.08837e-06	0.0598697	0.0132359	6.09e-06	2.43254e-06	0.0025955	0
Height	ILMN_2193706	HRK	12	117299192	rs7294919	117327592	1.48542e-103	0.000405363	-0.0206383	0.00583569	0.000405363	4.65998e-06	0.00271082	0
Height	ILMN_1750181	TESC	12	117476986	rs16947275	117491703	5.63223e-62	1.01017e-06	-0.0323639	0.00661886	1.01e-06	1.33054e-06	0.0149778	1
Height	ILMN_2332990	DIABLO	12	122692793	rs12870	122692820	1.58745e-53	0.00576263	-0.020168	0.00730461	0.00576263	1.49535e-06	2.27952e-05	0
Height	ILMN_2343048	ABCB9	12	123413594	rs641760	123518866	1.66996e-23	3.11607e-11	0.0958032	0.0144261	3.12e-11	3.02746e-11	3.86213e-05	0
Height	ILMN_2343047	ABCB9	12	123413678	rs641760	123518866	9.79442e-17	1.28447e-09	0.114536	0.0188714	1.28e-09	6.18147e-09	0.000458463	0
Height	ILMN_2393144	ARL6IP4	12	123467218	rs7957096	123544878	5.01393e-20	6.26208e-07	-0.072766	0.014603	6.26e-07	1.73648e-09	1.26814e-05	0
Height	ILMN_1654421	MPHOSPH9	12	123645687	rs884548	123634122	2.39351e-18	8.2421e-11	0.124157	0.0191126	8.24e-11	5.0644e-10	0.263441	1
Height	ILMN_1739943	SBNO1	12	123782563	rs1569068	123632276	1.29511e-10	1.09028e-07	-0.166834	0.031413	1.09e-07	1.97054e-07	0.0311278	1
Height	ILMN_2340052	NCOR2	12	124809181	rs2229840	124826462	6.53392e-09	5.45587e-06	0.134771	0.0296432	5.46e-06	5.45587e-06	1.41189e-06	0
Height	ILMN_1737561	N4BP2L2	13	33007033	rs2010997	33070506	6.13883e-64	5.62208e-10	-0.043009	0.00693618	5.62e-10	1.43574e-08	0.386293	1
Height	ILMN_1797893	N4BP2L2	13	33091278	rs9337	33091241	4.9487e-285	5.5387e-11	0.0205111	0.00312876	5.54e-11	4.84528e-10	0.530158	1
Height	ILMN_1675695	PDS5B	13	33349791	rs9596222	33341817	9.93924e-18	8.83313e-07	-0.0776106	0.0157874	8.83e-07	1.08129e-06	0.0296536	1
Height	ILMN_1746696	PDS5B	13	33351865	rs4120131	33277086	8.37383e-37	2.48656e-08	0.0520174	0.0093318	2.49e-08	1.83382e-08	0.0607783	1
Height	ILMN_1805922	EBPL	13	50235265	rs3809325	50266109	5.2104e-195	4.1569e-05	-0.0147257	0.00359289	4.16e-05	6.26272e-13	7.04457e-09	0
Height	ILMN_2043918	XTP6	13	50678999	rs12100048	50657362	8.04007e-47	0.617288	-0.00383245	0.00766953	0.617288	4.74757e-08	6.03399e-09	0
Height	ILMN_1727389	CDC16	13	115037950	rs7994556	114998076	1.11057e-149	3.38866e-10	-0.02594	0.00413066	3.39e-10	4.37308e-08	0.20634	1
Height	ILMN_2256765	CDC16	13	115038000	rs9314909	115043016	3.51047e-154	3.27291e-10	-0.0256605	0.00408264	3.27e-10	2.2374e-08	0.210133	1
Height	ILMN_2339796	CDC16	13	115038061	rs7994556	114998076	9.50968e-158	3.18828e-10	-0.0253168	0.00402535	3.19e-10	2.52353e-08	0.212048	1
Height	ILMN_1705515	UPF3A	13	115070834	rs7320104	115059765	4.17379e-61	0.000856159	-0.0258157	0.00774322	0.000856159	5.05442e-06	0.000746857	0
Height	ILMN_2299221	RABGGTA	14	24737097	rs729421	24736961	4.0363e-61	0.440952	-0.00591071	0.00767041	0.440952	5.7303e-07	2.31511e-10	0
Height	ILMN_1807206	DHRS1	14	24759935	rs10134537	24760764	2.05139e-119	0.0144708	0.0128768	0.00526579	0.0144708	6.5619e-07	3.34013e-06	0
Height	ILMN_2339202	KTN1	14	56146373	rs10148122	56146694	2.60456e-190	0.00823347	-0.00851365	0.00322201	0.00823347	7.39463e-07	3.5434e-06	0
Height	ILMN_1798177	FNTB	14	65401521	rs10141986	65389403	0	0.103694	-0.00444503	0.0027317	0.103694	5.29159e-07	0.000767032	0
Height	ILMN_1728517	FNTB	14	65529210	rs12434868	65500149	1.35287e-111	0.294622	-0.00486437	0.00464141	0.294622	5.75905e-07	1.29311e-07	0
Height	ILMN_1802457	MAX	14	65550723	rs7156617	65541381	3.36226e-32	1.4949e-08	0.0587396	0.0103741	1.49e-08	3.84259e-08	0.0211426	1
Height	ILMN_2363426	MAX	14	65560476	rs7156617	65541381	4.5148e-14	9.41549e-07	0.092282	0.0188197	9.42e-07	5.77213e-07	0.00536462	0
Height	ILMN_1764321	ACOT4	14	74062308	rs7156378	74073516	3.5455e-157	7.62507e-05	-0.0156381	0.00395311	7.63e-05	4.60749e-07	0.000164446	0
Height	ILMN_1716678	NPC2	14	74946805	rs12586772	74932641	8.34505e-43	7.21229e-10	0.0512776	0.00832245	7.21e-10	2.28833e-11	0.000243895	0
Height	ILMN_2136635	ISCA2	14	74962107	rs7148018	74957153	7.29813e-90	5.47364e-06	0.0247028	0.00543425	5.47e-06	1.01331e-12	5.09632e-08	0
Height	ILMN_1713380	EIF2B2	14	75475975	rs175040	75469555	1.30753e-164	9.70236e-06	-0.0176084	0.00398046	9.7e-06	1.98718e-06	0.00698047	0
Height	ILMN_1693107	MLH3	14	75483337	rs175490	75545685	1.57565e-69	1.39628e-05	-0.0271631	0.00625238	1.4e-05	2.1059e-06	0.005457	0
Height	ILMN_1734596	TC2N	14	92246808	rs10142528	92330790	6.47491e-78	0.00184731	0.017413	0.0055923	0.00184731	5.05088e-06	0.0154988	1
Height	ILMN_2223941	FBLN5	14	92336123	rs2267989	92339850	3.84412e-262	0.19725	0.00418558	0.00324608	0.19725	1.54271e-10	9.67402e-08	0
Height	ILMN_1664176	FBLN5	14	92336471	rs2267989	92339850	6.09657e-242	0.197276	0.00431753	0.00334861	0.197276	3.42062e-10	1.02482e-07	0
Height	ILMN_1658144	TRIP11	14	92436050	rs10147971	92466111	1.49541e-34	1.61177e-11	-0.0698525	0.0103678	1.61e-11	5.4088e-11	0.0963929	1
Height	ILMN_2393497	ATXN3	14	92537300	rs2896190	92495536	2.06331e-62	3.11472e-14	-0.0529823	0.00697735	3.11e-14	1.28991e-12	0.0354946	1
Height	ILMN_2048607	ANKRD9	14	102973263	rs1044502	102965897	4.64686e-96	4.81293e-06	0.0251053	0.00549015	4.81e-06	2.04911e-08	9.81138e-05	0
Height	ILMN_1815733	EIF5	14	103800865	rs10145854	103794418	4.61687e-186	0.0571488	0.0069918	0.0036757	0.0571488	3.95119e-06	0.0625435	1
Height	ILMN_1671478	CKB	14	103986182	rs10141157	104018105	5.21433e-20	5.19332e-07	-0.0732678	0.014598	5.19e-07	1.8576e-07	0.017288	1
Height	ILMN_2388507	AKT1	14	105235797	rs4983559	105277209	2.92739e-33	1.25978e-05	-0.0442226	0.0101266	1.26e-05	3.81065e-06	0.0361904	1
Height	ILMN_2410909	AKT1	14	105235893	rs4983559	105277209	7.81903e-31	1.40446e-05	-0.0461976	0.0106369	1.4e-05	1.94331e-06	0.728391	1
Height	ILMN_1801130	STOML1	15	74275709	rs2507	74275676	2.42025e-20	6.80504e-06	0.0609507	0.0135455	6.81e-06	7.45022e-07	0.00763582	0
Height	ILMN_1728019	PML	15	74320643	rs8027327	74320888	1.63715e-46	0.00332197	0.0209468	0.00713384	0.00332197	4.31737e-07	2.54491e-08	0
Height	ILMN_2111739	MAN2C1	15	75648664	rs4886446	75770521	2.86648e-182	4.11491e-08	0.0219071	0.00399339	4.11e-08	2.31789e-06	0.438704	1
Height	ILMN_1655469	TSPAN3	15	77348173	rs3784788	77759896	6.0036e-72	7.42764e-05	-0.0236335	0.00596482	7.43e-05	7.15161e-07	0.197898	1
Height	ILMN_1745917	SCAND2	15	85183639	rs748455	85149575	6.02959e-20	1.59762e-08	0.0820628	0.0145225	1.6e-08	2.34916e-07	1.23874e-05	0
Height	ILMN_1775590	SCAND2	15	85184479	rs7169769	85147910	4.92782e-89	0.00629996	-0.0156594	0.00573237	0.00629996	1.53647e-14	2.19795e-15	0
Height	ILMN_1702592	WDR73	15	85186239	rs4842981	85190470	2.2717e-38	0.0145837	-0.0199573	0.00817066	0.0145837	1.20265e-07	1.82033e-14	0
Height	ILMN_2347592	NMB	15	85200459	rs2175567	85200946	2.21722e-34	6.31321e-07	-0.0458205	0.00919836	6.31e-07	9.27934e-11	1.66808e-08	0
Height	ILMN_2145423	DET1	15	89056067	rs13835	89056040	3.49661e-22	7.63908e-05	-0.0488061	0.012339	7.64e-05	6.50825e-06	0.0409277	1
Height	ILMN_2101930	POLG	15	89861774	rs2238300	89851580	1.17353e-25	5.90613e-09	-0.0722506	0.0124155	5.91e-09	9.88607e-09	0.331263	1
Height	ILMN_1701413	PIGQ	16	634068	rs1894675	646865	2.78526e-26	0.0259472	0.0221121	0.00992911	0.0259472	2.6247e-07	2.44487e-05	0
Height	ILMN_1774990	C16orf13	16	684583	rs1139897	720986	2.70393e-56	1.10365e-05	0.0526327	0.0119734	1.1e-05	5.10991e-10	0.00148353	0
Height	ILMN_1712583	METRN	16	766971	rs2071951	783004	1.63598e-09	1.46832e-06	0.161409	0.0335187	1.47e-06	5.66488e-07	0.101844	1
Height	ILMN_1773780	FAM173A	16	772431	rs2071951	783004	9.05477e-29	8.2562e-11	0.0858443	0.0132152	8.26e-11	3.38196e-11	0.00807954	0
Height	ILMN_1793201	HAGHL	16	779545	rs11648796	792190	9.4629e-16	3.69643e-09	0.130183	0.0220752	3.7e-09	1.68644e-09	0.147335	1
Height	ILMN_1813833	NARFL	16	780038	rs2071951	783004	2.60536e-14	3.46222e-08	0.125305	0.0227154	3.46e-08	1.24142e-08	0.128352	1
Height	ILMN_2339028	PKD1	16	2139150	rs13335638	2136624	3.69851e-15	1.15702e-07	0.12601	0.0237747	1.16e-07	8.435e-08	2.5071e-08	0
Height	ILMN_1789240	MLST8	16	2259221	rs26828	2244531	1.14578e-25	4.79556e-10	0.0866492	0.0139181	4.8e-10	4.18591e-10	0.000105914	0
Height	ILMN_1759411	C16orf79	16	2259558	rs26849	2263146	5.53337e-14	1.52304e-07	-0.110621	0.0210716	1.52e-07	2.45801e-07	0.0040725	0
Height	ILMN_2057566	PGP	16	2262157	rs26849	2263146	9.41942e-85	6.67987e-12	-0.0417547	0.00608284	6.68e-12	6.5778e-15	6.19512e-07	0
Height	ILMN_1758337	ZNF213	16	3192699	rs2735537	3191356	7.35239e-128	1.92028e-07	0.0235196	0.00451702	1.92e-07	4.01038e-07	0.143361	1
Height	ILMN_1722738	ROGDI	16	4847220	rs9302782	4918365	5.0357e-35	0.00129031	0.0309449	0.00961581	0.00129031	2.16413e-06	0.0256183	1
Height	ILMN_1765851	TRADD	16	67188470	rs1113232	67879827	4.20546e-65	2.1864e-06	0.0298862	0.00631124	2.19e-06	5.02929e-07	0.000182596	0
Height	ILMN_2094313	ZDHHC1	16	67428365	rs5479	67469733	2.09612e-16	3.31135e-06	-0.0891168	0.0191629	3.31e-06	2.55431e-06	0.264395	1
Height	ILMN_1800976	NFATC3	16	68225541	rs12598	68225515	8.51488e-40	2.03422e-06	0.0412807	0.00869069	2.03e-06	5.42726e-06	0.0541738	1
Height	ILMN_1690262	MGC23284	16	88744393	rs11648894	88766359	1.33221e-26	0.00687046	-0.0304688	0.011272	0.00687046	5.58838e-07	1.22633e-07	0
Height	ILMN_1752249	FAM38A	16	88781877	rs4782321	88780175	4.75784e-56	5.96313e-05	-0.0339825	0.00846544	5.96e-05	5.53677e-11	1.04809e-08	0
Height	ILMN_1782385	POLR2A	17	7417760	rs2071502	7414958	1.15096e-11	1.63219e-06	-0.111482	0.0232529	1.63e-06	2.21204e-07	6.18546e-06	0
Height	ILMN_1683700	TNFSF13	17	7460992	rs9899183	7452977	4.01172e-107	0.953093	0.000288485	0.00490426	0.953093	1.25621e-08	7.1843e-11	0
Height	ILMN_1784264	TNFSF13	17	7464122	rs6608	7464413	8.3097e-33	6.24067e-05	-0.0366235	0.00914782	6.24e-05	8.59878e-08	6.07574e-06	0
Height	ILMN_2267914	CD68	17	7483179	rs4968214	7477477	4.7967e-98	0.802601	-0.00126366	0.005055	0.802601	7.8744e-09	2.43355e-05	0
Height	ILMN_1769390	ABHD15	17	27888575	rs565977	27898828	2.24108e-35	1.03974e-06	-0.0465582	0.00953288	1.04e-06	2.2738e-08	0.00575696	0
Height	ILMN_1733155	GIT1	17	27900704	rs894606	27909352	1.46654e-20	0.00023855	-0.0470594	0.0128079	0.00023855	1.45505e-06	0.0225248	1
Height	ILMN_1778238	UTP6	17	30190446	rs8079471	30218317	6.0182e-10	5.72945e-06	-0.116627	0.0257106	5.73e-06	5.72945e-06	0.0178598	1
Height	ILMN_1660359	NA	17	30344186	rs8066558	30272879	6.59311e-28	4.90971e-10	0.0728685	0.0117115	4.91e-10	2.7422e-09	0.00237316	0
Height	ILMN_1731484	RHOT1	17	30536395	rs7224041	30440871	1.14991e-12	0.000379997	-0.0649058	0.0182648	0.000379997	9.76687e-07	0.000497227	0
Height	ILMN_2338480	RHOT1	17	30551660	rs17182651	30547537	1.08983e-23	9.39673e-08	-0.0637929	0.0119507	9.4e-08	2.46068e-09	0.00352598	0
Height	ILMN_1678504	RHOT1	17	30552312	rs17182651	30547537	5.93847e-39	1.37018e-08	-0.0483832	0.00852255	1.37e-08	4.75496e-10	0.00242481	0
Height	ILMN_1748651	PSMB3	17	36918727	rs2338115	36929578	7.70189e-59	1.07161e-12	-0.0513009	0.00720419	1.07e-12	1.6077e-09	0.00928837	0
Height	ILMN_1741017	PIP4K2B	17	36935636	rs228293	36932200	1.03682e-44	0.194031	0.00919046	0.00707641	0.194031	5.26258e-07	6.25576e-08	0
Height	ILMN_2401978	STAT3	17	40465716	rs2883233	40286827	2.1025e-21	0.000514591	-0.0726907	0.02093	0.000514591	7.66974e-07	0.0728764	1
Height	ILMN_1663618	STAT3	17	40465880	rs2883233	40286827	4.67719e-16	0.000697724	-0.0851362	0.0251104	0.000697724	2.02564e-06	0.142106	1
Height	ILMN_2410986	STAT3	17	40466067	rs2883233	40286827	3.47548e-19	0.000572834	-0.0778348	0.0225991	0.000572834	1.59054e-07	0.148728	1
Height	ILMN_1653711	FZD2	17	42636723	rs12949217	42699199	2.83799e-47	4.13997e-07	0.0410646	0.00811167	4.14e-07	1.86288e-06	0.000420626	0
Height	ILMN_1762678	NMT1	17	43186238	rs1053733	43183028	8.64593e-16	8.91372e-07	-0.082775	0.016844	8.91e-07	6.22946e-06	5.53816e-06	0
Height	ILMN_1701006	HEXIM2	17	43247261	rs11651809	43255681	1.13893e-14	4.82082e-08	-0.117564	0.0215405	4.82e-08	9.15488e-09	3.36865e-05	0
Height	ILMN_2393693	LRRC37A4	17	43584508	rs1396862	43902997	3.51166e-224	3.60075e-05	0.013204	0.00319577	3.6e-05	5.47822e-09	0.00555935	0
Height	ILMN_1784428	MGC57346	17	43715150	rs8072451	43893716	1.12897e-156	3.84304e-05	-0.0155735	0.00378298	3.84e-05	3.55345e-06	0.00182006	0
Height	ILMN_1703301	MRPL45P2	17	45567621	rs9893901	45506682	1.06828e-84	1.10309e-07	-0.0302553	0.00569901	1.1e-07	1.96086e-06	0.023015	1
Height	ILMN_1808846	TBKBP1	17	45789108	rs8075566	45771037	5.04708e-45	2.55443e-05	0.0385515	0.00915726	2.55e-05	2.42809e-06	0.0163453	1
Height	ILMN_1684289	PNPO	17	46025506	rs11079804	46020698	7.96831e-20	0.00220468	0.0384765	0.0125692	0.00220468	9.86323e-09	0.00455145	0
Height	ILMN_1696051	SNX11	17	46188096	rs2051821	46143515	3.4071e-49	3.86573e-05	-0.0326091	0.00792376	3.87e-05	1.20565e-06	0.00895986	0
Height	ILMN_1683950	SNX11	17	46200008	rs2109984	46171099	1.33152e-76	2.97441e-05	-0.0254677	0.00609944	2.97e-05	5.79287e-07	0.0010747	0
Height	ILMN_1751400	SKAP1	17	46210873	rs17620033	46291414	4.62411e-68	0.302296	0.00647974	0.00628173	0.302296	7.39108e-07	5.57756e-08	0
Height	ILMN_2335604	SKAP1	17	46247982	rs1396870	46495412	4.53433e-47	0.00279812	-0.0226088	0.00756377	0.00279812	1.31814e-06	1.05462e-06	0
Height	ILMN_1810274	HOXB2	17	46620364	rs1042815	46620288	3.01223e-264	0.89393	0.000421714	0.00316288	0.89393	5.33036e-07	7.9814e-07	0
Height	ILMN_1712430	ATP5G1	17	46970231	rs9904288	47031973	8.31451e-26	1.29353e-06	-0.0567219	0.0117176	1.29e-06	9.73221e-08	0.00591328	0
Height	ILMN_1676393	ATP5G1	17	46973137	rs9894220	46989154	1.41633e-29	6.50454e-09	0.072632	0.0125158	6.5e-09	1.87379e-10	0.16028	1
Height	ILMN_1783771	UBE2Z	17	47005479	rs9894220	46989154	1.98952e-11	1.90962e-06	0.123926	0.0260197	1.91e-06	5.58984e-07	0.177891	1
Height	ILMN_1692168	UBE2Z	17	47006057	rs11650158	46959208	6.94542e-80	1.12799e-07	-0.0304969	0.00574893	1.13e-07	8.2777e-09	6.18838e-11	0
Height	ILMN_1671237	GNGT2	17	47283918	rs7222840	47280915	8.85173e-75	0.00206728	-0.0187156	0.00607571	0.00206728	1.37196e-06	0.00103148	0
Height	ILMN_1688240	PHOSPHO1	17	47301028	rs11650975	47345563	8.15079e-27	8.70842e-08	0.0597171	0.0111583	8.71e-08	7.63235e-08	0.00273979	0
Height	ILMN_1707292	C17orf67	17	54869383	rs10515134	54863448	4.05972e-22	0.00162521	-0.0364912	0.0115796	0.00162521	1.822e-06	0.000318509	0
Height	ILMN_1706706	WDR68	17	61666501	rs2727301	61965043	1.93854e-10	8.79605e-09	0.220863	0.0383945	8.8e-09	6.24384e-09	3.99557e-05	0
Height	ILMN_1673867	LIMD2	17	61773696	rs17631394	61646000	2.01283e-11	3.62097e-09	-0.201671	0.0341779	3.62e-09	2.81018e-09	3.66547e-05	0
Height	ILMN_1695983	DDX42	17	61896319	rs9912904	61763534	1.4986e-08	2.07238e-07	-0.248152	0.0477884	2.07e-07	2.07238e-07	9.64859e-07	0
Height	ILMN_1692684	SMARCD2	17	61909987	rs2665826	61944924	5.11789e-28	4.71422e-17	0.128581	0.0153189	4.71e-17	3.06759e-10	9.06814e-13	0
Height	ILMN_1710017	CD79B	17	62007529	rs2320125	62008318	5.84691e-112	8.78798e-30	-0.0630422	0.00556166	8.79e-30	3.92921e-15	4.16707e-18	0
Height	ILMN_1729691	SLC16A6	17	66264657	rs965991	66284635	5.69823e-12	2.49695e-06	0.101557	0.0215695	2.5e-06	2.49695e-06	0.103891	1
Height	ILMN_1703754	CEP192	18	13124658	rs11663049	12991393	3.5457e-168	4.53337e-09	0.0230422	0.0039298	4.53e-09	1.94369e-06	0.426363	1
Height	ILMN_1690442	C18orf45	18	20876765	rs1865307	20880290	1.07257e-42	2.04096e-05	0.0348816	0.00818748	2.04e-05	4.45405e-07	0.000400818	0
Height	ILMN_2404135	RIOK3	18	21061356	rs2291993	21044607	1.6622e-52	5.75042e-08	-0.0402042	0.00740902	5.75e-08	4.36358e-10	1.59289e-06	0
Height	ILMN_1680130	DYM	18	46570491	rs181553	46562030	1.28211e-19	1.88136e-11	0.123033	0.0183223	1.88e-11	4.38226e-14	0.0100555	1
Height	ILMN_1707051	NFATC1	18	77227877	rs7227107	77227476	1.29177e-16	7.86605e-08	-0.09675	0.0180162	7.87e-08	3.30252e-09	0.0084426	0
Height	ILMN_1764945	AP3D1	19	2101344	rs12609225	2100346	1.49864e-31	7.45567e-05	0.042252	0.0106663	7.46e-05	5.17894e-08	4.18274e-06	0
Height	ILMN_2153787	ARRDC5	19	4891073	rs2602709	4913648	4.19216e-67	3.80195e-07	0.0333066	0.00655821	3.8e-07	2.816e-06	5.18034e-07	0
Height	ILMN_1672080	NR2F6	19	17342863	rs1043963	17361116	2.74376e-57	0.0826229	0.0140871	0.00811623	0.0826229	2.13821e-06	0.0579658	1
Height	ILMN_1685631	MAU2	19	19469242	rs1859287	19422187	2.69857e-229	2.17392e-11	0.0221697	0.00331196	2.17e-11	2.50995e-10	0.00149251	0
Height	ILMN_1673682	GATAD2A	19	19617682	rs4808203	19568659	2.31221e-109	0.478129	-0.00338066	0.00476608	0.478129	6.29422e-09	1.40044e-17	0
Height	ILMN_1662741	LPAR2	19	19734597	rs880090	19740729	1.36136e-74	1.41619e-06	-0.0295869	0.0061349	1.42e-06	4.04826e-08	9.09493e-08	0
Height	ILMN_2134224	ATP13A1	19	19756047	rs2304130	19789528	5.43355e-119	0.00309544	-0.0145064	0.00490395	0.00309544	1.19515e-06	2.54067e-05	0
Height	ILMN_1764415	ZNF585A	19	37663587	rs17707446	37583042	4.64992e-28	0.000138871	0.0400868	0.010521	0.000138871	5.38548e-06	0.00157155	0
Height	ILMN_2211065	TMEM91	19	41889955	rs1046909	41882712	4.57551e-31	2.0862e-07	0.0546677	0.0105303	2.09e-07	2.51361e-08	1.02533e-09	0
Height	ILMN_1735979	BCKDHA	19	41930868	rs4803461	41908871	6.68992e-38	5.47046e-13	-0.0741923	0.0102858	5.47e-13	6.95453e-10	0.00882098	0
Height	ILMN_1741389	B3GNT8	19	41931497	rs1043413	41939297	2.103e-10	2.02871e-07	-0.158188	0.0304401	2.03e-07	3.10056e-07	0.0231169	1
Height	ILMN_1748093	PAFAH1B3	19	42801224	rs443239	42506044	1.94956e-12	1.48929e-06	-0.101473	0.0210846	1.49e-06	1.43453e-06	0.00132571	0
Height	ILMN_1805853	PHLDB3	19	43979462	rs2599437	43979439	4.55206e-64	0.000550561	-0.0237397	0.00687138	0.000550561	9.36352e-07	0.000141556	0
Height	ILMN_1771233	CHMP4B	20	32441917	rs2747537	32405217	7.46438e-41	0.890301	-0.00109961	0.00797263	0.890301	7.76427e-08	5.28041e-10	0
Height	ILMN_1776188	MAP1LC3A	20	33148097	rs4564863	33179367	8.12175e-110	4.38863e-10	0.0306004	0.00490427	4.39e-10	7.00735e-19	6.26513e-19	0
Height	ILMN_1695797	NCOA6	20	33302950	rs6060052	33382665	1.07364e-09	1.36169e-05	0.110773	0.0254653	1.36e-05	8.42755e-07	1.07727e-09	0
Height	ILMN_1786186	GGT7	20	33448816	rs6119512	33306904	2.20084e-48	1.54088e-16	-0.0740498	0.00897215	1.54e-16	4.9155e-18	1.99517e-06	0
Height	ILMN_1737036	GGT7	20	33449311	rs6119535	33442138	1.27912e-30	5.22657e-15	-0.099105	0.0126711	5.23e-15	7.2871e-14	0.00161463	0
Height	ILMN_2336595	ACSS2	20	33515727	rs6119542	33484545	7.15569e-09	1.48799e-06	-0.164171	0.0341111	1.49e-06	3.42751e-06	0.000163968	0
Height	ILMN_1714197	ACSS2	20	33515734	rs4911478	33782625	8.20729e-11	8.60715e-09	-0.203268	0.0353134	8.61e-09	4.08363e-09	0.00225136	0
Height	ILMN_2402805	TRPC4AP	20	33590404	rs1058003	33590417	0	1.97078e-27	0.0339179	0.00312576	1.97e-27	5.74184e-36	4.10674e-28	0
Height	ILMN_2402806	TRPC4AP	20	33590650	rs1885117	33600740	5.87155e-55	0.0568335	0.0127606	0.00669991	0.0568335	2.41364e-14	5.48258e-21	0
Height	ILMN_1711909	EDEM2	20	33703370	rs6060266	33733078	2.50905e-30	0.000159366	-0.0367342	0.00972834	0.000159366	2.05286e-09	4.5112e-17	0
Height	ILMN_1911503	CA841942	20	33803348	rs1577924	33784288	4.92959e-34	3.70084e-18	-0.107641	0.0123901	3.7e-18	8.78904e-17	0.00189137	0
Height	ILMN_1787410	EIF6	20	33866918	rs2275274	33857544	4.58444e-69	6.91787e-12	0.0466941	0.00680737	6.92e-12	1.83479e-16	0.000123272	0
Height	ILMN_2387636	EIF6	20	33867375	rs2275274	33857544	6.50323e-100	2.06357e-12	0.0384199	0.00546505	2.06e-12	7.23716e-21	2.38205e-06	0
Height	ILMN_1745152	UQCC	20	33890481	rs1886691	33986271	2.02119e-79	1.17363e-47	-0.130772	0.0090174	1.17e-47	2.95908e-30	3.48532e-06	0
Height	ILMN_2381121	UQCC	20	33890955	rs6088820	33987298	1.72891e-37	7.75323e-29	-0.194778	0.01748	7.75e-29	6.02349e-22	0.000215977	0
Height	ILMN_1724734	UQCC	20	33962024	rs1886691	33986271	2.34419e-13	3.11872e-12	-0.342526	0.0491269	3.12e-12	7.01447e-11	0.0392669	1
Height	ILMN_2392940	CEP250	20	34099464	rs224437	34154371	6.28032e-09	7.06194e-08	-0.29386	0.0545237	7.06e-08	6.22942e-08	0.0610892	1
Height	ILMN_1799011	CEP250	20	34099586	rs2281849	34060286	1.83396e-11	6.50391e-10	-0.272517	0.044113	6.5e-10	8.51733e-10	0.182762	1
Height	ILMN_2359456	ERGIC3	20	34143834	rs224437	34154371	6.65877e-13	1.24301e-10	-0.232792	0.0361817	1.24e-10	5.91461e-11	0.0286503	1
Height	ILMN_2359453	ERGIC3	20	34145001	rs224424	34147998	1.01083e-16	4.97947e-12	-0.199049	0.028822	4.98e-12	2.71436e-12	0.00591231	0
Height	ILMN_1670841	CPNE1	20	34214146	rs6060524	34221155	4.27063e-232	3.65284e-23	-0.034658	0.0034962	3.65e-23	2.35046e-41	1.71728e-23	0
Height	ILMN_2307025	CPNE1	20	34214566	rs6060524	34221155	5.28005e-244	2.9083e-23	-0.034178	0.00343988	2.91e-23	2.67387e-40	8.25233e-27	0
Height	ILMN_1684549	RBM39	20	34322146	rs6120993	34185161	4.10127e-10	3.37255e-08	0.233638	0.0423187	3.37e-08	7.82905e-09	0.0746671	1
Height	ILMN_2411963	RBM39	20	34329881	rs2425083	34300456	1.20331e-50	1.17732e-26	0.11233	0.0105114	1.18e-26	3.01058e-26	0.000744162	0
Height	ILMN_1794230	SCAND1	20	34541878	rs11699815	34543125	1.1684e-76	3.29122e-20	-0.0610021	0.00662418	3.29e-20	9.09349e-27	1.09116e-13	0
Height	ILMN_2372011	SCAND1	20	34542124	rs3829829	34537160	4.6371e-55	4.59784e-18	-0.0709521	0.00819031	4.6e-18	1.41228e-21	3.35912e-12	0
Height	ILMN_1795317	SCAND1	20	34542303	rs3829829	34537160	1.79407e-64	7.31027e-19	0.0649591	0.0073234	7.31e-19	3.98843e-23	2.55517e-13	0
Height	ILMN_1721225	C20orf4	20	34844568	rs6060809	34717350	4.21266e-27	2.06232e-06	-0.0536601	0.0113035	2.06e-06	1.71422e-07	4.1622e-07	0
Height	ILMN_1693421	RPN2	20	35865103	rs2050093	35869619	3.56083e-31	9.55883e-07	0.053048	0.010825	9.56e-07	1.64806e-06	0.00255195	0
Height	ILMN_1673944	MANBAL	20	35945443	rs1043415	35945238	5.61071e-64	0.0443019	0.016071	0.00799067	0.0443019	1.26063e-06	0.099756	1
Height	ILMN_1789990	ARFGEF2	20	47649869	rs6012617	47837126	1.3558e-08	7.88621e-07	-0.196341	0.03976	7.89e-07	7.88621e-07	0.0714768	1
Height	ILMN_1665797	CSE1L	20	47711466	rs3795082	47673002	7.84921e-22	6.60052e-10	-0.0883517	0.0143071	6.6e-10	4.09735e-09	0.000501463	0
Height	ILMN_1706238	CSE1L	20	47711500	rs2295027	47582884	6.58362e-35	4.14922e-11	-0.0693783	0.010514	4.15e-11	5.19321e-11	4.48959e-06	0
Height	ILMN_1745148	ZNFX1	20	47862762	rs3021	47874005	2.95752e-17	1.09299e-10	-0.129789	0.0201114	1.09e-10	5.1915e-11	0.244839	1
Height	ILMN_1708016	C20orf108	20	54943464	rs17362677	54935242	1.55426e-65	0.0369023	0.0126081	0.00604173	0.0369023	5.46294e-06	1.71879e-08	0
Height	ILMN_1675756	KCNJ15	21	39673517	rs1008842	39594828	1.37243e-185	7.41312e-05	0.0151365	0.00381982	7.41e-05	9.43932e-09	2.68032e-08	0
Height	ILMN_1677877	UBE2L3	22	21978213	rs5998672	21966442	1.90728e-157	2.2447e-07	-0.0205606	0.00397088	2.24e-07	4.16383e-07	0.0302331	1
Height	ILMN_1757467	H1F0	22	38203259	rs5756825	38199950	4.08931e-139	0.00119796	-0.0142007	0.0043838	0.00119796	4.58128e-06	0.00315587	0
Height	ILMN_1691930	CBX6	22	39260390	rs7292074	39266451	5.45793e-18	1.05112e-05	-0.0673921	0.0152942	1.05e-05	1.8428e-06	0.000560886	0
Height	ILMN_1853824	MGAT3	22	39888012	rs738289	39855883	8.40771e-40	2.65724e-07	-0.0472078	0.00917321	2.66e-07	5.43746e-06	0.119174	1
Height	ILMN_1672128	ATF4	22	39918628	rs710192	39913420	5.43154e-59	0.00215208	-0.0207075	0.00674863	0.00215208	4.48065e-06	5.63826e-06	0
LDL	ILMN_1651373	RHD	1	25633195	rs909832	25754025	5.45828e-96	4.75608e-09	-0.0409009	0.00698504	4.76e-09	5.58647e-11	1.0195e-08	0
LDL	ILMN_2408663	RHCE	1	25729128	rs909832	25754025	5.81518e-36	4.12071e-08	-0.0684183	0.0124724	4.12e-08	2.08239e-08	5.28895e-09	0
LDL	ILMN_1797341	ARID1A	1	27108273	rs12748152	27138393	4.27691e-126	5.67245e-13	-0.0387179	0.00537142	5.67e-13	8.52071e-09	0.0250202	1
LDL	ILMN_1762993	PIGV	1	27124721	rs12738345	27019744	7.00898e-23	3.93061e-05	-0.0876663	0.0213221	3.93e-05	6.53835e-06	0.0121479	1
LDL	ILMN_1668270	ZDHHC18	1	27181924	rs1883660	27191411	2.53031e-54	0.00122035	0.0423704	0.0131012	0.00122035	5.26369e-06	0.0254486	1
LDL	ILMN_1678629	DOCK7	1	62923222	rs7555577	63034363	5.21657e-35	4.33884e-13	0.144574	0.0199562	4.34e-13	3.92105e-14	0.39883	1
LDL	ILMN_1771482	KIAA1324	1	109745694	rs647294	109706880	0	1.6556e-05	0.0154956	0.00359786	1.66e-05	1.6725e-24	2.40852e-15	0
LDL	ILMN_1671843	PSRC1	1	109822331	rs7528419	109817192	3.40147e-64	4.58712e-48	-0.28068	0.0192689	4.59e-48	4.71498e-36	0.000562752	0
LDL	ILMN_2315964	PSRC1	1	109822552	rs7528419	109817192	3.0165e-17	5.44217e-16	-0.560782	0.0692221	5.44e-16	3.34491e-12	6.32839e-12	0
LDL	ILMN_1696003	GNAI3	1	110136790	rs3525	110136846	1.45166e-211	0.000857447	-0.0209943	0.00629787	0.000857447	1.01557e-12	6.75668e-07	0
LDL	ILMN_1716979	GSTM4	1	110198828	rs1010167	110198727	3.09407e-123	6.15988e-10	-0.0370184	0.00598395	6.16e-10	4.68556e-10	0.000751653	0
LDL	ILMN_1668134	GSTM1	1	110233110	rs574344	110213514	2.82251e-85	0.896225	-0.00158821	0.0121766	0.896225	4.15839e-07	0.00233247	0
LDL	ILMN_1813836	DARS	2	136664912	rs309118	136746224	7.15947e-110	0.000177853	0.0358965	0.00957608	0.000177853	1.378e-06	0.000381053	0
LDL	ILMN_2056760	MKRN2	3	12624693	rs11708716	12700211	1.24984e-82	0.0127552	-0.0202872	0.00814573	0.0127552	6.29923e-09	0.00011045	0
LDL	ILMN_2225577	POC5	5	74970346	rs2291630	75013356	3.57896e-17	5.81257e-08	0.110068	0.0202911	5.81e-08	8.7288e-08	1.26757e-10	0
LDL	ILMN_2312817	LPAL2	6	160898281	rs9364557	160895461	8.13947e-44	4.2712e-05	0.0410733	0.0100367	4.27e-05	5.00167e-06	3.25388e-08	0
LDL	ILMN_1721081	SP4	7	21553630	rs12669528	21498621	9.1966e-29	1.64644e-06	-0.0929722	0.0193992	1.65e-06	2.17498e-06	0.319417	1
LDL	ILMN_1679405	DDX56	7	44605607	rs2117512	44633219	3.96603e-21	3.30062e-06	0.10572	0.0227298	3.3e-06	3.89513e-07	0.015105	1
LDL	ILMN_1870658	NA	7	44617820	rs2289055	44611890	7.79497e-72	1.5875e-05	-0.0443907	0.0102847	1.59e-05	3.36613e-12	2.22558e-06	0
LDL	ILMN_1804148	TMED4	7	44619157	rs217387	44600354	4.98992e-60	2.18269e-10	0.0667761	0.0105194	2.18e-10	8.98935e-11	0.00302861	0
LDL	ILMN_1744268	PLEC	8	144989739	rs11136341	145043543	1.16696e-43	1.59808e-10	-0.111244	0.0173935	1.6e-10	1.0232e-08	0.431687	1
LDL	ILMN_2262044	PARP10	8	145051356	rs11136341	145043543	5.22001e-10	2.52345e-06	-0.245066	0.0520727	2.52e-06	3.50428e-06	0.213591	1
LDL	ILMN_1721411	PARP10	8	145051894	rs11136343	145058986	7.27373e-16	8.85153e-07	-0.16277	0.0331131	8.85e-07	4.13692e-07	0.0542481	1
LDL	ILMN_1710844	PARP10	8	145051897	rs11136343	145058986	5.63214e-36	2.75607e-08	-0.104121	0.0187394	2.76e-08	4.03273e-08	0.0173115	1
LDL	ILMN_1796490	GRINA	8	145067277	rs11136343	145058986	2.06348e-88	3.21444e-09	-0.0645084	0.0108962	3.21e-09	5.06174e-10	0.0458773	1
LDL	ILMN_2370872	GRINA	8	145067460	rs7015812	145079534	0	1.3571e-09	-0.0303831	0.00501331	1.36e-09	6.95259e-11	0.00575562	0
LDL	ILMN_1778032	SURF6	9	136198059	rs3739890	136194812	6.28081e-130	0.00108602	0.0180841	0.00553498	0.00108602	4.02421e-07	0.107108	1
LDL	ILMN_1697218	MED22	9	136207817	rs28519070	136204198	1.50342e-87	0.0295946	0.0211714	0.00973185	0.0295946	1.65153e-08	9.94489e-07	0
LDL	ILMN_1663407	SURF1	9	136219320	rs3118667	136291063	1.65373e-49	0.00130285	-0.0414737	0.0128987	0.00130285	4.45087e-08	0.0112071	1
LDL	ILMN_1786759	C11orf10	11	61557309	rs174538	61560081	2.85863e-53	3.12865e-22	-0.109239	0.0112661	3.13e-22	1.95606e-16	0.000828858	0
LDL	ILMN_1670134	FADS1	11	61567437	rs968567	61595564	3.54344e-50	1.00335e-09	-0.0615829	0.0100809	1e-09	2.74188e-13	6.66295e-10	0
LDL	ILMN_2075065	FADS2	11	61633933	rs968567	61595564	7.78423e-33	5.18563e-09	-0.0775912	0.0132837	5.19e-09	1.32395e-10	1.9544e-07	0
LDL	ILMN_1791912	SIDT2	11	117068076	rs4938343	117003528	1.74809e-263	0.000136217	-0.0224946	0.00589645	0.000136217	3.96251e-09	0.008695	0
LDL	ILMN_2400935	TAGLN	11	117074144	rs4938347	117021759	1.13403e-65	0.000236166	-0.0442273	0.0120287	0.000236166	4.93965e-06	0.0160347	1
LDL	ILMN_1778668	TAGLN	11	117075395	rs4938353	117046197	4.78659e-184	0.0147645	-0.0120445	0.00494012	0.0147645	8.60731e-08	8.01273e-07	0
LDL	ILMN_1699545	PCSK7	11	117076012	rs6589598	117002403	6.25668e-36	0.063971	0.029047	0.0156809	0.063971	3.75128e-06	0.000147692	0
LDL	ILMN_1730082	RPUSD4	11	126072354	rs480153	126072294	1.57047e-153	8.6862e-05	-0.0282294	0.00719288	8.69e-05	3.39528e-06	9.61954e-05	0
LDL	ILMN_1737818	C12orf43	12	121441349	rs56383076	121441333	2.93541e-93	0.046532	0.0180698	0.00907787	0.046532	5.12085e-11	3.29858e-07	0
LDL	ILMN_1674811	OASL	12	121458436	rs2259693	121457995	2.12703e-98	1.58148e-08	0.0524177	0.0092734	1.58e-08	4.64914e-10	2.89678e-07	0
LDL	ILMN_1681721	OASL	12	121465586	rs10774580	121476423	1.38183e-37	3.80357e-05	0.0488377	0.0118564	3.8e-05	2.35022e-07	7.27293e-05	0
LDL	ILMN_1812433	HP	16	72094525	rs8062041	72088964	8.3637e-172	1.51525e-10	-0.031614	0.00493673	1.52e-10	4.73727e-15	4.72165e-13	0
LDL	ILMN_1735679	DHX38	16	72146502	rs3764312	72125733	4.94282e-28	9.27947e-06	0.0630887	0.0142306	9.28e-06	2.10486e-06	2.04658e-08	0
LDL	ILMN_1703301	MRPL45P2	17	45567621	rs9893901	45506682	1.06828e-84	3.98847e-07	0.0516231	0.0101831	3.99e-07	1.26965e-06	0.00954996	0
LDL	ILMN_1808846	TBKBP1	17	45789108	rs4794053	45769551	2.06035e-44	2.74367e-05	-0.0602866	0.0143753	2.74e-05	1.78279e-06	0.00971847	0
LDL	ILMN_1771987	SLC44A2	19	10755201	rs892078	10723019	1.92052e-66	0.148774	-0.0165288	0.0114475	0.148774	6.90394e-10	7.05076e-14	0
LDL	ILMN_1680134	CARM1	19	11033311	rs11670365	11004833	3.06373e-14	0.130612	-0.0337816	0.0223468	0.130612	4.37247e-10	2.03226e-08	0
LDL	ILMN_1726181	C19orf52	19	11040585	rs12460421	10981352	4.13912e-13	2.76955e-07	0.194642	0.0378792	2.77e-07	3.71258e-09	2.24254e-05	0
LDL	ILMN_1685631	MAU2	19	19469242	rs7250368	19452763	7.9224e-231	3.04847e-17	0.0497048	0.00588593	3.05e-17	4.03655e-25	4.17839e-22	0
LDL	ILMN_1673682	GATAD2A	19	19617682	rs4808203	19568659	2.31221e-109	8.15101e-11	-0.0407216	0.00626699	8.15e-11	4.06858e-13	1.24236e-16	0
LDL	ILMN_2134224	ATP13A1	19	19756047	rs2304130	19789528	5.43355e-119	1.77497e-27	-0.0755184	0.0069534	1.77e-27	3.70307e-27	1.61918e-07	0
LDL	ILMN_2337336	PVRL2	19	45377678	rs17561351	45372329	2.69237e-148	0.0310602	0.017473	0.00810324	0.0310602	6.0168e-20	5.84481e-33	0
LDL	ILMN_1718303	PVRL2	19	45381861	rs17561351	45372329	1.06706e-175	0.0309684	0.0160109	0.00742113	0.0309684	5.10624e-24	1.85251e-37	0
LDL	ILMN_2255382	PVRL2	19	45391584	rs17561351	45372329	4.50016e-60	0.031946	0.0282665	0.0131773	0.031946	2.13627e-11	4.87126e-20	0
RA	ILMN_1705151	SF3A3	1	38422703	rs12756599	38457741	4.81482e-55	0.0134789	0.112281	0.0454421	0.0134789	1.04295e-06	0.00432285	0
RA	ILMN_1803464	PHTF1	1	114240167	rs1891969	114185855	1.07041e-10	1.02983e-06	-0.588218	0.120392	1.03e-06	1.02983e-06	1.25517e-06	0
RA	ILMN_2246328	PTPN22	1	114356652	rs17509844	114377769	3.32974e-156	0.332569	0.0208377	0.0215054	0.332569	1.97368e-23	6.12701e-25	0
RA	ILMN_1715885	PTPN22	1	114380214	rs7529353	114420462	1.3182e-11	4.57103e-10	1.27303	0.204235	4.57e-10	3.48682e-10	0.0953322	1
RA	ILMN_1766085	REL	2	61149525	rs12466919	61092858	1.38446e-09	3.86871e-06	0.654451	0.141708	3.87e-06	6.6127e-07	0.775588	1
RA	ILMN_1775235	AFF3	2	100163869	rs7565967	100744683	1.47764e-58	1.19255e-07	0.210514	0.0397599	1.19e-07	1.80904e-08	0.0423258	1
RA	ILMN_1849013	IL6ST	5	55233359	rs7731626	55444683	3.56234e-22	2.82486e-11	0.692635	0.104071	2.82e-11	3.06512e-10	0.000694393	0
RA	ILMN_2341724	ANKRD55	5	55396015	rs7731626	55444683	1.72225e-76	2.17847e-16	0.358083	0.0436058	2.18e-16	6.80231e-15	8.651e-06	0
RA	ILMN_1798947	ANKRD55	5	55396099	rs7731626	55444683	1.32248e-76	2.15607e-16	0.359592	0.0437829	2.16e-16	1.44952e-14	5.50677e-07	0
RA	ILMN_1746968	PHF1	6	33383907	rs11759285	33413019	1.76082e-11	1.16976e-07	-0.669345	0.126335	1.17e-07	2.22064e-07	4.44078e-07	0
RA	ILMN_2385866	PHF1	6	33383969	rs4231	33383974	4.34677e-29	7.45526e-14	-0.451649	0.0603842	7.46e-14	7.79243e-09	0.00874146	0
RA	ILMN_1712390	CUTA	6	33384482	rs41267649	33384473	2.92229e-53	2.7255e-29	-0.617463	0.0549558	2.73e-29	4.85754e-30	1.26745e-09	0
RA	ILMN_2311989	CUTA	6	33385285	rs4231	33383974	2.96181e-28	1.10404e-13	-0.460735	0.0620283	1.1e-13	7.11501e-08	0.000253659	0
RA	ILMN_1805990	BAK1	6	33540577	rs210146	33549098	9.10024e-43	2.71361e-05	-0.19012	0.045307	2.71e-05	3.3147e-14	1.77215e-08	0
RA	ILMN_1815500	ITPR3	6	33664237	rs4713646	33606523	3.86161e-110	6.19169e-05	-0.0924908	0.0230916	6.19e-05	4.18243e-29	2.20549e-20	0
RA	ILMN_1790461	C6orf125	6	33669128	rs9469556	33648661	1.65684e-29	3.12513e-17	-0.619875	0.0734293	3.13e-17	2.92691e-13	0.00023511	0
RA	ILMN_1671565	RNASET2	6	167343096	rs394522	167398071	0	0.0106419	-0.0393401	0.0154018	0.0106419	3.73396e-07	0.00239921	0
RA	ILMN_1690907	CCR6	6	167551933	rs3093024	167532793	2.57661e-44	1.57317e-11	0.319941	0.0474621	1.57e-11	5.05534e-07	0.00481118	0
RA	ILMN_1670576	IRF5	7	128589595	rs10239340	128668510	0	1.17948e-05	-0.0650555	0.0148483	1.18e-05	3.36953e-09	7.15465e-09	0
RA	ILMN_1683811	TNPO3	7	128595371	rs4731534	128605594	5.61922e-63	2.01932e-05	-0.152082	0.035677	2.02e-05	2.38132e-08	5.77395e-05	0
RA	ILMN_2209027	RPS26	12	56436252	rs1131017	56435929	0	4.13549e-06	-0.066053	0.0143455	4.14e-06	7.36679e-08	0.0175326	1
RA	ILMN_1695585	RPS26	12	56437234	rs1131017	56435929	0	4.12887e-06	-0.0652959	0.01418	4.13e-06	5.26697e-08	0.0168957	1
RA	ILMN_1805636	PGAP3	17	37827537	rs2934951	37833328	2.98458e-57	1.75568e-06	-0.177139	0.0370609	1.76e-06	6.12193e-07	0.240704	1
RA	ILMN_2300695	IKZF3	17	37921755	rs907091	37921742	1.00173e-91	1.14899e-06	0.145565	0.0299256	1.15e-06	4.4387e-07	3.60315e-05	0
RA	ILMN_1666206	GSDMB	17	38060997	rs12936231	38029120	1.67067e-263	1.52573e-09	-0.091613	0.0151636	1.53e-09	3.12217e-07	0.00400131	0
RA	ILMN_2347193	GSDMB	17	38062136	rs12936231	38029120	2.465e-166	2.12312e-09	-0.112928	0.0188587	2.12e-09	6.72831e-07	0.00321349	0
RA	ILMN_1662174	ORMDL3	17	38077572	rs12936231	38029120	1.06432e-186	1.92717e-09	-0.106744	0.0177793	1.93e-09	6.63122e-07	0.00289011	0
RA	ILMN_2338348	UBASH3A	21	43867356	rs1893592	43855067	1.07837e-50	1.12292e-07	-0.224863	0.042382	1.12e-07	1.57429e-06	1.75958e-07	0
RA	ILMN_1810875	SYNGR1	22	39772125	rs2069235	39747780	5.94017e-35	8.40607e-09	0.276672	0.0480324	8.41e-09	1.79721e-06	0.382622	1
RA	ILMN_1727805	SYNGR1	22	39781479	rs2069235	39747780	1.32957e-38	5.77018e-09	0.264799	0.0454725	5.77e-09	4.30961e-06	0.321163	1
SCZ	ILMN_1802380	RERE	1	8412783	rs301802	8497307	8.5757e-116	1.40396e-06	0.0837083	0.0173509	1.4e-06	1.01024e-06	0.0229266	1
SCZ	ILMN_1795715	DPYD	1	97543929	rs79054405	98121991	3.60326e-39	0.00927302	0.0771625	0.0296571	0.00927302	3.59623e-07	1.16455e-06	0
SCZ	ILMN_2115340	HIST2H4B	1	149804589	rs11205037	149816036	2.63831e-38	0.0711045	0.0583569	0.0323341	0.0711045	5.21631e-06	0.00744543	0
SCZ	ILMN_1655765	MRPS21	1	150266838	rs522435	150282910	9.36107e-48	0.0350909	-0.0555051	0.0263394	0.0350909	2.23377e-07	0.000171521	0
SCZ	ILMN_1718852	PLCL1	2	199012543	rs9712275	198907143	2.36466e-32	2.07981e-05	0.150909	0.0354568	2.08e-05	5.52294e-06	0.846954	1
SCZ	ILMN_1750321	TRANK1	3	36868641	rs11708164	36943118	5.41533e-55	0.00313834	0.0761057	0.0257649	0.00313834	1.82433e-06	3.72667e-05	0
SCZ	ILMN_1657810	PPM1M	3	52284561	rs1060330	52288945	8.01733e-65	8.20971e-08	0.127964	0.0238629	8.21e-08	1.18778e-08	0.0100263	1
SCZ	ILMN_1679655	WDR82	3	52289354	rs1060330	52288945	7.21453e-40	2.03852e-07	0.165588	0.0318696	2.04e-07	1.08852e-07	0.0336414	1
SCZ	ILMN_1791222	GLYCTK	3	52327153	rs9311474	52338852	2.42944e-33	2.00722e-07	0.186863	0.0359444	2.01e-07	1.02851e-07	0.0746611	1
SCZ	ILMN_1708743	NT5DC2	3	52558638	rs13621	52558133	8.30276e-37	2.74827e-05	0.13484	0.0321554	2.75e-05	7.80353e-08	0.000787672	0
SCZ	ILMN_2324056	GNL3	3	52727043	rs1108842	52720080	5.36057e-13	4.30147e-06	0.321201	0.0698831	4.3e-06	3.62295e-06	0.325813	1
SCZ	ILMN_1806106	GNL3	3	52728103	rs12488527	52698560	2.39725e-23	5.29313e-06	0.202755	0.0445339	5.29e-06	1.66609e-07	0.0618232	1
SCZ	ILMN_1665280	SPCS1	3	52741736	rs12635140	52738165	3.00398e-28	1.43263e-05	-0.163987	0.0377954	1.43e-05	4.11191e-07	0.011395	1
SCZ	ILMN_1718525	ITIH4	3	52847253	rs11717749	52844733	2.44162e-100	0.0502702	0.0342503	0.0174956	0.0502702	4.58373e-08	1.05046e-06	0
SCZ	ILMN_1761010	PCCB	3	136048795	rs556788	136027549	1.69537e-75	6.36699e-09	-0.13076	0.0225184	6.37e-09	2.50149e-08	0.557283	1
SCZ	ILMN_2086612	DKFZp686H12134	6	25084743	rs9379717	25098265	1.7648e-46	0.0172995	-0.06918	0.0290638	0.0172995	1.54124e-09	0.0332534	1
SCZ	ILMN_1805990	BAK1	6	33540577	rs210146	33549098	9.10024e-43	0.101085	-0.047159	0.0287622	0.101085	4.89242e-09	4.80595e-05	0
SCZ	ILMN_1815500	ITPR3	6	33664237	rs4713646	33606523	3.86161e-110	0.000858463	0.0571437	0.0171437	0.000858463	9.86669e-08	0.000114316	0
SCZ	ILMN_1681674	MAD1L1	7	1855658	rs12699547	2015970	4.58648e-23	1.77115e-05	0.184049	0.0428825	1.77e-05	1.46817e-06	0.273614	1
SCZ	ILMN_2358069	MAD1L1	7	1937910	rs13246996	2046188	3.54687e-36	4.65994e-06	0.147263	0.0321567	4.66e-06	2.52001e-07	0.0839699	1
SCZ	ILMN_1809292	IMMP2L	7	110303643	rs37743	110915339	3.38887e-77	5.47466e-09	-0.126851	0.0217507	5.47e-09	1.98906e-07	0.0110439	1
SCZ	ILMN_1709237	EPHX2	8	27402101	rs1042032	27402074	8.95527e-164	0.933554	0.00121346	0.0145543	0.933554	4.38223e-06	0.00308614	0
SCZ	ILMN_2221014	BAG4	8	38068306	rs10113411	38106777	1.72012e-39	1.7518e-05	0.13217	0.0307775	1.75e-05	4.9606e-06	0.0515703	1
SCZ	ILMN_1808566	TMEM180	10	104236734	rs2902544	104261359	9.50434e-34	1.44831e-05	-0.151502	0.0349371	1.45e-05	1.09179e-08	0.000995367	0
SCZ	ILMN_1780444	ARL3	10	104433751	rs10883765	104456686	3.02212e-22	3.92815e-06	-0.203379	0.0440678	3.93e-06	3.21602e-08	0.0245981	1
SCZ	ILMN_1772706	C10orf32-AS3MT	10	104614152	rs9527	104623578	7.73737e-119	1.80787e-05	0.0733616	0.017111	1.81e-05	3.44159e-08	1.22734e-08	0
SCZ	ILMN_2151056	C10orf32	10	104623573	rs9527	104623578	2.83933e-166	1.64196e-05	0.0617484	0.014331	1.64e-05	2.95193e-09	7.1561e-09	0
SCZ	ILMN_1771732	C10orf32-AS3MT	10	104661422	rs7085104	104628873	1.17575e-21	2.20033e-10	0.348331	0.0548841	2.2e-10	8.86583e-08	0.000107183	0
SCZ	ILMN_1682165	NT5C2	10	104847963	rs11191607	104959188	1.04063e-49	2.79007e-12	-0.208898	0.0298942	2.79e-12	9.03318e-12	0.0497298	1
SCZ	ILMN_1773313	MIR1307	10	105154045	rs12220267	105075712	0	0.0105557	-0.0250921	0.00981283	0.0105557	5.43253e-11	6.03089e-07	0
SCZ	ILMN_2392043	SPI1	11	47376546	rs11570034	47375889	4.90914e-121	0.795812	-0.0045246	0.0174849	0.795812	2.06188e-06	0.00861872	0
SCZ	ILMN_1679358	ZDHHC5	11	57468528	rs10896633	57424040	1.87742e-27	6.72784e-06	0.18206	0.0404387	6.73e-06	3.44267e-06	0.369805	1
SCZ	ILMN_1788211	SNX19	11	130746280	rs3751039	130773076	1.37574e-50	4.66794e-07	0.136126	0.0270118	4.67e-07	1.06078e-10	0.0242001	1
SCZ	ILMN_2343048	ABCB9	12	123413594	rs4148856	123450765	1.1673e-23	1.41996e-06	0.211841	0.0439306	1.42e-06	5.92129e-07	0.0189242	1
SCZ	ILMN_2343047	ABCB9	12	123413678	rs641760	123518866	9.79442e-17	1.99643e-06	0.265574	0.0558658	2e-06	4.31773e-06	0.0260793	1
SCZ	ILMN_2393144	ARL6IP4	12	123467218	rs7957096	123544878	5.01393e-20	6.65269e-08	-0.291836	0.0540406	6.65e-08	1.11595e-06	0.451424	1
SCZ	ILMN_1654421	MPHOSPH9	12	123645687	rs10772996	123697531	7.7161e-19	7.96891e-06	0.250072	0.0559945	7.97e-06	4.8697e-06	0.700015	1
SCZ	ILMN_1815733	EIF5	14	103800865	rs7147939	103785600	1.08894e-186	1.62594e-05	-0.0583436	0.013534	1.63e-05	2.21991e-08	0.343045	1
SCZ	ILMN_1671478	CKB	14	103986182	rs10141157	104018105	5.21433e-20	0.00133781	0.147761	0.0460638	0.00133781	1.6831e-06	0.000954291	0
SCZ	ILMN_1728514	BAG5	14	104023376	rs2296482	104029819	7.09512e-14	3.46706e-07	0.368647	0.0723388	3.47e-07	1.55825e-06	0.0281429	1
SCZ	ILMN_2361695	BAG5	14	104023699	rs7693	104023704	2.28572e-101	4.75874e-05	0.0761072	0.0187126	4.76e-05	2.19391e-10	0.00017733	0
SCZ	ILMN_1726901	KLC1	14	104145823	rs11846838	104184737	4.08779e-19	6.77777e-08	0.313243	0.0580405	6.78e-08	1.42814e-07	0.201023	1
SCZ	ILMN_1726554	IREB2	15	78791219	rs2009746	78754102	1.3244e-110	0.000170325	-0.0640516	0.0170378	0.000170325	6.08533e-06	0.000612599	0
SCZ	ILMN_2207539	RPS17	15	83209192	rs803686	83219340	1.35436e-38	6.63971e-05	-0.124412	0.03119	6.64e-05	1.11188e-06	0.0238153	1
SCZ	ILMN_1693836	LOC388152	15	84868211	rs62011680	83405784	2.31449e-48	0.00540756	-0.0793614	0.0285298	0.00540756	4.3413e-06	0.450504	1
SCZ	ILMN_1745917	SCAND2	15	85183639	rs11631921	85143277	5.39591e-21	1.72355e-06	-0.226045	0.0472562	1.72e-06	1.05791e-06	0.0595253	1
SCZ	ILMN_1775590	SCAND2	15	85184479	rs57918792	85168759	1.92445e-114	0.0163878	-0.0420809	0.0175325	0.0163878	6.32917e-07	0.00181244	0
SCZ	ILMN_2347592	NMB	15	85200459	rs62021193	85170583	1.04312e-34	9.39507e-08	0.184633	0.0345882	9.4e-08	2.10996e-07	0.341445	1
SCZ	ILMN_1811650	DUS2L	16	68113152	rs56303487	68029739	2.41415e-109	1.3196e-06	0.088737	0.0183463	1.32e-06	3.77041e-06	0.462672	1
SCZ	ILMN_2413278	RPL13	16	89629589	rs12932337	89630630	7.16857e-154	0.000999073	0.0434287	0.013197	0.000999073	2.35428e-06	0.428493	1
SCZ	ILMN_1663035	SREBF1	17	17715618	rs9915776	17749056	2.15768e-42	2.48187e-06	-0.146781	0.0311663	2.48e-06	5.47946e-06	0.0591949	1
SCZ	ILMN_2264011	GRAP	17	18924073	rs6587216	19224397	5.91102e-65	9.69223e-06	0.108541	0.0245349	9.69e-06	3.05816e-07	0.141413	1
SCZ	ILMN_1673682	GATAD2A	19	19617682	rs4808203	19568659	2.31221e-109	4.24628e-08	0.0955885	0.0174422	4.25e-08	1.0469e-07	0.262738	1
SCZ	ILMN_1662741	LPAR2	19	19734597	rs880090	19740729	1.36136e-74	1.58458e-06	-0.103036	0.0214647	1.58e-06	5.95861e-07	0.0336131	1
SCZ	ILMN_1759436	NOSIP	19	50059807	rs4594362	50059982	1.96011e-93	0.00245564	-0.0589226	0.0194544	0.00245564	5.47522e-06	0.010718	1
SCZ	ILMN_1652594	ACTR5	20	37400663	rs2244937	37393470	1.02883e-48	6.98279e-05	0.108638	0.0273175	6.98e-05	4.09679e-08	0.000207069	0
SCZ	ILMN_1744665	EP300	22	41574900	rs139483	41627527	7.31926e-36	0.00622964	0.084291	0.0308144	0.00622964	3.18173e-06	0.00344342	0
TG	ILMN_1797341	ARID1A	1	27108273	rs12748152	27138393	4.27691e-126	1.08569e-09	-0.0288638	0.00473467	1.09e-09	4.56857e-07	0.0416016	1
TG	ILMN_1678629	DOCK7	1	62923222	rs7555577	63034363	5.21657e-35	5.5879e-19	0.185678	0.0208629	5.59e-19	3.33878e-20	0.00841163	0
TG	ILMN_1741054	SLC5A6	2	27422687	rs62130680	27458790	1.45701e-36	1.50986e-05	0.0632765	0.0146228	1.51e-05	9.20926e-12	1.52952e-08	0
TG	ILMN_2386016	C2orf28	2	27438619	rs11685326	27453679	7.5604e-31	2.17935e-12	-0.0919963	0.0131002	2.18e-12	1.60612e-17	0.000370015	0
TG	ILMN_1774584	C2orf28	2	27439483	rs73924403	27468226	5.57974e-42	5.44082e-11	-0.0953232	0.0145346	5.44e-11	2.53648e-19	0.00133199	0
TG	ILMN_1732810	SNX17	2	27599786	rs1728922	27644464	5.12298e-23	1.71958e-17	0.212522	0.0249694	1.72e-17	2.91813e-15	5.15968e-12	0
TG	ILMN_1670096	NRBP1	2	27664881	rs7586601	27584666	1.58661e-10	3.44435e-09	0.422101	0.0714349	3.44e-09	2.0105e-09	0.000936467	0
TG	ILMN_1700728	KRTCAP3	2	27666386	rs704791	27657167	1.23858e-37	1.34388e-23	-0.158507	0.015831	1.34e-23	1.64024e-20	1.00216e-15	0
TG	ILMN_1726417	MRPL33	2	27997339	rs12477908	27987046	1.13282e-17	5.38664e-11	0.207341	0.0316076	5.39e-11	1.9914e-10	0.046704	1
TG	ILMN_1714083	KLHL8	4	88082894	rs67460700	88068877	6.95729e-09	0.00257259	0.103359	0.0342855	0.00257259	4.59191e-06	0.12906	1
TG	ILMN_1683844	HSD17B13	4	88225842	rs13139418	88217778	9.49272e-20	1.99122e-05	0.0918129	0.0215226	1.99e-05	2.30339e-06	0.00224397	0
TG	ILMN_1735367	HSD17B11	4	88261731	rs7691791	88286409	1.19524e-62	2.59771e-05	0.0434533	0.0103309	2.6e-05	1.23706e-06	0.000269821	0
TG	ILMN_1697348	WBSCR22	7	73112221	rs61751896	73097713	1.16638e-45	0.326672	-0.0117457	0.0119752	0.326672	2.84395e-11	1.399e-12	0
TG	ILMN_1696360	CTSB	8	11700938	rs709821	11702594	2.23511e-100	7.84834e-05	-0.0319402	0.0080882	7.85e-05	1.0205e-06	1.77066e-06	0
TG	ILMN_2055523	ChGn	8	19262073	rs7835354	19564149	9.45443e-71	5.56561e-09	-0.0589248	0.0101084	5.57e-09	1.63089e-12	0.00340812	0
TG	ILMN_1786444	LPL	8	19824457	rs9644568	19928582	4.72604e-18	3.21113e-16	-0.325726	0.0398924	3.21e-16	1.91421e-17	0.0147794	1
TG	ILMN_1719344	NRBF2	10	64914119	rs10761741	65066186	2.70792e-36	2.46443e-10	-0.0711097	0.0112352	2.46e-10	4.59541e-07	0.0535952	1
TG	ILMN_1786759	C11orf10	11	61557309	rs174538	61560081	2.85863e-53	1.2738e-18	0.084551	0.00959932	1.27e-18	2.93063e-14	2.71443e-06	0
TG	ILMN_1670134	FADS1	11	61567437	rs968567	61595564	3.54344e-50	6.87603e-08	0.0471846	0.008747	6.88e-08	3.43689e-11	4.15995e-10	0
TG	ILMN_2075065	FADS2	11	61633933	rs968567	61595564	7.78423e-33	1.91577e-07	0.0594502	0.0114166	1.92e-07	2.54399e-09	1.03833e-07	0
TG	ILMN_1791912	SIDT2	11	117068076	rs4938343	117003528	1.74809e-263	1.69563e-15	-0.0430069	0.00540165	1.7e-15	2.42056e-50	2.02401e-30	0
TG	ILMN_2400935	TAGLN	11	117074144	rs4938347	117021759	1.13403e-65	8.04866e-13	-0.0817169	0.0114125	8.05e-13	4.01634e-23	5.66275e-16	0
TG	ILMN_1778668	TAGLN	11	117075395	rs4938353	117046197	4.78659e-184	8.51976e-21	-0.0445124	0.00475915	8.52e-21	3.69698e-43	6.94453e-34	0
TG	ILMN_1699545	PCSK7	11	117076012	rs6589598	117002403	6.25668e-36	3.2892e-09	0.0925566	0.0156439	3.29e-09	1.39813e-21	2.07723e-13	0
TG	ILMN_1731107	CCDC92	12	124421092	rs3768	124499839	1.28466e-28	0.000159345	-0.0669883	0.0177404	0.000159345	6.30721e-06	0.000425219	0
TG	ILMN_1667577	LCMT2	15	43620411	rs956391	43617493	2.31957e-37	0.00250498	-0.0446762	0.01478	0.00250498	8.27851e-07	0.000274911	0
TG	ILMN_1739236	ZNF668	16	31072283	rs2303222	31085470	1.95893e-39	1.29906e-07	-0.0531879	0.0100754	1.3e-07	1.16011e-06	0.0107195	1
TG	ILMN_1685631	MAU2	19	19469242	rs7250368	19452763	7.9224e-231	4.81279e-18	0.0464816	0.00536881	4.81e-18	3.62086e-29	2.65306e-27	0
TG	ILMN_1673682	GATAD2A	19	19617682	rs4808203	19568659	2.31221e-109	6.43526e-13	-0.0408752	0.00568428	6.44e-13	2.60281e-14	1.05241e-17	0
TG	ILMN_1662741	LPAR2	19	19734597	rs880090	19740729	1.36136e-74	0.0163916	-0.0160117	0.00667133	0.0163916	1.79565e-06	1.73502e-08	0
TG	ILMN_2134224	ATP13A1	19	19756047	rs2304130	19789528	5.43355e-119	9.84165e-31	-0.0725318	0.00629329	9.84e-31	2.68672e-31	6.3925e-11	0
TG	ILMN_2337336	PVRL2	19	45377678	rs17561351	45372329	2.69237e-148	3.89009e-05	-0.0295858	0.00719165	3.89e-05	4.23751e-10	1.30373e-10	0
TG	ILMN_1718303	PVRL2	19	45381861	rs17561351	45372329	1.06706e-175	3.75428e-05	-0.0271101	0.00657677	3.75e-05	2.35877e-11	7.17476e-12	0
TG	ILMN_2255382	PVRL2	19	45391584	rs17561351	45372329	4.50016e-60	5.40038e-05	-0.0478616	0.011854	5.4e-05	1.05568e-07	1.29181e-07	0
TG	ILMN_1773389	PLTP	20	44527647	rs441346	44539492	3.17835e-107	0.0463949	0.0111029	0.00557438	0.0463949	2.04765e-07	2.77844e-15	0
TG	ILMN_1796316	MMP9	20	44644938	rs3918261	44643592	9.77909e-34	1.062e-07	0.0599751	0.0112825	1.06e-07	4.45361e-06	1.08173e-05	0
UC	ILMN_1697409	TNFRSF14	1	2495128	rs7544646	2496649	1.50346e-57	2.02467e-08	-0.286476	0.0510664	2.02e-08	2.01044e-08	0.205594	1
UC	ILMN_1718488	MMEL1	1	2523381	rs6664969	2534978	1.59202e-43	1.65304e-05	0.258601	0.0600386	1.65e-05	1.31053e-07	0.010599	1
UC	ILMN_1744713	PARK7	1	8045070	rs35675666	8021973	2.17464e-38	8.18181e-07	-0.347543	0.0704816	8.18e-07	4.8941e-06	0.00660934	0
UC	ILMN_1798308	AHSA2	2	61413625	rs1809028	61413723	3.24012e-150	0.000141302	-0.118161	0.031047	0.000141302	1.04556e-06	0.294891	1
UC	ILMN_1669484	WDR6	3	49053177	rs6446205	49035211	2.00683e-144	0.789597	0.00789169	0.0295753	0.789597	4.55748e-07	0.00328704	0
UC	ILMN_1798712	USP4	3	49315124	rs9813813	49207093	1.92791e-72	3.6509e-06	0.18348	0.0396257	3.65e-06	3.96139e-07	0.0671261	1
UC	ILMN_1718023	APEH	3	49720758	rs1131095	49714225	4.22174e-30	8.49909e-11	0.519542	0.0800343	8.5e-11	3.34529e-09	0.135212	1
UC	ILMN_1712390	CUTA	6	33384482	rs115337486	33355518	8.89484e-55	0.792617	0.0156105	0.059375	0.792617	1.43827e-12	0.0440214	1
UC	ILMN_1670576	IRF5	7	128589595	rs10239340	128668510	0	1.69089e-05	-0.0853424	0.0198368	1.69e-05	2.32093e-06	0.0156238	1
UC	ILMN_1683811	TNPO3	7	128595371	rs4731534	128605594	5.61922e-63	2.09293e-05	-0.205578	0.0483174	2.09e-05	2.3296e-06	0.952467	1
UC	ILMN_1683178	JAK2	9	5127672	rs6476941	5133609	5.52315e-31	0.00034956	0.258131	0.0721944	0.00034956	1.55444e-07	0.0255984	1
UC	ILMN_2112049	DNLZ	9	139256438	rs11145769	139265870	1.31818e-96	0.794691	0.0102468	0.0393771	0.794691	7.05946e-07	0.0152785	1
UC	ILMN_1712532	CARD9	9	139258523	rs4078099	139267533	1.67593e-174	2.74654e-12	0.197065	0.0281919	2.75e-12	6.72697e-10	0.99124	1
UC	ILMN_1803997	SDCCAG3	9	139296612	rs4400498	139305007	1.27395e-55	0.000106037	-0.199143	0.0513739	0.000106037	2.56839e-07	1.65994e-05	0
UC	ILMN_2380850	SDCCAG3	9	139297102	rs10870171	139318530	7.3472e-49	8.51678e-05	-0.213792	0.0544086	8.52e-05	2.50209e-07	1.41427e-05	0
UC	ILMN_1811301	INPP5E	9	139323338	rs4259518	139322503	3.51954e-265	5.50692e-07	-0.113251	0.0226152	5.51e-07	4.0505e-10	3.00003e-05	0
UC	ILMN_2126344	SEC16A	9	139334824	rs7863766	139381314	1.59189e-35	3.49525e-05	-0.270153	0.0652774	3.5e-05	2.60114e-07	0.000133092	0
UC	ILMN_1805636	PGAP3	17	37827537	rs2934951	37833328	2.98458e-57	4.31799e-05	-0.205851	0.0503331	4.32e-05	1.84647e-06	0.00971936	0
UC	ILMN_2300695	IKZF3	17	37921755	rs907091	37921742	1.00173e-91	2.87949e-08	0.212468	0.0382922	2.88e-08	8.15469e-08	7.80514e-05	0
UC	ILMN_1666206	GSDMB	17	38060997	rs12936231	38029120	1.67067e-263	1.59469e-09	-0.137455	0.0227783	1.59e-09	7.4375e-08	0.00851739	0
UC	ILMN_2347193	GSDMB	17	38062136	rs12936231	38029120	2.465e-166	2.21569e-09	-0.169436	0.0283284	2.22e-09	1.17295e-07	0.00463482	0
UC	ILMN_1662174	ORMDL3	17	38077572	rs12936231	38029120	1.06432e-186	2.0121e-09	-0.160158	0.0267071	2.01e-09	7.86284e-08	0.00520237	0
UC	ILMN_1728645	STMN3	20	62272633	rs3865523	62272583	2.48637e-34	2.6877e-05	0.30101	0.0716957	2.69e-05	1.06558e-07	0.6984	1
UC	ILMN_2183687	LIME1	20	62370429	rs6062509	62362563	2.8857e-65	6.91488e-07	-0.24095	0.0485419	6.91e-07	6.72253e-08	0.00315568	0
WHRadjBMI	ILMN_2323979	WARS2	1	119574086	rs8928	119574074	2.44296e-193	3.40151e-11	-0.034533	0.00521013	3.4e-11	6.81323e-14	0.000184298	0
WHRadjBMI	ILMN_2397571	PIGC	1	172411134	rs9425600	172376809	9.40398e-14	0.000659236	0.0719847	0.0211347	0.000659236	1.60746e-07	0.0437216	1
WHRadjBMI	ILMN_2056760	MKRN2	3	12624693	rs11708716	12700211	1.24984e-82	0.00102168	-0.025359	0.00772085	0.00102168	1.14485e-06	0.0190314	1
WHRadjBMI	ILMN_1657810	PPM1M	3	52284561	rs1060330	52288945	8.01733e-65	4.31023e-07	0.0384535	0.00760744	4.31e-07	2.80956e-06	0.0324023	1
WHRadjBMI	ILMN_1679655	WDR82	3	52289354	rs1060330	52288945	7.21453e-40	8.90506e-07	0.0497595	0.0101252	8.91e-07	3.2882e-06	0.0410794	1
WHRadjBMI	ILMN_1655987	STAB1	3	52558165	rs9846089	52529773	8.11546e-44	5.81431e-06	0.0522451	0.0115254	5.81e-06	3.37238e-07	0.0356098	1
WHRadjBMI	ILMN_1718525	ITIH4	3	52847253	rs11717749	52844733	2.44162e-100	1.10411e-05	0.0308605	0.0070206	1.1e-05	5.688e-07	5.0839e-08	0
WHRadjBMI	ILMN_1705224	TMEM110	3	52874161	rs11708390	52896409	1.99245e-30	0.000103156	-0.0533075	0.0137283	0.000103156	1.59225e-06	0.0307976	1
WHRadjBMI	ILMN_1677963	TMCC1	3	129366967	rs1136553	129366963	2.98779e-52	0.000178617	-0.0362863	0.00968284	0.000178617	4.9058e-06	0.0211217	1
WHRadjBMI	ILMN_1736103	ITPR2	12	26490703	rs7139251	27000405	6.61194e-18	0.111009	0.0294845	0.018501	0.111009	4.39091e-07	6.11828e-06	0
WHRadjBMI	ILMN_1731107	CCDC92	12	124421092	rs3768	124499839	1.28466e-28	3.18978e-08	-0.0964423	0.0174377	3.19e-08	2.63131e-08	1.40007e-05	0
Top cis-eQTL = the top associated cis-eQTL of the probe in the CAGE eQTL data; bp_probe = physical positions of probes (hg19); bp_cis-eQTL = physical positions of top cis-eQTLs (hg19); PeQTL = P value of the top-cis-eQTL in the CAGE data; PGWAS = P value of the top-cis-eQTL in GWAS; bXY = the estimated effect size of gene expression on trait from the SMR method; SESMR = standard error for bXY; PS…
