# Supplementary material for: Integrative analysis of omics summary data reveals putative mechanisms underlying complex traits
Source: Nat Commun. 2018 Mar 2;9:918. doi: 10.1038/s41467-018-03371-0 (PMC5834629; doi:10.1038/s41467-018-03371-0)
Supplement: Supplementary file 7 — Supplementary Data 5 [file 41467_2018_3371_MOESM7_ESM.xlsx]

## Sheet: Sheet1
Supplementary Table 5 Identification of 1,903 DNAm sites by the SMR analysis for 14 complex traits
Trait	Probe ID	Closest Gene	Chr	bp_probe	Top cis-meQTL	bp_cis-meQTL	PmeQTL	PGWAS	bXY	SESMR	PSMR	PHEIDI	Pass_HEIDI
AD	cg08168897	BIN1	2	127865431	rs6720234	127882015	1.14011e-85	4.453e-08	0.142291	0.0269782	1.33267e-07	3.23042e-16	0
AD	cg12968598	CD2AP	6	47444699	rs13193054	47552817	6.56132e-121	7.237e-08	0.118351	0.0225671	1.568e-07	0.0951426	1
AD	cg20172563	CD2AP	6	47487173	rs6931478	47461913	3.90889e-48	5.189e-08	0.186031	0.0365581	3.60641e-07	0.154924	1
AD	cg05908241	EPHA1	7	143109367	rs75045569	143109208	1.12089e-49	2.845e-11	0.242742	0.0399267	1.20411e-09	0.298953	1
AD	cg06881914	MS4A2	11	59951663	rs1834557	59955357	4.33443e-19	5.985e-10	-0.333931	0.0655549	3.50749e-07	0.162634	1
AD	cg01496416	PVR	19	45147715	rs2301274	45146402	1.24108e-24	1.222e-08	-0.297594	0.0597293	6.28103e-07	0.570192	1
AD	cg26470501	BCL3	19	45252955	rs8100197	45253582	1.77361e-25	1.713e-19	-0.47138	0.0690429	8.64944e-12	9.76122e-10	0
AD	cg14123992	APOE	19	45407868	rs405697	45404691	6.95402e-09	2.257e-50	1.51031	0.279739	6.70177e-08	5.68746e-07	0
AD	cg06750524	APOE	19	45409955	rs769449	45410002	9.37829e-15	0	3.36232	0.43939	1.97515e-14	0.00121504	0
AD	cg05644480	APOC1	19	45418020	rs59325138	45416291	1.57079e-17	6.945e-89	-1.32834	0.169394	4.44513e-15	1.32755e-10	0
AD	cg24084606	APOC1P1	19	45430113	rs59325138	45416291	4.82068e-35	6.945e-89	-0.950354	0.090397	7.5172e-26	1.75949e-32	0
AD	cg06736138	APOC4	19	45444860	rs73045696	45443088	2.34727e-40	8.218e-16	0.328233	0.0476025	5.37576e-12	0.000752911	0
AD	cg10169327	APOC2	19	45448959	rs5120	45451620	8.49693e-55	9.543e-10	0.197241	0.03466	1.26496e-08	7.39527e-11	0
AD	cg01958934	APOC2	19	45449099	rs5120	45451620	1.43632e-187	9.543e-10	0.11525	0.0192631	2.19186e-09	1.4894e-12	0
AD	cg20090143	APOC2	19	45452003	rs12460352	45455966	5.5568e-33	1.74e-10	0.257105	0.0457435	1.90317e-08	4.81152e-09	0
AD	cg19417129	CLPTM1	19	45459933	rs12460352	45455966	2.12814e-68	1.74e-10	-0.178602	0.0298542	2.19785e-09	2.90823e-09	0
AD	cg15224348	CLASRP	19	45543538	rs1560725	45543787	7.114563e-310	4.722e-08	0.089455	0.0165914	6.98173e-08	2.28341e-06	0
BMI	cg09256413	NEGR1	1	72566690	rs2126077	72712607	2.35284e-11	9.408e-16	-0.114024	0.0221245	2.55314e-07	0.3791	1
BMI	cg22814740	FUBP1	1	78442554	rs17391694	78623626	4.99489e-30	1.025e-08	0.0567218	0.0110515	2.85918e-07	0.240725	1
BMI	cg26915799	SHISA4	1	201852272	rs2250377	201860626	1.68089e-45	1.01e-07	-0.0449556	0.00901979	6.22503e-07	0.692208	1
BMI	cg10061532	SHISA4	1	201886748	rs2820315	201872264	6.67412e-33	1.601e-09	0.0507124	0.00930872	5.09857e-08	0.0137954	1
BMI	cg26342985	TMEM18	2	628881	rs1879523	651599	2.0573e-33	1.34e-09	-0.0479535	0.00885745	6.16614e-08	6.35216e-08	0
BMI	cg13314394	TMEM18	2	628958	rs1879523	651599	9.51378e-22	1.34e-09	-0.0593563	0.0115884	3.02226e-07	1.58661e-05	0
BMI	cg09887415	TMEM18	2	629016	rs1879523	651599	1.35116e-21	1.34e-09	-0.0594146	0.0116124	3.11277e-07	1.06285e-05	0
BMI	cg18686665	TMEM18	2	629121	rs1879523	651599	9.24706e-36	1.34e-09	-0.0461059	0.00845669	4.98058e-08	1.08486e-07	0
BMI	cg14515364	TMEM18	2	636606	rs7604609	643303	5.62588e-32	4.877e-34	0.116437	0.0137666	2.72091e-17	0.00682567	0
BMI	cg22587293	TMEM18	2	637620	rs4423631	648758	1.45147e-08	1.404e-42	0.236939	0.0452797	1.66984e-07	0.877705	1
BMI	cg11023668	ADCY3	2	25095040	rs13410999	25097939	0	3.291e-16	-0.0268981	0.00333545	7.36554e-16	0.257911	1
BMI	cg26038461	ADCY3	2	25108362	rs2033655	25101092	1.7349e-44	8.103e-16	-0.0680084	0.00974421	2.96515e-12	0.494893	1
BMI	cg09505516	ADCY3	2	25110296	rs9631062	25110084	6.62272e-133	1.061e-09	-0.0317663	0.00536615	3.22436e-09	1.69195e-06	0
BMI	cg16888658	ADCY3	2	25142117	rs2384056	25092649	3.06139e-93	2.681e-09	-0.0364709	0.00638295	1.10475e-08	0.000233046	0
BMI	cg17644208	ADCY3	2	25142391	rs2384056	25092649	1.52542e-23	2.681e-09	-0.0715165	0.0139863	3.16554e-07	0.000246106	0
BMI	cg15423357	ADCY3	2	25149977	rs10182181	25150296	5.96773e-139	8.777e-24	0.0408635	0.00443601	3.2081e-20	0.13797	1
BMI	cg01884057	ADCY3	2	25150051	rs6752378	25150116	0	4.287e-23	0.0301477	0.00318958	3.32653e-21	0.0447268	1
BMI	cg13888387	ETV5	3	185847230	rs16860471	185847441	4.13458e-13	5.555e-15	-0.12271	0.0230077	9.63823e-08	0.188988	1
BMI	cg06430061	POC5	5	75013592	rs34341	74934009	3.92142e-19	4.465e-10	-0.0791281	0.01547	3.13835e-07	0.0277615	1
BMI	cg01610857	TFAP2B	6	50787361	rs9473932	50857995	7.26316e-10	5.27e-23	0.153542	0.0292501	1.52691e-07	1.72678e-05	0
BMI	cg06117072	TFAP2B	6	50791385	rs4715208	50829471	9.34241e-16	6.472e-14	-0.0888331	0.0162188	4.32197e-08	0.00933498	0
BMI	cg06564232	TFAP2B	6	50810993	rs987237	50803050	5.33748e-11	1.959e-28	0.164234	0.0291456	1.75124e-08	0.00432809	0
BMI	cg09781307	EF565102	11	27648324	rs879048	27638934	3.20374e-25	8.656e-26	-0.095377	0.0128758	1.28717e-13	0.0103703	1
BMI	cg10635145	BDNF	11	27742435	rs11030104	27684517	1.498e-57	5.557e-28	0.0655718	0.0072829	2.18592e-19	1.27231e-07	0
BMI	cg17471760	X84075	11	47448223	rs755554	47432034	3.78296e-14	2.491e-11	0.0968198	0.0193996	6.01234e-07	0.00186847	0
BMI	cg05377527	ACP2	11	47586666	rs7124681	47529947	1.42578e-45	1.158e-16	0.0577673	0.00802675	6.1622e-13	0.0400664	1
BMI	cg05585544	ACP2	11	47624801	rs12419692	47624714	3.95257e-38	6.12e-14	-0.0571774	0.00890034	1.32584e-10	0.0155878	1
BMI	cg20135002	ACP2	11	47629003	rs12419692	47624714	1.63718e-75	6.12e-14	-0.03943	0.0057395	6.42301e-12	0.00383941	0
BMI	cg18512352	ACP2	11	47633146	rs10838738	47663049	2.12159e-30	1.41e-13	-0.0636619	0.0103371	7.33873e-10	0.0070776	0
BMI	cg22138327	GTF3A	13	27999177	rs7988412	28000282	0	2.197e-08	0.0185868	0.00334736	2.8134e-08	0.133424	1
BMI	cg03560416	MTIF3	13	28025757	rs9579084	28028201	6.98319e-60	9.187e-09	-0.0385697	0.00711728	5.98782e-08	0.00020288	0
BMI	cg25561904	BAG5	14	104165401	rs709400	104149475	1.61322e-64	1.018e-07	0.0305258	0.00594543	2.83161e-07	0.682855	1
BMI	cg02256455	BAG5	14	104165475	rs709400	104149475	1.729e-149	1.018e-07	0.0215669	0.0040882	1.32472e-07	0.875516	1
BMI	cg27219399	MAP2K5	15	67835830	rs4776943	67836069	3.84958e-78	2.49e-07	-0.0289525	0.00582681	6.73525e-07	4.55881e-06	0
BMI	cg09469610	MAP2K5	15	68113110	rs8028313	68043057	2.0306e-17	5.717e-16	-0.089733	0.0153833	5.43884e-09	0.0228454	1
BMI	cg07572579	MAP2K5	15	68116058	rs4776982	68114974	1.9447e-17	2.608e-16	-0.0916345	0.0155455	3.75578e-09	0.534871	1
BMI	cg23793686	SKOR1	15	68133972	rs4776990	68137364	3.07307e-41	1.155e-12	0.0524225	0.00837033	3.77882e-10	0.00158889	0
BMI	cg25632853	ADPGK	15	73088954	rs7164727	73093991	5.24568e-37	6.829e-08	0.041522	0.00828383	5.37492e-07	0.401893	1
BMI	cg00834536	CREBBP	16	4013537	rs2531995	4013467	6.0855e-78	1.691e-09	0.0404362	0.00705154	9.78717e-09	0.112793	1
BMI	cg00800141	CREBBP	16	4014161	rs879620	4015729	1.27902e-28	1.061e-09	-0.0670252	0.0125381	9.00485e-08	0.127119	1
BMI	cg16758037	GPRC5B	16	19980811	rs11639988	19944363	7.23244e-22	5.362e-18	-0.0944406	0.0147076	1.35194e-10	0.0141995	1
BMI	cg09046979	SULT1A1	16	28333134	rs2650492	28333411	1.67006e-251	1.915e-09	-0.0202547	0.00347652	5.67225e-09	2.05189e-07	0
BMI	cg07451762	CCDC101	16	28383216	rs6565259	28898793	3.73566e-12	8.108e-17	-0.115033	0.0214816	8.558e-08	0.115269	1
BMI	cg03300649	SBK1	16	28504949	rs12446550	28543381	6.35052e-15	1.455e-17	-0.101738	0.0178161	1.12674e-08	0.0138467	1
BMI	cg17122311	SBK1	16	28517278	rs11074911	28583865	2.62538e-16	1.619e-11	-0.0926907	0.017816	1.96448e-07	0.200187	1
BMI	cg26792089	SBK1	16	28518200	rs12446550	28543381	1.17416e-14	1.455e-17	-0.100659	0.0177229	1.35003e-08	0.0123604	1
BMI	cg02195680	SBK1	16	28519566	rs151181	28490517	2.4442e-21	8.514e-18	-0.0871832	0.0136179	1.53259e-10	0.0960447	1
BMI	cg27413008	SBK1	16	28519597	rs180743	28507644	1.95131e-50	6.06e-15	-0.054462	0.0078586	4.20115e-12	0.0279536	1
BMI	cg01803679	SBK1	16	28550269	rs180743	28507644	2.88447e-16	6.06e-15	-0.0980469	0.0173435	1.5744e-08	0.0861191	1
BMI	cg01542023	SBK1	16	28550637	rs2077031	28603168	5.70833e-35	4.816e-10	-0.0602226	0.0108361	2.7349e-08	0.0127922	1
BMI	cg01621080	SBK1	16	28608125	rs480400	28574615	1.9048e-96	4.806e-11	-0.0316676	0.005115	5.97367e-10	2.30751e-07	0
BMI	cg04270652	SBK1	16	28608894	rs3743963	28604686	5.15258e-105	1.025e-07	-0.0286449	0.00549285	1.83874e-07	6.61839e-06	0
BMI	cg01378222	SBK1	16	28622494	rs11074911	28583865	1.05918e-23	1.619e-11	0.0758439	0.0135593	2.22564e-08	0.0298071	1
BMI	cg09754948	SBK1	16	28834200	rs9972768	28861734	2.75042e-28	5.332e-11	0.0902482	0.0160266	1.78998e-08	0.0187859	1
BMI	cg00348858	CCDC101	16	28858442	rs7205323	28865892	7.50149e-17	5.219e-14	-0.102015	0.0182588	2.30828e-08	0.131869	1
BMI	cg06726893	CCDC101	16	28870846	rs8061590	28895130	3.11647e-15	4.342e-23	-0.114809	0.018587	6.53812e-10	0.308656	1
BMI	cg08761264	SBK1	16	28874980	rs4788100	28864673	5.36936e-37	5.219e-14	-0.0676678	0.0104494	9.43498e-11	0.0954944	1
BMI	cg04414917	CCDC101	16	28889971	rs8049439	28837515	5.74876e-34	1.552e-21	-0.0748423	0.00996909	6.02934e-14	0.367237	1
BMI	cg08180572	CCDC101	16	28985143	rs8045689	28988269	3.17201e-25	5.093e-10	-0.0567253	0.010688	1.112e-07	3.45875e-05	0
BMI	cg04018474	ZNF689	16	31008003	rs2303223	31075175	2.72555e-39	3.674e-09	0.0421512	0.00779506	6.3935e-08	0.113721	1
BMI	cg05114606	KCNJ12	17	21274193	rs4986044	21261560	0	1.416e-07	-0.0143997	0.0027379	1.44514e-07	0.248508	1
BMI	cg11413133	KCNJ12	17	21281318	rs4986044	21261560	5.13158e-206	1.416e-07	0.018582	0.00356446	1.85682e-07	0.208999	1
BMI	cg01637175	KCNJ12	17	21281507	rs4986044	21261560	0	1.416e-07	0.0163371	0.00311814	1.61132e-07	0.353294	1
BMI	cg13320842	MIR642A	19	46175254	rs11671664	46172278	2.99038e-80	1.453e-07	-0.0270235	0.0053632	4.68729e-07	6.69023e-07	0
BMI	cg16082401	MIR642B	19	46181221	rs10423928	46182304	1.76274e-45	8.924e-09	0.0515259	0.00967225	9.97414e-08	0.0144738	1
BMI	cg20434926	MIR642B	19	46181274	rs10423928	46182304	5.07243e-26	8.924e-09	0.0684757	0.0135627	4.44528e-07	0.0202073	1
BMI	cg18735402	MIR642B	19	46181330	rs10423928	46182304	2.87704e-53	8.924e-09	0.0477779	0.00887208	7.23664e-08	0.0101473	1
BMI	cg19822309	MIR642B	19	46181546	rs10423928	46182304	2.13321e-93	8.924e-09	0.0371661	0.00671311	3.0884e-08	0.0257046	1
BMI	cg27300045	SAE1	19	47610813	rs4804023	47579613	1.64253e-33	3.532e-09	-0.0592231	0.0111667	1.13579e-07	0.0264371	1
CAD	cg00908766	PSRC1	1	109817496	rs11102967	109817245	0	4.48e-11	0.0553041	0.00845924	6.24683e-11	0.000143327	0
CAD	cg25035485	APOB	2	21266500	rs515135	21286057	7.03171e-65	3.09e-08	0.0952668	0.0180967	1.40706e-07	0.420199	1
CAD	cg05337441	APOB	2	21266568	rs515135	21286057	1.74535e-52	3.09e-08	0.104491	0.0200801	1.95351e-07	0.560113	1
CAD	cg16723488	APOB	2	21266947	rs515135	21286057	1.49588e-54	3.09e-08	0.103053	0.0197586	1.83199e-07	0.470095	1
CAD	cg16306978	APOB	2	21266953	rs515135	21286057	6.86472e-77	3.09e-08	0.0883617	0.0166558	1.12577e-07	0.245451	1
CAD	cg24309555	APOB	2	21266956	rs515135	21286057	4.33051e-60	3.09e-08	0.0985074	0.0187858	1.57373e-07	0.297699	1
CAD	cg03350299	APOB	2	21266960	rs515135	21286057	6.18598e-57	3.09e-08	0.101049	0.019327	1.7103e-07	0.38633	1
CAD	cg25071744	APOB	2	21266995	rs515135	21286057	2.41636e-66	3.09e-08	0.0942907	0.0178918	1.36382e-07	0.090535	1
CAD	cg17127132	GGCX	2	85788382	rs7568458	85788175	5.82775e-103	3.62e-10	0.0905934	0.0150493	1.7467e-09	0.218226	1
CAD	cg02493740	VAMP5	2	85810744	rs6738645	85783128	4.72636e-147	5.6e-10	-0.0760284	0.0126084	1.63997e-09	0.229089	1
CAD	cg23902361	VAMP8	2	85810844	rs6722691	85758352	8.91599e-56	6.12e-08	-0.10565	0.0206331	3.04893e-07	0.308973	1
CAD	cg12294118	FZD7	2	202879585	rs78488377	203693277	5.55635e-22	1.78e-09	-0.193302	0.0378742	3.32899e-07	0.0135536	1
CAD	cg13521797	ICA1L	2	203737787	rs74675536	203673073	3.82508e-14	6.66e-16	0.358097	0.0647978	3.26906e-08	0.014708	1
CAD	cg11939399	REST	4	57773300	rs72606404	57841213	7.14563e-75	1.15e-07	-0.0836892	0.0164364	3.54877e-07	0.210502	1
CAD	cg25313468	REST	4	57773308	rs56155140	57824451	7.56723e-77	8.81e-08	-0.0819196	0.0159366	2.74237e-07	0.0913517	1
CAD	cg27365342	PHACTR1	6	12881417	rs7751826	12900977	2.85951e-12	2.17e-18	0.378843	0.0694086	4.81099e-08	0.210173	1
CAD	cg03951877	LOC100130357	6	13120250	rs6925904	12892486	1.10426e-114	1.11e-15	0.111051	0.014678	3.85477e-14	3.25988e-06	0
CAD	cg07241568	ABO	9	136150823	rs550057	136146597	1.5491e-60	4.19e-09	0.0968552	0.0175068	3.15821e-08	0.0040613	0
CAD	cg10909801	KIAA1462	10	30319344	rs2487928	30323892	2.60104e-19	4.41e-11	-0.212549	0.0400011	1.07498e-07	0.525879	1
CAD	cg19994384	LOC283033	10	44436485	rs10899953	44435882	2.47174e-37	2.94e-12	0.155703	0.0254215	9.07672e-10	0.0126494	1
CAD	cg09554077	DKFZp547J0510	10	44749378	rs535176	44747059	2.62325e-17	1.36e-11	-0.186744	0.0353518	1.27467e-07	0.0960395	1
CAD	cg12555086	LIPA	10	91002590	rs1412445	91002804	1.28279e-237	6.9e-12	-0.0706203	0.0105162	1.87537e-11	0.739006	1
CAD	cg11772224	LIPA	10	91011804	rs2250781	91007470	2.60445e-21	2.92e-10	0.19886	0.0378892	1.53384e-07	0.00748983	0
CAD	cg03493300	TMEM180	10	104813866	rs11191543	104824387	2.2091e-110	1.51e-07	-0.059522	0.0116438	3.18904e-07	0.00619577	0
CAD	cg24032190	SMAD3	15	67442893	rs17293632	67442596	8.59846e-33	5.72e-09	-0.151655	0.0289756	1.65996e-07	0.0175517	1
CAD	cg04896959	LOC91450	15	78267971	rs2277547	79082431	0	1.71e-11	-0.0538783	0.00808634	2.68524e-11	0.174796	1
CAD	cg22753661	ADAMTS7	15	79092743	rs2277547	79082431	1.33776e-93	1.71e-11	-0.0930392	0.0145517	1.61896e-10	0.128726	1
CAD	cg12645284	ADAMTS7	15	79092878	rs2277547	79082431	1.02465e-94	1.71e-11	-0.0924916	0.0144576	1.57988e-10	0.152557	1
CAD	cg00540400	CTSH	15	79124168	rs3890715	79107862	2.93845e-219	1e-12	0.0781837	0.0112407	3.51463e-12	0.0022473	0
CD	cg00864860	UTS2	1	7907996	rs3753503	7841971	4.76587e-22	3.287e-09	-0.426701	0.0846234	4.59855e-07	0.115598	1
CD	cg23726106	C1orf141	1	67600229	rs12044149	67600686	1.78196e-22	1.12e-09	-0.486733	0.0942725	2.4297e-07	1.1791e-06	0
CD	cg21684588	C1orf141	1	67600265	rs12044149	67600686	1.34752e-41	1.12e-09	-0.349667	0.0630177	2.87765e-08	2.29978e-10	0
CD	cg01320130	C1orf141	1	67600311	rs12044149	67600686	4.36774e-47	1.12e-09	-0.327716	0.0584553	2.06735e-08	6.78197e-11	0
CD	cg08029281	C1orf141	1	67600428	rs12044149	67600686	3.46199e-80	1.12e-09	-0.256805	0.0443185	6.8516e-09	1.51717e-13	0
CD	cg17833169	C1orf141	1	67600547	rs12044149	67600686	1.79249e-213	1.12e-09	-0.173502	0.029048	2.33035e-09	1.39126e-18	0
CD	cg12940439	C1orf141	1	67600707	rs12044149	67600686	4.12718e-203	1.12e-09	-0.175744	0.0294512	2.41233e-09	6.00915e-18	0
CD	cg03340356	C1orf141	1	67600835	rs12044149	67600686	3.35766e-118	1.12e-09	-0.215684	0.0366495	3.97945e-09	2.23884e-16	0
CD	cg10802414	ADAM15	1	155252776	rs1052176	155260383	6.76717e-36	4.925e-08	0.320827	0.0641016	5.58703e-07	0.948608	1
CD	cg21555271	THADA	2	43826133	rs112668841	43825936	0	1.302e-08	-0.103362	0.0182714	1.53991e-08	0.0684248	1
CD	cg19193136	ATG16L1	2	234157746	rs3816234	234185999	4.64249e-12	2.715e-38	1.33278	0.218586	1.07882e-09	0.775107	1
CD	cg12834730	ATG16L1	2	234159346	rs12692250	234146047	2.0201e-14	8.94e-25	-0.975481	0.159075	8.66587e-10	0.0475572	1
CD	cg18642234	APEH	3	49394622	rs7637665	49552295	1.34245e-19	2.915e-12	-0.569009	0.102774	3.08545e-08	0.419137	1
CD	cg08510456	APEH	3	49591008	rs13086611	49385417	1.71007e-21	8.72e-12	0.494693	0.0890569	2.77945e-08	0.0359811	1
CD	cg05126514	APEH	3	49697458	rs9836291	49697459	0	2.514e-13	-0.1221	0.0167706	3.32346e-13	0.0033349	0
CD	cg01978534	USP4	3	49711033	rs11919311	49656789	2.16493e-18	2.199e-11	-0.543294	0.102262	1.07958e-07	0.00353341	0
CD	cg20832320	APEH	3	49712339	rs4625	49572140	1.05423e-21	4.009e-12	-0.495987	0.0882334	1.89517e-08	0.000191565	0
CD	cg06313718	USP4	3	49714199	rs9823546	49705512	1.22325e-120	4.599e-13	-0.222611	0.0322392	5.02158e-12	0.00529097	0
CD	cg08166588	C3orf54	3	49757438	rs6766836	49810961	2.90381e-50	1.228e-08	-0.268969	0.0505406	1.02721e-07	0.00677867	0
CD	cg05666287	C3orf54	3	49757470	rs2271961	49878113	2.26224e-31	2.691e-08	-0.327375	0.0652232	5.18588e-07	0.00599302	0
CD	cg19381811	UBA7	3	49851713	rs2352974	49890613	2.99641e-28	2.464e-09	-0.379373	0.0724386	1.6306e-07	0.0808671	1
CD	cg23192749	PTGER4	5	40570344	rs10055946	40570075	4.28804e-24	1.397e-12	-0.553427	0.0953639	6.5015e-09	1.83654e-05	0
CD	cg04092800	PTGER4	5	40681444	rs10043340	40494967	7.13938e-19	2.525e-19	0.738853	0.116961	2.66566e-10	0.000540712	0
CD	cg11821200	PTGER4	5	40685989	rs10043340	40494967	1.90965e-12	2.525e-19	0.946468	0.170702	2.94659e-08	0.0023742	0
CD	cg24117468	SLC22A4	5	131562848	rs12521097	131575338	1.22636e-130	2.58e-12	0.228581	0.0340006	1.78207e-11	0.000258347	0
CD	cg18318560	SLC22A4	5	131563015	rs12521097	131575338	1.23781e-32	2.58e-12	0.434694	0.0720869	1.63817e-09	0.00172119	0
CD	cg05501285	SLC22A4	5	131563764	rs10479000	131607402	8.2384e-12	4.488e-14	-0.814124	0.160778	4.11317e-07	0.059439	1
CD	cg25351996	SLC22A4	5	131563782	rs12521097	131575338	4.28251e-16	2.58e-12	-0.641172	0.120913	1.14069e-07	0.00962874	0
CD	cg22598563	SLC22A4	5	131563921	rs13357280	131600187	1.20838e-43	5.9e-14	-0.404516	0.0613052	4.15646e-11	0.000703544	0
CD	cg16205897	SLC22A5	5	131564050	rs10479000	131607402	1.84139e-91	4.488e-14	-0.286438	0.0405308	1.58146e-12	0.000177929	0
CD	cg14196790	SLC22A4	5	131705035	rs11242109	131677047	2.47231e-118	1.293e-15	0.26847	0.0355627	4.37906e-14	5.15958e-05	0
CD	cg06968155	SLC22A4	5	131705112	rs11242109	131677047	3.45464e-33	1.293e-15	0.489096	0.073558	2.94842e-11	0.00230311	0
CD	cg07538946	SLC22A4	5	131705188	rs200838	131710399	3.82539e-31	9.619e-16	0.508359	0.0769788	4.00534e-11	0.00571998	0
CD	cg19040266	SLC22A4	5	131723239	rs200838	131710399	3.18627e-30	9.619e-16	-0.525124	0.0799315	5.04251e-11	0.0215724	1
CD	cg17394978	IRF1	5	131824502	rs2706384	131826880	4.91404e-84	1.196e-08	-0.22032	0.0403259	4.66845e-08	1.0504e-07	0
CD	cg15421363	SLC22A4	5	131826865	rs2549009	131826765	7.6151e-29	6.334e-09	-0.377583	0.0732845	2.57321e-07	6.90338e-05	0
CD	cg00255919	IRF1	5	131827918	rs10053046	131821558	0	9.543e-08	-0.100894	0.0189544	1.02086e-07	1.23936e-12	0
CD	cg24749385	IRF1	5	131829935	rs2549003	131829297	5.67627e-83	4.828e-08	0.2096	0.0399118	1.50801e-07	2.86531e-09	0
CD	cg07392085	NDFIP1	5	141489673	rs249638	141530696	8.83272e-43	6.5e-08	0.284508	0.0565509	4.87889e-07	0.155831	1
CD	cg25547248	NDFIP1	5	141501099	rs249681	141538017	8.01019e-36	5.36e-08	0.314539	0.0631856	6.42378e-07	0.0169175	1
CD	cg09501687	C5orf62	5	150169781	rs10463307	150254620	3.58556e-28	1.712e-17	0.498402	0.0740428	1.68193e-11	0.151868	1
CD	cg05340042	IRGM	5	150224636	rs60134818	150261043	9.79174e-25	6.799e-17	-0.521354	0.0804899	9.33994e-11	0.0662965	1
CD	cg10501621	IRGM	5	150227845	rs11949375	150202980	7.40205e-14	4.86e-17	-0.734029	0.131519	2.38899e-08	0.193065	1
CD	cg07622001	LOC285626	5	158758903	rs62377655	158871681	1.39759e-16	4.132e-10	-0.596578	0.119723	6.26165e-07	0.744536	1
CD	cg13351061	RPS6KA2	6	167051536	rs2769351	167378568	2.23962e-14	9.745e-12	-0.62942	0.123845	3.72882e-07	0.520401	1
CD	cg00271210	RPS6KA2	6	167070053	rs400837	167411008	0	7.572e-12	-0.155413	0.0229918	1.38465e-11	0.0558897	1
CD	cg20486651	RPS6KA2	6	167070296	rs389956	167407254	7.56339e-101	4.976e-12	-0.247145	0.0376629	5.30801e-11	0.149381	1
CD	cg16490823	RPS6KA2	6	167085508	rs2769351	167378568	2.75879e-170	9.745e-12	-0.196875	0.0297649	3.7324e-11	0.0873468	1
CD	cg05573767	RPS6KA2	6	167171394	rs4710160	167409241	4.97163e-103	4.461e-12	-0.252086	0.0381781	4.03238e-11	0.184942	1
CD	cg19851574	RPS6KA2	6	167178233	rs2769346	167370999	2.16352e-22	1.169e-11	0.495009	0.0890212	2.68884e-08	0.260153	1
CD	cg15090899	RPS6KA2	6	167178260	rs5020533	167394177	4.25025e-20	3.507e-11	0.509055	0.0948414	7.98645e-08	0.111047	1
CD	cg23641108	RPS6KA2	6	167183902	rs2769346	167370999	1.4935e-33	1.169e-11	0.406011	0.0687221	3.46252e-09	0.388251	1
CD	cg11454936	RPS6KA2	6	167184995	rs2769346	167370999	4.59954e-34	1.169e-11	0.401381	0.0678097	3.23453e-09	0.211837	1
CD	cg24160243	RPS6KA2	6	167185027	rs2769355	167380493	1.51363e-39	3.62e-12	0.378046	0.0614436	7.61629e-10	0.131536	1
CD	cg18561247	RPS6KA2	6	167198539	rs428805	167403132	1.86707e-21	2.304e-10	-0.476364	0.0901771	1.27407e-07	0.00488739	0
CD	cg03474525	RPS6KA2	6	167287812	rs415987	167395375	3.15389e-25	2.477e-11	-0.456086	0.0812649	1.99616e-08	0.125373	1
CD	cg01612133	RPS6KA2	6	167317799	rs2769346	167370999	1.7541e-143	1.169e-11	-0.205377	0.0313659	5.83942e-11	0.179203	1
CD	cg20702879	RPS6KA2	6	167318108	rs2757047	167374489	1.2815e-38	9.812e-12	-0.480241	0.0795526	1.57222e-09	0.0897127	1
CD	cg17991206	RPS6KA2	6	167366683	rs444210	167390242	5.37389e-116	1.025e-12	0.238163	0.0349611	9.60964e-12	0.349172	1
CD	cg25258033	RPS6KA2	6	167368657	rs9348211	167375173	0	1.918e-11	0.146883	0.0221189	3.124e-11	0.0121539	1
CD	cg20406979	RPS6KA2	6	167373233	rs400837	167411008	1.61643e-217	7.572e-12	0.179588	0.026808	2.09756e-11	0.0124593	1
CD	cg12798992	RPS6KA2	6	167411361	rs389946	167407268	9.42207e-41	1.197e-11	0.365833	0.0604835	1.46219e-09	0.362488	1
CD	cg07741184	RPS6KA2	6	167504864	rs2239826	167504880	2.15075e-77	3.949e-08	0.226029	0.0429125	1.38525e-07	0.00139797	0
CD	cg15706657	GPR31	6	167571324	rs2769355	167380493	4.73349e-77	3.62e-12	0.278989	0.0428026	7.12249e-11	0.0382083	1
CD	cg01859669	GPR31	6	167571328	rs2769355	167380493	1.93541e-64	3.62e-12	0.297772	0.0462472	1.20506e-10	0.0395137	1
CD	cg23216724	RPS6KA2	6	167571584	rs2769355	167380493	1.79903e-70	3.62e-12	0.290111	0.0447708	9.17711e-11	0.0385979	1
CD	cg20394284	JAK2	9	4984206	rs10758669	4981602	4.09649e-77	4.522e-11	0.260988	0.0420571	5.44978e-10	0.118749	1
CD	cg02405213	JAK2	9	5042618	rs7036476	5063664	0	5.179e-09	-0.124263	0.0214986	7.46676e-09	0.390707	1
CD	cg27631256	TNFSF8	9	117692745	rs3181356	117692882	3.42055e-114	1.505e-08	0.185793	0.0337633	3.73805e-08	0.172312	1
CD	cg21195231	CARD9	9	139240119	rs10870202	139257411	9.40223e-21	2.471e-10	0.505416	0.0965986	1.6757e-07	0.00138165	0
CD	cg00853853	CARD9	9	139258524	rs10870201	139257147	4.81717e-16	1.717e-11	-0.606989	0.117278	2.27144e-07	0.00449073	0
CD	cg14115884	SDCCAG3	9	139300582	rs10781505	139271355	1.37211e-66	2.626e-17	0.354674	0.0467777	3.39948e-14	0.00054085	0
CD	cg07056794	SDCCAG3	9	139318309	rs1130635	139317869	0	1.75e-08	-0.0946263	0.0168371	1.90855e-08	1.44638e-05	0
CD	cg13611204	CARD9	9	139324423	rs10781543	139328369	4.30437e-21	1.125e-13	0.559137	0.095945	5.62018e-09	0.346644	1
CD	cg13741927	INPP5E	9	139327495	rs10781540	139321836	0	4.938e-11	0.150827	0.0232449	8.66272e-11	2.23661e-06	0
CD	cg01275932	CARD9	9	139367244	rs11145760	139382594	3.66501e-15	1.76e-11	0.604908	0.118463	3.28531e-07	0.0362261	1
CD	cg05235248	CREM	10	35503876	rs12775548	35479504	1.45905e-96	2.957e-09	-0.209031	0.0365621	1.08331e-08	0.31744	1
CD	cg16988166	CREM	10	35503900	rs113170867	35450147	1.70809e-60	3.103e-09	-0.260033	0.04658	2.37071e-08	0.283309	1
CD	cg12196389	CREM	10	35504007	rs11010131	35513316	0	3.49e-09	-0.131344	0.0224508	4.90648e-09	0.138148	1
CD	cg17245290	CREM	10	35504020	rs35388511	35296616	2.94245e-27	2.216e-09	-0.390645	0.0747354	1.72249e-07	0.713966	1
CD	cg03961010	ZNF365	10	64397487	rs10995242	64390895	6.95569e-12	3.984e-14	-0.772654	0.152086	3.76692e-07	0.0148485	1
CD	cg00674004	chromosome	10	101280750	rs10883369	101291367	2.85626e-52	3.012e-10	-0.309192	0.0531243	5.87884e-09	0.00168908	0
CD	cg09254322	chromosome	10	101280807	rs11190141	101292390	4.68486e-16	2.502e-15	-0.710019	0.125219	1.4262e-08	0.143041	1
CD	cg25452067	chromosome	10	101281603	rs60386053	101288861	3.5728e-44	4.709e-10	-0.328171	0.0576891	1.28076e-08	2.08836e-06	0
CD	cg23904955	chromosome	10	101282759	rs7095491	101274058	4.61635e-201	1.146e-18	0.240968	0.0284157	2.25004e-17	0.28725	1
CD	cg17888390	chromosome	10	101282816	rs10748781	101283330	5.45797e-93	3.715e-20	0.348822	0.0415517	4.66286e-17	0.43402	1
CD	cg07044859	chromosome	10	101282883	rs7095491	101274058	8.00731e-174	1.146e-18	0.253707	0.0301038	3.52362e-17	0.367303	1
CD	cg14748795	chromosome	10	101283090	rs7095491	101274058	1.88946e-115	1.146e-18	0.294938	0.0357964	1.73189e-16	0.25477	1
CD	cg27354537	chromosome	10	101283644	rs7077040	101281014	1.1355e-52	1.145e-18	0.418184	0.0548232	2.38676e-14	0.000492844	0
CD	cg13544333	chromosome	10	101287381	rs11190140	101291593	4.22177e-25	2.273e-19	0.625135	0.0921278	1.15671e-11	0.00293571	0
CD	cg25214158	DQ372722	10	101289600	rs7911680	101293468	1.82883e-18	2.517e-18	0.715462	0.115595	6.0394e-10	0.0451421	1
CD	cg03609639	DQ372722	10	101291397	rs10786558	101287610	1.12836e-45	1.054e-12	-0.370569	0.0581812	1.8998e-10	1.01391e-06	0
CD	cg22778788	NKX2-3	10	101294300	rs11190134	101282200	8.17333e-14	2.399e-15	-0.759535	0.139744	5.47379e-08	0.0608474	1
CD	cg22735222	NKX2-3	10	101295724	rs17094148	101280279	1.87227e-30	5.564e-10	-0.402478	0.0737714	4.87671e-08	1.55654e-05	0
CD	cg03711485	NKX2-3	10	101296036	rs17094148	101280279	3.75066e-54	5.564e-10	-0.299064	0.0519373	8.50284e-09	5.21694e-07	0
CD	cg24913868	NKX2-3	10	101296069	rs10883369	101291367	1.49198e-28	3.012e-10	-0.422869	0.0772122	4.33285e-08	6.63951e-05	0
CD	cg17647271	C11orf30	11	76299819	rs2155219	76299194	0	6.507e-13	0.167859	0.0236387	1.23813e-12	0.0404038	1
CD	cg24032190	SMAD3	15	67442893	rs17293632	67442596	8.59846e-33	1.083e-12	0.418296	0.0684331	9.80963e-10	0.255026	1
CD	cg09046979	SULT1A1	16	28333134	rs2650492	28333411	1.67006e-251	6.846e-09	-0.151173	0.0265041	1.17196e-08	0.0339761	1
CD	cg02195680	SBK1	16	28519566	rs151181	28490517	2.4442e-21	3.967e-09	-0.45698	0.0914989	5.90268e-07	0.0513306	1
CD	cg27413008	SBK1	16	28519597	rs4788083	28545449	7.61582e-51	2.783e-09	-0.284886	0.0515859	3.34098e-08	0.0224674	1
CD	cg01542023	SBK1	16	28550637	rs113208333	28606160	1.64462e-35	1.08e-08	-0.327199	0.0630151	2.07609e-07	0.0973456	1
CD	cg09754948	SBK1	16	28834200	rs3088215	28853996	1.84235e-28	4.786e-09	0.370178	0.0716067	2.34596e-07	0.00303473	0
CD	cg08761264	SBK1	16	28874980	rs4788100	28864673	5.36936e-37	2.158e-09	-0.343077	0.0633032	5.97362e-08	0.0649922	1
CD	cg04414917	CCDC101	16	28889971	rs8049439	28837515	5.74876e-34	3.099e-09	-0.351188	0.065849	9.64773e-08	0.0622786	1
CD	cg26790819	SNORD112	16	50482959	rs72798422	50866917	6.15544e-18	3.193e-31	-0.717502	0.103559	4.25459e-12	1.9824e-05	0
CD	cg16771652	NOD2	16	50730385	rs17221417	50739582	1.41631e-12	1.348e-50	-1.41596	0.221238	1.55202e-10	0.22762	1
CD	cg04172533	NOD2	16	50743027	rs11647841	50743331	3.24204e-14	1.228e-22	-0.904385	0.150671	1.94428e-09	5.18364e-07	0
CD	cg01055281	NOD2	16	50746052	rs2066844	50745926	2.54474e-09	3.864e-45	-1.43187	0.260884	4.053e-08	0.0422427	1
CD	cg08195491	NOD2	16	50746063	rs2066844	50745926	1.43626e-56	3.864e-45	-0.554488	0.0526381	6.0243e-26	8.99272e-07	0
CD	cg20769774	CYLD	16	50775476	rs13337656	50820406	1.72005e-09	8.938e-20	-1.07047	0.213137	5.1016e-07	0.0089224	0
CD	cg16700758	CCL2	17	32582359	rs3091315	32593665	2.35825e-19	9.521e-12	0.547428	0.100683	5.41322e-08	0.0218642	1
CD	cg17864156	CCL2	17	32582828	rs3091316	32593974	1.65684e-21	1.074e-11	-0.52587	0.0950997	3.20825e-08	0.312698	1
CD	cg27435903	PGAP3	17	38065264	rs12939832	38064876	4.73252e-27	8.664e-09	-0.394707	0.0776516	3.71432e-07	0.0910925	1
CD	cg06270615	STAT3	17	40516068	rs6503697	40501579	1.61434e-147	3.75e-07	0.15375	0.0308597	6.28611e-07	0.0225546	1
CD	cg23598886	PSMG2	18	12777645	rs1893217	12809340	3.45417e-116	1.92e-12	-0.235479	0.0350246	1.77726e-11	2.74827e-05	0
CD	cg23544223	PSMG2	18	12777786	rs1893217	12809340	2.85949e-102	1.92e-12	-0.247318	0.0370046	2.33396e-11	7.01908e-05	0
CD	cg09945482	PSMG2	18	12777974	rs1893217	12809340	1.82948e-47	1.92e-12	-0.35553	0.0562065	2.52521e-10	0.00176251	0
CD	cg24737193	PSMG2	18	12778029	rs1893217	12809340	2.0314e-64	1.92e-12	-0.342478	0.052724	8.26592e-11	0.000267042	0
CD	cg01656853	NTN5	19	49199172	rs633372	49209226	7.6917e-56	1.097e-08	0.271745	0.0506095	7.89823e-08	0.096235	1
CD	cg08873673	NTN5	19	49199217	rs2548459	49209339	1.81249e-40	3.379e-08	0.315452	0.0617706	3.27602e-07	0.0893635	1
CD	cg04660111	NTN5	19	49199234	rs507855	49208501	1.45177e-57	4.614e-08	0.262919	0.0508465	2.33036e-07	0.0787318	1
CD	cg08432509	STMN3	20	62317768	rs41309367	62309554	1.81551e-30	3.577e-09	-0.399878	0.0760709	1.46702e-07	0.0665616	1
CD	cg18611245	STMN3	20	62338235	rs2738758	62349625	8.25282e-63	1.115e-09	-0.287268	0.0501509	1.01574e-08	0.197854	1
CD	cg04078896	STMN3	20	62338273	rs2253829	62373079	9.24653e-56	1.89e-09	-0.307226	0.0548017	2.06901e-08	0.100706	1
CD	cg20642413	STMN3	20	62338338	rs6062504	62348907	2.53168e-51	3.281e-10	-0.320836	0.0553502	6.77272e-09	0.304342	1
CD	cg04379041	STMN3	20	62364801	rs35201382	62344694	8.884e-24	1.915e-09	-0.469154	0.0909408	2.4841e-07	0.0697579	1
CD	cg19841423	STMN3	20	62366755	rs2259858	62346459	8.2815e-79	1.219e-09	-0.263331	0.0455287	7.30132e-09	0.176328	1
CD	cg14977069	STMN3	20	62367698	rs71325463	62362834	7.14887e-35	3.962e-10	-0.408235	0.0732205	2.46934e-08	0.673289	1
CD	cg06653796	STMN3	20	62367805	rs71325463	62362834	2.50143e-53	3.962e-10	-0.331324	0.0572068	6.968e-09	0.514942	1
CD	cg21201401	STMN3	20	62367884	rs71325463	62362834	1.23193e-29	3.962e-10	-0.442411	0.0808584	4.4642e-08	0.516873	1
CD	cg24631526	STMN3	20	62367961	rs1151624	62369895	5.54027e-48	1.673e-09	-0.332015	0.0596748	2.64055e-08	0.148334	1
CD	cg14396214	STMN3	20	62367998	rs71325463	62362834	1.16994e-21	3.962e-10	-0.512228	0.0978882	1.66979e-07	0.657816	1
CD	cg03738656	C21orf33	21	45581008	rs2876932	45618536	5.52223e-36	5.046e-13	-0.400746	0.0640971	4.04787e-10	0.0683753	1
CD	cg21305068	ICOSLG	21	45622219	rs762423	45615686	3.91438e-45	7.321e-13	-0.355018	0.0555883	1.69656e-10	0.020223	1
CD	cg01992765	ICOSLG	21	45622493	rs7276302	45614159	1.80394e-79	1.226e-13	-0.286919	0.0415077	4.76393e-12	0.00102921	0
CD	cg15348679	ICOSLG	21	45626491	rs7282490	45615741	5.01661e-12	3.813e-13	-0.725843	0.145073	5.63629e-07	0.126596	1
CD	cg26844104	UBE2L3	22	21921731	rs5754166	21930777	9.15267e-28	1.212e-08	0.357948	0.070863	4.38876e-07	0.213724	1
CD	cg25421647	UBE2L3	22	21921833	rs8137950	21969640	8.17854e-19	1.167e-09	0.479811	0.0956786	5.3082e-07	0.387663	1
EY	cg11073811	MED8	1	44016049	rs2819333	44014573	1.25156e-22	6.325e-10	0.0486285	0.00930324	1.72234e-07	0.00313852	0
EY	cg00946598	KDM4A	1	44117093	rs61768371	44118406	9.93511e-19	1.297e-09	0.0525195	0.0104999	5.6765e-07	7.81863e-06	0
EY	cg21542223	BARHL2	1	91190005	rs12042107	91196176	8.84353e-23	4.476e-10	0.0473753	0.00899784	1.40042e-07	0.784844	1
EY	cg18185008	LRRN2	1	204589407	rs9729959	204601875	1.1166e-14	2.062e-11	-0.0678076	0.0133948	4.14377e-07	0.0688261	1
EY	cg24645447	SDCCAG8	1	243426679	rs12741781	243428152	1.41654e-25	9.052e-10	0.0453131	0.00857421	1.25832e-07	0.118988	1
EY	cg12211856	SDCCAG8	1	243646691	rs12741781	243428152	8.26092e-24	9.052e-10	-0.0469897	0.00898145	1.67814e-07	0.233574	1
EY	cg06882058	SDCCAG8	1	243646787	rs10926994	243500994	2.77559e-58	1.08e-09	-0.0288057	0.00505212	1.18616e-08	0.206024	1
EY	cg24361098	AL833181	2	60748951	rs356976	60748945	5.62273e-77	5.241e-09	-0.0246932	0.0044329	2.54118e-08	0.0214125	1
EY	cg08426369	AL833181	2	60753602	rs356992	60753593	2.58921e-55	4.211e-10	-0.030881	0.0053226	6.55838e-09	0.511613	1
EY	cg12126990	AFF3	2	100588044	rs6732141	100743492	1.34432e-23	8.261e-13	0.0552421	0.009488	5.8041e-09	0.141178	1
EY	cg23118464	AFF3	2	100721844	rs56909870	100620017	3.27533e-54	4.741e-11	0.0336009	0.00554822	1.39414e-09	0.00164772	0
EY	cg04109781	AFF3	2	100722022	rs10192951	100715803	2.44783e-234	4.148e-13	0.0209899	0.00296527	1.45642e-12	0.267676	1
EY	cg19071879	AFF3	2	100722155	rs4851250	100729293	5.68075e-63	4.38e-13	0.0354742	0.00533585	2.9656e-11	0.0348665	1
EY	cg09521647	AFF3	2	100722408	rs13402299	100659409	1.21383e-29	1.412e-11	0.0486969	0.00839603	6.63167e-09	0.0732237	1
EY	cg07349094	AFF3	2	100759014	rs12712068	100764439	0	4.37e-08	0.0126078	0.0023201	5.50538e-08	3.71658e-08	0
EY	cg06183267	AFF3	2	100759134	rs11681966	100759457	0	1.105e-07	0.0126469	0.00239939	1.35758e-07	1.2897e-07	0
EY	cg10081994	LONRF2	2	100908637	rs764828	100908634	6.22392e-37	3.287e-09	0.0371981	0.00693628	8.19255e-08	0.00180619	0
EY	cg08017756	LONRF2	2	100939284	rs11678148	100966950	7.7608e-218	2.91e-09	-0.0171701	0.00294315	5.41409e-09	0.000151529	0
EY	cg25487775	AK027541	2	162093969	rs10930013	162070325	2.93991e-248	1.601e-09	-0.0166269	0.00279954	2.86532e-09	0.082945	1
EY	cg21211367	AK027541	2	162094118	rs10930013	162070325	2.56187e-185	1.601e-09	-0.0183484	0.00310589	3.47103e-09	0.012087	1
EY	cg15970666	AK027541	2	162095662	rs1921309	162048975	2.19532e-22	1.396e-09	0.0478818	0.00931232	2.72161e-07	0.0517285	1
EY	cg04196143	AK027541	2	162096032	rs10930013	162070325	1.64292e-26	1.601e-09	0.0436043	0.0083048	1.51696e-07	0.198741	1
EY	cg00599163	AK027541	2	162100495	rs1921309	162048975	3.03471e-296	1.396e-09	-0.0158156	0.00264674	2.29371e-09	0.00245311	0
EY	cg08807892	AK027541	2	162101083	rs1921309	162048975	1.42718e-76	1.396e-09	-0.0262161	0.00455456	8.61213e-09	0.0425032	1
EY	cg16506815	AK027541	2	162101123	rs1921309	162048975	1.11635e-232	1.396e-09	-0.0168925	0.00283721	2.61842e-09	0.0328015	1
EY	cg13854012	AK027541	2	162103682	rs10930013	162070325	1.49644e-176	1.601e-09	0.0185211	0.00313838	3.60263e-09	0.00914787	0
EY	cg00051154	GBX2	2	237079099	rs6725848	237079100	0	8.533e-08	-0.0112658	0.00210872	9.16931e-08	0.525968	1
EY	cg05959577	ZNF589	3	48129425	rs7429990	47901803	2.16009e-78	2.543e-07	-0.0227739	0.00458226	6.69486e-07	6.6585e-05	0
EY	cg24011261	APEH	3	49396226	rs111903592	49427319	4.75546e-12	2.024e-22	-0.107094	0.0189973	1.72694e-08	0.00521416	0
EY	cg08510456	APEH	3	49591008	rs13086611	49385417	1.71007e-21	3.514e-21	0.0744139	0.0110968	2.00216e-11	0.245847	1
EY	cg05126514	APEH	3	49697458	rs9836291	49697459	0	1.052e-20	-0.0173336	0.00186874	1.76651e-20	0.000168534	0
EY	cg20832320	APEH	3	49712339	rs4625	49572140	1.05423e-21	7.703e-22	-0.0783438	0.0115561	1.20632e-11	0.0100797	1
EY	cg06313718	USP4	3	49714199	rs9823546	49705512	1.22325e-120	2.056e-20	-0.0319482	0.00371162	7.46108e-18	0.00514324	0
EY	cg08166588	C3orf54	3	49757438	rs6766836	49810961	2.90381e-50	4.615e-16	-0.041413	0.00580687	9.91147e-13	1.26212e-05	0
EY	cg05666287	C3orf54	3	49757470	rs2271961	49878113	2.26224e-31	2.875e-16	-0.0546935	0.00817059	2.17233e-11	0.000154844	0
EY	cg15565533	GMPPB	3	49761936	rs13063621	49821625	3.09654e-12	4.837e-16	0.0880515	0.0166481	1.22994e-07	0.0520311	1
EY	cg19381811	UBA7	3	49851713	rs2352974	49890613	2.99641e-28	1.686e-17	-0.0612337	0.00908825	1.60943e-11	0.011761	1
EY	cg03755535	CAMKV	3	49907556	rs9843653	49920571	2.21251e-09	2.513e-20	0.11988	0.0238766	5.14501e-07	7.39544e-05	0
EY	cg27360567	WDR6	3	49941613	rs9848497	49951316	1.11109e-38	1.389e-17	0.0490991	0.00687995	9.5703e-13	0.000224509	0
EY	cg12257692	RBM6	3	49977190	rs2624819	50010571	3.74783e-89	2.65e-19	-0.0351869	0.00429358	2.50107e-16	0.000103706	0
EY	cg05635617	RBM6	3	49977228	rs1061474	50144951	9.05197e-36	4.934e-21	-0.0565896	0.00753038	5.69803e-14	0.018229	1
EY	cg21729847	HYAL3	3	49977234	rs9681286	50125219	7.42967e-19	4.943e-20	-0.0788333	0.0123695	1.85103e-10	0.463232	1
EY	cg02060096	HYAL3	3	49978378	rs62262061	49917686	7.88133e-21	1.461e-11	0.0577502	0.010546	4.34986e-08	0.0187437	1
EY	cg05623727	RBM5	3	50126028	rs1061474	50144951	6.23093e-82	4.934e-21	-0.0376849	0.00446089	2.96718e-17	0.0128413	1
EY	cg21837569	HYAL3	3	50126067	rs7430334	50078221	6.62901e-21	3.808e-19	0.0716914	0.0110767	9.65603e-11	2.29891e-05	0
EY	cg14634738	HYAL3	3	50126100	rs11721204	49982765	1.44284e-18	3.653e-19	0.0745472	0.0118863	3.57126e-10	0.000130749	0
EY	cg25920857	SEMA3F	3	50190575	rs1005678	50210289	1.62833e-21	1.454e-15	0.0672415	0.0109913	9.49427e-10	0.0997423	1
EY	cg15335139	SLC38A3	3	50242325	rs4688745	50240338	7.56818e-159	2.509e-15	-0.0248405	0.00327259	3.18707e-14	8.24853e-08	0
EY	cg19914607	SLC38A3	3	50242505	rs2073726	50223593	2.542e-17	2.06e-15	-0.0720473	0.0124423	7.01676e-09	0.00143242	0
EY	cg20912205	HYAL3	3	50337305	rs34136796	50337032	2.88408e-58	1.315e-10	0.0322183	0.00539911	2.41163e-09	7.83323e-07	0
EY	cg10136560	7SK	4	140737518	rs72730235	140725750	4.68073e-40	2.804e-08	-0.0326043	0.0063662	3.03177e-07	0.0225142	1
EY	cg11930114	LINC00461	5	87972127	rs6882046	87968864	2.9535e-11	7.921e-14	0.0892972	0.0179782	6.8005e-07	0.497789	1
EY	cg19624444	MAD1L1	7	2048497	rs62444881	2052318	5.2593e-272	4.855e-07	-0.0132717	0.00266424	6.31185e-07	0.074414	1
EY	cg23667466	TSC22D4	7	100026434	rs4074838	100032665	7.81204e-68	1.558e-07	-0.024471	0.00487239	5.1034e-07	0.554912	1
EY	cg16383222	VPS28	8	145688536	rs11542372	145677089	1.85546e-32	7.448e-09	-0.0378555	0.007285	2.03215e-07	0.641405	1
EY	cg13257436	VPS28	8	145726034	rs112422823	145691915	2.97038e-78	9.168e-08	0.0244947	0.00476781	2.78389e-07	0.322491	1
EY	cg00533182	VPS28	8	145726136	rs1985022	145684031	8.13254e-77	1.967e-08	0.0239466	0.00445593	7.6971e-08	0.34266	1
EY	cg17574911	VPS28	8	145726688	rs112422823	145691915	6.56901e-73	9.168e-08	0.0255483	0.00498694	3.00657e-07	0.29588	1
EY	cg23516283	PPP1R16A	8	145727318	rs2721173	145744429	3.54645e-25	3.879e-09	0.0458565	0.00895538	3.04641e-07	0.00163404	0
EY	cg09372546	PPP1R16A	8	145733659	rs3757966	145744618	1.88771e-27	1.635e-08	-0.0394357	0.00787219	5.45734e-07	0.0265738	1
EY	cg01099220	VPS28	8	145747659	rs2721173	145744429	4.04095e-38	3.879e-09	-0.0367432	0.00685767	8.4161e-08	4.1386e-05	0
EY	cg14739437	VPS28	8	145748548	rs3757966	145744618	1.02768e-170	1.635e-08	-0.0174025	0.00314455	3.12716e-08	0.0024456	0
EY	cg08302650	VPS28	8	145750040	rs3757966	145744618	3.17654e-129	1.635e-08	0.0192278	0.00349668	3.82232e-08	0.00053958	0
EY	cg04368939	NPM3	10	103588914	rs10748815	103690669	6.57657e-48	9.296e-08	0.0275154	0.00548916	5.36748e-07	0.323938	1
EY	cg17544177	KCNIP2	10	103589245	rs1044258	103605714	3.23538e-31	3.629e-11	0.043731	0.00760392	8.86552e-09	0.12158	1
EY	cg12324970	PITX3	10	104000446	rs4244350	104008751	5.41548e-47	9.73e-11	-0.0333243	0.00564601	3.58526e-09	0.000151483	0
EY	cg24691483	Mir_584	10	104059082	rs3781295	104140602	1.34773e-19	2.495e-11	-0.0551609	0.0102672	7.76394e-08	0.000118178	0
EY	cg10869879	SUOX	12	56474569	rs4759229	56474480	8.44251e-24	6.137e-11	-0.050469	0.00920445	4.17904e-08	0.487164	1
EY	cg15656257	ABCB9	12	123450216	rs7299943	123593485	2.02501e-12	4.49e-13	-0.079517	0.015763	4.54587e-07	0.152613	1
EY	cg03328639	ABCB9	12	123451280	rs7296418	123457619	1.33868e-15	2.653e-12	-0.0653536	0.0124168	1.41476e-07	0.0999776	1
EY	cg22341471	ABCB9	12	123451323	rs7957096	123544878	3.93901e-19	1.039e-12	-0.059531	0.0106846	2.52294e-08	0.0133611	1
EY	cg16427983	ABCB9	12	123453858	rs655293	123528405	1.59082e-18	2.914e-13	-0.0649543	0.0115715	1.98522e-08	0.0167904	1
EY	cg17436506	ABCB9	12	123463405	rs4275659	123447928	5.81514e-14	1.589e-12	0.0701731	0.0136335	2.64521e-07	0.0926539	1
EY	cg02203224	ABCB9	12	123464087	rs4148862	123568619	8.47001e-56	6.168e-13	0.0362154	0.00553347	5.95781e-11	0.113452	1
EY	cg07644039	ABCB9	12	123464150	rs1790122	123606739	3.22907e-151	4.67e-13	0.140893	0.0202041	3.09246e-12	0.0703372	1
EY	cg21745287	ABCB9	12	123464511	rs4148863	123569375	4.69964e-239	4.626e-13	0.0196776	0.002784	1.57063e-12	0.0532151	1
EY	cg13010344	ABCB9	12	123464640	rs1727293	123648032	7.81517e-137	6.004e-13	0.0244338	0.00353245	4.61462e-12	0.0212572	1
EY	cg08176694	ABCB9	12	123519157	rs1716182	123686127	3.72589e-27	5.285e-14	0.0540667	0.00875919	6.71897e-10	0.0384581	1
EY	cg01687878	ABCB9	12	123616817	rs1727312	123642220	1.4153e-83	4.312e-13	0.0307593	0.00453268	1.15181e-11	0.178513	1
EY	cg27473871	ABCB9	12	123636279	rs1727318	123621210	3.44352e-20	8.473e-14	0.0633362	0.0109261	6.76071e-09	0.0488244	1
EY	cg22775801	ABCB9	12	123636480	rs4148856	123450765	2.19323e-14	7.727e-13	0.0709397	0.0135738	1.72994e-07	0.0199001	1
EY	cg16389456	ABCB9	12	123636548	rs655293	123528405	8.28088e-18	2.914e-13	0.0659735	0.0118584	2.64543e-08	0.0605666	1
EY	cg10672416	ABCB9	12	123718706	rs10744151	123723735	6.37506e-29	3.565e-15	-0.0530042	0.00824157	1.26501e-10	0.537243	1
EY	cg13127506	ABCB9	12	123757018	rs10772999	123728230	1.81293e-13	3.463e-15	-0.0814259	0.0151426	7.56275e-08	0.12594	1
EY	cg09084244	ABCB9	12	123757860	rs4553407	123750748	0	2.953e-10	0.0119491	0.00190031	3.21631e-10	1.31928e-07	0
EY	cg01715699	STK24	13	99209655	rs4772098	99195060	1.30491e-133	7.673e-08	-0.0175816	0.00334837	1.51456e-07	0.028032	1
EY	cg19841859	RBM23	14	23399596	rs4981445	23376315	4.44199e-24	1.346e-09	0.045431	0.00873596	1.98805e-07	0.579551	1
EY	cg01176748	RBM23	14	23426575	rs12880925	23426422	2.37478e-26	6.046e-09	-0.0422106	0.00827511	3.38012e-07	0.307241	1
EY	cg08220084	RBM23	14	23426592	rs4981455	23422453	1.17494e-40	5.099e-09	-0.0330259	0.00616904	8.62714e-08	0.2749	1
EY	cg05143345	RBM23	14	23447408	rs941721	23443962	3.67124e-44	6.046e-09	-0.0334508	0.00623257	8.00125e-08	NA	0
EY	cg09754948	SBK1	16	28834200	rs3088215	28853996	1.84235e-28	5.593e-09	-0.0404119	0.00783651	2.51104e-07	0.482873	1
EY	cg08761264	SBK1	16	28874980	rs4788100	28864673	5.36936e-37	4.515e-08	0.0331241	0.00659337	5.06463e-07	0.537306	1
EY	cg04414917	CCDC101	16	28889971	rs8049439	28837515	5.74876e-34	2.686e-09	0.0379269	0.00709784	9.12023e-08	0.199652	1
EY	cg22968622	LOC644172	17	43663579	rs199447	44812188	0	4.83e-07	-0.0100516	0.00200414	5.29152e-07	NA	0
EY	cg00891649	LOC100128977	17	43972573	rs192818565	43991515	4.7163e-83	7.687e-09	0.0260985	0.00471693	3.14895e-08	NA	0
EY	cg18878992	LOC100130148	17	43974344	rs117307367	43848461	6.62359e-106	1.335e-07	-0.0200847	0.00391755	2.94645e-07	NA	0
EY	cg24801230	LOC100130148	17	43978533	rs117750279	44031420	0	4.206e-07	0.0100397	0.00198765	4.39414e-07	NA	0
EY	cg18228076	LOC100130148	17	43983362	rs117750279	44031420	0	4.206e-07	0.0107823	0.00213791	4.57367e-07	NA	0
EY	cg14642773	SALL3	18	75888474	rs9951456	75888704	1.26502e-134	1.813e-07	-0.0177342	0.003474	3.31065e-07	0.451565	1
HDL	cg08480461	MACF1	1	39553001	rs1775654	39950080	5.91461e-27	2.92e-14	-0.0760191	0.0121788	4.32215e-10	0.562387	1
HDL	cg18385671	MACF1	1	39797026	rs1775654	39950080	2.3879e-14	2.92e-14	0.10653	0.019701	6.39609e-08	0.00269826	0
HDL	cg10715272	PPIEL	1	39981410	rs4660293	40028180	7.24763e-10	2.863e-18	0.148589	0.029415	4.3837e-07	0.176436	1
HDL	cg03256198	GALNT2	1	230283231	rs4846904	230279410	3.05233e-21	2.412e-19	0.100275	0.0151709	3.85116e-11	0.00084714	0
HDL	cg05784532	GALNT2	1	230284198	rs4846906	230284257	3.84816e-175	5.094e-11	0.0416489	0.00594706	2.50064e-12	2.21448e-08	0
HDL	cg18187658	GALNT2	1	230294691	rs4846913	230294715	1.08345e-178	1.984e-26	-0.065484	0.00618857	3.63335e-26	0.0101847	1
HDL	cg11222630	GALNT2	1	230310556	rs650253	230317687	5.31644e-35	1.334e-13	0.10197	0.0150895	1.40246e-11	5.99956e-07	0
HDL	cg26303777	GALNT2	1	230311676	rs678050	230313911	0	7.795e-24	0.0277979	0.00264977	9.53284e-26	1.1423e-10	0
HDL	cg00673290	APOB	2	21266727	rs1367117	21263900	4.0703e-53	7.592e-09	-0.0440992	0.00786132	2.02751e-08	1.31948e-05	0
HDL	cg25123895	APOB	2	21267113	rs6726115	21281097	1.94002e-71	4.227e-07	-0.0328862	0.00640426	2.82057e-07	4.78792e-05	0
HDL	cg26112457	APOB	2	21267334	rs1367117	21263900	4.41571e-28	7.592e-09	-0.0609969	0.0115433	1.26267e-07	0.00252295	0
HDL	cg15335139	SLC38A3	3	50242325	rs4688745	50240338	7.56818e-159	1.516e-09	-0.0280698	0.00435034	1.10141e-10	0.288046	1
HDL	cg23067466	SFMBT1	3	53117551	rs13072457	53102389	7.98349e-62	6.145e-07	-0.0319022	0.00624908	3.30625e-07	0.00856358	0
HDL	cg24530246	SFMBT1	3	53118167	rs13072457	53102389	2.26925e-215	6.145e-07	-0.0192201	0.00363441	1.23416e-07	3.70008e-06	0
HDL	cg22252041	C6orf106	6	34724756	rs16894959	34825662	1.00431e-33	1.544e-11	-0.0539418	0.00935007	7.9679e-09	0.0258618	1
HDL	cg18007957	ESR1	6	152011666	rs12525163	152040291	1.17609e-25	1.524e-07	0.05625	0.011071	3.75724e-07	0.408816	1
HDL	cg04063345	ESR1	6	152130058	rs12525163	152040291	1.1612e-29	1.524e-07	-0.0525194	0.0101612	2.35825e-07	0.539691	1
HDL	cg02869364	C7orf50	7	1081709	rs1997243	1083777	4.64345e-97	2.27e-07	-0.0272389	0.00543064	5.28205e-07	0.000589446	0
HDL	cg18438300	WBSCR22	7	72847175	rs6976930	72885810	8.48805e-21	4.399e-11	-0.0828474	0.0145091	1.12963e-08	0.000980257	0
HDL	cg07452164	WBSCR22	7	72993570	rs2286276	72987354	5.01266e-109	1.267e-06	0.027589	0.00532035	2.1536e-07	3.62872e-05	0
HDL	cg20674701	SOX7	8	10591081	rs12547146	10600254	1.2957e-29	6.995e-08	0.0544678	0.0108399	5.0408e-07	0.144194	1
HDL	cg00471141	LPL	8	19796299	rs7009128	19787528	2.11223e-11	8.779e-33	-0.254234	0.0424222	2.06065e-09	0.0781426	1
HDL	cg07263235	LPL	8	19796394	rs7016529	19806631	9.68187e-13	9.267e-45	-0.255507	0.039421	9.08085e-11	0.00404513	0
HDL	cg22108175	LPL	8	19796591	rs73667470	19807341	3.20032e-34	1.091e-15	-0.15182	0.0200978	4.21936e-14	1.27025e-12	0
HDL	cg18898267	SLC18A1	8	19942520	rs6989064	19941448	1.11728e-59	5.224e-27	-0.104571	0.011096	4.33345e-21	2.95733e-12	0
HDL	cg27039118	TRPS1	8	116575902	rs13275142	116602874	1.18568e-28	4.585e-10	-0.0858965	0.0153488	2.18977e-08	0.783448	1
HDL	cg20080878	AK022787	8	126479070	rs2980882	126480700	1.0656e-22	3.549e-28	0.122965	0.0164978	9.09686e-14	0.000265836	0
HDL	cg11203211	GPIHBP1	8	144301594	rs10087900	144303418	2.20923e-16	2.174e-09	0.0865778	0.0171246	4.28713e-07	5.07112e-05	0
HDL	cg14313833	AK311445	9	107666037	rs1800978	107665978	4.97008e-39	2.041e-22	0.0871821	0.0111328	4.83537e-15	2.19816e-14	0
HDL	cg01078048	ACP2	11	46935970	rs12574410	47169228	2.77559e-10	9.699e-23	0.160809	0.0299072	7.5768e-08	0.00358217	0
HDL	cg00724111	ACP2	11	47209415	rs11039122	47213117	3.63524e-108	2.754e-09	-0.0381739	0.00652055	4.78742e-09	0.00512993	0
HDL	cg26365553	ACP2	11	47290613	rs12574081	47286414	1.64079e-23	2.975e-18	0.138125	0.0201043	6.40136e-12	0.121626	1
HDL	cg25783544	MADD	11	47291846	rs1052373	47354787	1.66636e-08	1.551e-36	0.250286	0.0483964	2.32123e-07	0.571402	1
HDL	cg17580616	ACP2	11	47350136	rs6485751	47336442	1.01379e-38	2.823e-13	-0.0806129	0.0130266	6.08003e-10	3.15548e-10	0
HDL	cg04692506	X84075	11	47401027	rs4752881	47898535	3.17072e-10	3.643e-14	0.19892	0.0397239	5.51251e-07	0.00896581	0
HDL	cg15270729	NR1H3	11	47468898	rs3824867	47468569	1.42399e-20	1.491e-23	-0.114854	0.0166102	4.69e-12	1.70792e-07	0
HDL	cg05377527	ACP2	11	47586666	rs7124681	47529947	1.42578e-45	6.164e-22	-0.0765026	0.00949169	7.63226e-16	5.6645e-07	0
HDL	cg04411041	FAM180B	11	47610098	rs7924699	47893120	1.25179e-15	2.669e-17	0.118173	0.0197649	2.24565e-09	1.34859e-08	0
HDL	cg05585544	ACP2	11	47624801	rs12419692	47624714	3.95257e-38	1.877e-22	0.0854042	0.0109176	5.17509e-15	9.81944e-08	0
HDL	cg20135002	ACP2	11	47629003	rs12419692	47624714	1.63718e-75	1.877e-22	0.0588955	0.006792	4.27204e-18	9.34795e-09	0
HDL	cg18512352	ACP2	11	47633146	rs10838738	47663049	2.12159e-30	1.412e-18	0.0874361	0.0123996	1.76983e-12	5.41254e-06	0
HDL	cg01888601	AGBL2	11	47736182	rs7120737	47702395	5.65745e-11	2.658e-24	0.173671	0.0310361	2.19632e-08	0.0248279	1
HDL	cg00394658	PTPRJ	11	48001669	rs7123436	48013484	3.17658e-11	1.757e-17	0.143988	0.0270524	1.02315e-07	0.0271946	1
HDL	cg22976120	PTPRJ	11	48040772	rs7130876	48050995	5.43589e-12	1.485e-16	-0.137156	0.0254136	6.77799e-08	0.000142008	0
HDL	cg26468891	SPI1	11	48077221	rs34972471	48050391	5.09779e-16	1.055e-09	-0.120236	0.0234735	3.02018e-07	0.0104659	1
HDL	cg07689907	C11orf10	11	61582574	rs174561	61582708	6.72658e-100	1.67e-06	0.0373429	0.0074791	5.94571e-07	1.48723e-08	0
HDL	cg24870774	FADS2	11	61583342	rs174601	61623140	9.30119e-09	3.348e-26	0.204684	0.040431	4.13691e-07	0.00199848	0
HDL	cg10515671	C11orf10	11	61585899	rs1535	61597972	7.17215e-15	5.74e-27	-0.150663	0.0238183	2.52381e-10	6.17747e-06	0
HDL	cg19610905	C11orf10	11	61596333	rs174566	61592362	6.89228e-175	6.672e-09	0.036536	0.00601519	1.24804e-09	7.88739e-05	0
HDL	cg07591205	C11orf10	11	61633557	rs174555	61579760	4.16228e-13	7.323e-23	-0.147304	0.0251438	4.67144e-09	0.000858219	0
HDL	cg13026072	MAP3K11	11	65380126	rs12801636	65391317	3.14561e-74	3.147e-08	0.034356	0.00642302	8.8495e-08	0.0716978	1
HDL	cg24147428	SIPA1	11	65409760	rs12801636	65391317	2.75988e-117	3.147e-08	-0.0282363	0.00519338	5.41923e-08	0.00569096	0
HDL	cg21033440	SIPA1	11	65409861	rs12801636	65391317	2.23311e-168	3.147e-08	-0.0246429	0.00449349	4.15479e-08	0.131741	1
HDL	cg24468199	SIPA1	11	65410028	rs12801636	65391317	1.15305e-36	3.147e-08	-0.0484853	0.00947557	3.10633e-07	0.192183	1
HDL	cg16535667	SIPA1	11	65410126	rs12801636	65391317	6.63673e-37	3.147e-08	-0.0481035	0.00939569	3.05963e-07	0.134445	1
HDL	cg12556569	APOA5	11	116664039	rs7118999	116645275	0	3.39e-21	-0.041704	0.00416128	1.22103e-23	1.14546e-22	0
HDL	cg04087571	SIK3	11	116723030	rs625145	116727936	3.9681e-192	5.921e-16	-0.0462585	0.00602421	1.6062e-14	1.08237e-06	0
HDL	cg14075254	Mir_548	11	116801299	rs1940626	116828121	1.8163e-61	1.152e-08	0.0524794	0.00989929	1.14964e-07	2.00033e-13	0
HDL	cg26684673	UBASH3B	11	122543428	rs7117842	122534504	6.5457e-81	1.057e-14	0.0446207	0.00620102	6.21372e-13	0.00662944	0
HDL	cg11367159	MVK	12	110044531	rs11067376	110027795	3.22568e-129	6.031e-11	0.0317363	0.00486704	6.99979e-11	0.0245453	1
HDL	cg10504392	MVK	12	110044639	rs11067376	110027795	5.89164e-132	6.031e-11	0.0314395	0.00481783	6.77022e-11	0.0192615	1
HDL	cg00084347	DNAH10	12	124393913	rs6488910	124393697	2.41658e-84	4.189e-08	0.0317555	0.00581043	4.62253e-08	6.76279e-05	0
HDL	cg03785426	CCDC92	12	124419970	rs9971695	124413491	6.89016e-36	2.288e-09	0.0719978	0.0129612	2.77826e-08	0.0394225	1
HDL	cg11336643	CCDC92	12	124432686	rs11831913	124446898	3.28819e-27	1.634e-08	-0.0790847	0.0153474	2.56391e-07	0.155599	1
HDL	cg25459280	ZNF664	12	124492549	rs7311969	124470333	0	2.302e-09	0.0261202	0.00420782	5.3821e-10	0.16437	1
HDL	cg12284769	JA428959	12	125259369	rs838876	125259888	5.20606e-33	7.325e-33	-0.121032	0.0139262	3.59336e-18	0.00327179	0
HDL	cg15282973	UBC	12	125346253	rs4379922	125351116	5.09303e-48	9.559e-12	0.0502299	0.00809315	5.41857e-10	1.02409e-08	0
HDL	cg15912732	AKT1	14	105255285	rs4983559	105277209	8.72639e-44	9.565e-09	0.0430322	0.00845307	3.56721e-07	0.614633	1
HDL	cg10443421	MT2A	16	56644991	rs9938618	56626769	6.5829e-55	1.439e-11	-0.0556389	0.00877434	2.28141e-10	0.544965	1
HDL	cg08293392	MTE	16	56710807	rs9938618	56626769	1.52349e-28	1.439e-11	-0.0794771	0.0135124	4.05898e-09	0.207399	1
HDL	cg07729025	MIR138-2	16	56883034	rs16962767	56873789	3.96913e-165	3.333e-29	0.0738993	0.00712082	3.12492e-25	1.02617e-08	0
HDL	cg03232842	CETP	16	56995201	rs12708967	56993211	6.89025e-14	0	0.619359	0.0840439	1.71298e-13	5.64876e-14	0
HDL	cg01706698	CETP	16	56995306	rs12708967	56993211	1.60159e-19	0	0.517092	0.0585725	1.06332e-18	3.36416e-12	0
HDL	cg26624021	CETP	16	56995739	rs12708967	56993211	1.80673e-12	0	0.656502	0.0944884	3.70601e-12	2.22269e-05	0
HDL	cg09889350	CETP	16	56995813	rs9929488	56998572	1.53922e-10	1.14999999999799e-312	0.744728	0.117891	2.66523e-10	1.06489e-05	0
HDL	cg16660091	CETP	16	56995856	rs12708967	56993211	8.02707e-10	0	0.757078	0.124573	1.22179e-09	0.0176142	1
HDL	cg02254551	CETP	16	56998544	rs820299	57000284	3.86209e-110	1.456e-67	0.0925949	0.00676181	1.10551e-42	0	0
HDL	cg04232615	CETP	16	56998704	rs820299	57000284	1.3185e-50	1.456e-67	0.13212	0.0116604	9.24627e-30	4.96637e-31	0
HDL	cg04784327	CETP	16	56998712	rs7205804	57004889	4.34496e-95	0	0.317068	0.0162739	1.52474e-84	0	0
HDL	cg27612129	NLRC5	16	57017595	rs289742	57017762	9.32033e-39	1.968e-61	0.225011	0.0225561	1.94901e-23	1.26828e-09	0
HDL	cg02225847	FAM65A	16	67563418	rs12449157	67708897	1.64812e-08	7.847e-37	0.242174	0.0465199	1.93141e-07	0.0144481	1
HDL	cg03784054	NUTF2	16	67564076	rs7191281	67655133	1.32185e-15	2.556e-20	0.127163	0.02074	8.7185e-10	9.44925e-05	0
HDL	cg04185041	FAM65A	16	67564545	rs9934328	67573367	3.91927e-29	1.07e-15	0.079511	0.0119276	2.6259e-11	5.88837e-08	0
HDL	cg03615565	CMTM3	16	67572595	rs16957489	67651879	9.28299e-91	1.245e-16	0.0461234	0.00578345	1.52295e-15	1.92471e-15	0
HDL	cg08310837	FAM65A	16	67572860	rs6499137	67671804	1.77263e-32	5.895e-28	0.105615	0.0127072	9.45539e-17	0.000120464	0
HDL	cg01930719	FAM65A	16	67575562	rs9934328	67573367	9.8305e-22	1.07e-15	0.0920236	0.0146764	3.60656e-10	1.26468e-06	0
HDL	cg01872947	CMTM3	16	67580610	rs7191281	67655133	1.21954e-88	2.556e-20	0.0534037	0.00619504	6.67239e-18	1.11936e-12	0
HDL	cg09101151	CMTM3	16	67581437	rs16957489	67651879	3.36141e-149	1.245e-16	0.0383344	0.00465575	1.81404e-16	2.59437e-18	0
HDL	cg23195510	FAM65A	16	67678593	rs16957489	67651879	5.17128e-42	1.245e-16	0.0670458	0.00916696	2.59588e-13	1.90819e-09	0
HDL	cg09482050	CMTM3	16	67686832	rs16957489	67651879	1.24052e-123	1.245e-16	-0.0411418	0.00504905	3.68673e-16	1.50025e-16	0
HDL	cg00510320	CMTM3	16	67686943	rs7191281	67655133	1.11683e-166	2.556e-20	-0.0413625	0.0045813	1.73951e-19	3.66534e-15	0
HDL	cg00452882	CMTM3	16	67687119	rs16957489	67651879	5.90499e-188	1.245e-16	-0.035052	0.00421241	8.71373e-17	1.49565e-18	0
HDL	cg02961798	CMTM3	16	67687392	rs16957489	67651879	2.11286e-196	1.245e-16	-0.0343331	0.00411875	7.69747e-17	2.2081e-18	0
HDL	cg01291088	CMTM3	16	67687648	rs16957489	67651879	6.17349e-190	1.245e-16	-0.0348181	0.00418252	8.45619e-17	4.96707e-18	0
HDL	cg09316954	FAM65A	16	67687754	rs7191281	67655133	7.06427e-213	2.556e-20	-0.038035	0.00416275	6.42145e-20	1.33103e-13	0
HDL	cg10017843	FAM65A	16	67693452	rs7191281	67655133	5.86509e-19	2.556e-20	0.113821	0.0174807	7.45391e-11	8.44215e-05	0
HDL	cg01573194	PARD6A	16	67695217	rs12449157	67708897	3.81698e-08	7.847e-37	0.311693	0.0612308	3.57191e-07	0.0867384	1
HDL	cg01287707	DUS2L	16	67695257	rs12449157	67708897	7.05162e-10	7.847e-37	0.219757	0.0392093	2.08574e-08	0.0287783	1
HDL	cg16794070	DUS2L	16	67695265	rs12449157	67708897	5.27585e-11	7.847e-37	0.208353	0.0353214	3.6622e-09	0.0154465	1
HDL	cg15426734	PARD6A	16	67695272	rs12449157	67708897	3.38159e-10	7.847e-37	0.222426	0.0390843	1.26353e-08	0.00172791	0
HDL	cg26919100	PARD6A	16	67695516	rs12449157	67708897	3.26812e-09	7.847e-37	0.231969	0.0428233	6.06413e-08	0.0600631	1
HDL	cg00318322	NUTF2	16	67708822	rs7199443	67841129	1.8217e-14	1.575e-27	0.196877	0.0306917	1.41111e-10	0.0645324	1
HDL	cg05986853	DUS2L	16	67920209	rs1124324	67897487	7.3966e-10	1.823e-53	-0.269249	0.0467671	8.55106e-09	0.219969	1
HDL	cg04539111	NUTF2	16	67997858	rs73594581	67955554	4.00512e-248	1.055e-22	-0.052533	0.00517271	3.12227e-24	1.37715e-05	0
HDL	cg27539214	NUTF2	16	67997921	rs73594581	67955554	7.578e-305	1.055e-22	-0.0494207	0.00482452	1.26382e-24	5.66478e-06	0
HDL	cg09117114	NUTF2	16	67998030	rs73594581	67955554	7.59696e-203	1.055e-22	-0.0561163	0.00558204	8.9104e-24	4.56246e-06	0
HDL	cg10544611	NUTF2	16	67998164	rs73594581	67955554	1.56318e-60	1.055e-22	-0.0929079	0.0103976	4.05237e-19	0.000484249	0
HDL	cg06378129	DPEP3	16	67998246	rs2285910	68104422	9.26157e-21	4.458e-22	-0.161374	0.0230833	2.73022e-12	0.0103756	1
HDL	cg05261851	DPEP3	16	68001206	rs79577483	68036939	1.12962e-29	3.817e-22	-0.132237	0.017113	1.09876e-14	0.0169171	1
HDL	cg08958168	DPEP3	16	68001415	rs255052	68024995	7.9709e-16	2.168e-42	-0.294155	0.041798	1.95648e-12	0.0578199	1
HDL	cg10130900	DPEP3	16	68003410	rs2107369	68116018	7.7389e-11	5.074e-45	0.228812	0.0384041	2.55342e-09	0.0918276	1
HDL	cg06575692	DUS2L	16	68112968	rs8059305	68036666	1.38017e-09	7.255e-44	-0.246698	0.0439457	1.98032e-08	0.203436	1
HDL	cg04202511	NUTF2	16	68117991	rs8048034	68210604	2.32405e-36	1.463e-37	0.115192	0.0124901	2.89647e-20	4.11163e-16	0
HDL	cg17948846	DPEP3	16	68119548	rs1125331	68228119	7.39313e-10	2.503e-44	-0.240066	0.0422552	1.33656e-08	0.0119204	1
HDL	cg03987842	DPEP3	16	68321858	rs12596500	68299771	5.44552e-57	5.774e-09	-0.0641125	0.0109288	4.45373e-09	1.40472e-07	0
HDL	cg09835421	DUS2L	16	68378352	rs55757091	68323654	2.04066e-16	2.465e-12	-0.134939	0.0239891	1.855e-08	0.00120899	0
HDL	cg05110241	DUS2L	16	68378359	rs11862968	68414975	6.42122e-29	4.465e-10	-0.0883513	0.0154761	1.13717e-08	0.00027487	0
HDL	cg07554664	SMPD3	16	68431982	rs12446418	68290200	3.62401e-09	8.276e-23	-0.200629	0.0387557	2.25783e-07	0.0319994	1
HDL	cg15445000	FBXL20	17	37608096	rs11078903	37631924	4.19103e-96	6.715e-09	0.0445457	0.0082378	6.39193e-08	0.00496639	0
HDL	cg03013999	FBXL20	17	37608204	rs11078903	37631924	3.57395e-42	6.715e-09	0.0659846	0.0127416	2.2349e-07	0.00355012	0
HDL	cg02780210	PGAP3	17	37732690	rs1877030	37740161	2.54649e-28	3.09e-11	0.0651253	0.0109934	3.14087e-09	0.00272991	0
HDL	cg05897163	PPP1R1B	17	37782302	rs879606	37781849	2.06946e-70	1.668e-07	0.0337167	0.00649861	2.1222e-07	4.18891e-07	0
HDL	cg11164145	PPP1R1B	17	37783689	rs9972882	37807698	8.15988e-18	1.062e-17	-0.107308	0.0173085	5.65601e-10	0.0167162	1
HDL	cg09762778	PGAP3	17	37783879	rs9972882	37807698	1.14063e-11	1.062e-17	-0.131579	0.0243308	6.3766e-08	0.0368773	1
HDL	cg01799856	PPP1R1B	17	37794335	rs879606	37781849	1.21236e-126	1.668e-07	0.026158	0.00494356	1.21428e-07	7.54455e-08	0
HDL	cg19586165	CDK12	17	37814072	rs1877031	37814080	7.41411e-20	1.204e-19	-0.105996	0.0162485	6.87069e-11	0.133334	1
HDL	cg04895975	PGAP3	17	37821478	rs1053651	37822311	3.48924e-20	1.669e-18	0.101113	0.0155541	7.99152e-11	0.032301	1
HDL	cg08312355	PGAP3	17	37821536	rs881844	37810218	2.73304e-13	1.521e-18	-0.131328	0.0231225	1.34957e-08	0.00264191	0
HDL	cg08345719	CDK12	17	37821661	rs9972882	37807698	4.72743e-14	1.062e-17	0.119492	0.0207244	8.12994e-09	0.0466957	1
HDL	cg02944084	PGAP3	17	37827057	rs9303274	37836353	9.77592e-18	1.299e-16	-0.107926	0.0175395	7.58795e-10	0.112407	1
HDL	cg19758448	PGAP3	17	37828296	rs1495100	37832279	1.6829e-80	6.349e-07	0.0435917	0.0084144	2.21168e-07	3.39521e-05	0
HDL	cg03815147	FBXL20	17	37833890	rs8078228	37834998	2.34713e-75	1.433e-16	-0.0518291	0.00651064	1.71108e-15	0.001636	0
HDL	cg10057218	PGAP3	17	38074149	rs7224129	38075426	9.19374e-45	3.327e-09	0.0591405	0.0115487	3.03986e-07	0.00374125	0
HDL	cg22144450	PGAP3	17	38080378	rs2290400	38066240	1.1073e-36	1.644e-09	0.052722	0.00976213	6.63941e-08	0.00116005	0
HDL	cg18711369	PGAP3	17	38081186	rs4065275	38080865	5.13646e-108	3.057e-08	0.0377256	0.00744789	4.07824e-07	0.0202893	1
HDL	cg10909506	PGAP3	17	38081995	rs2290400	38066240	3.98263e-95	1.644e-09	0.0338131	0.00589281	9.57843e-09	0.000285595	0
HDL	cg19511844	PGAP3	17	38084119	rs8067378	38051348	7.28923e-25	2.714e-12	-0.0707984	0.0123009	8.63612e-09	0.000138757	0
HDL	cg25818991	PGS1	17	76381071	rs4366775	76382079	5.84329e-104	4.221e-11	0.0364601	0.00549494	3.24042e-11	0.0973527	1
HDL	cg16099282	PGS1	17	76405645	rs4969187	76405837	4.09387e-30	2.494e-09	0.0826106	0.0150547	4.08014e-08	0.589111	1
HDL	cg21469505	LIPG	18	47085749	rs11875097	47214838	5.3613e-21	1.449e-11	-0.107635	0.0193906	2.84182e-08	0.0623326	1
HDL	cg15677957	LIPG	18	47088780	rs11875097	47214838	6.63536e-20	1.449e-11	0.109699	0.0199667	3.92708e-08	0.0011423	0
HDL	cg19435526	MAP2K7	19	7965813	rs4804833	7970635	4.6735e-27	9.891e-08	-0.0631018	0.0123305	3.09533e-07	0.0905207	1
HDL	cg23850205	MAP2K7	19	7967913	rs4804833	7970635	1.89387e-128	9.891e-08	0.0301874	0.00533946	1.57075e-08	0.201139	1
HDL	cg27497751	MAP2K7	19	7967946	rs4804833	7970635	5.67518e-81	9.891e-08	0.0369931	0.0066504	2.65874e-08	0.236631	1
HDL	cg16745616	MAR2	19	8428856	rs7254882	8453822	1.68066e-14	6.664e-18	-0.135416	0.02293	3.51312e-09	0.601342	1
HDL	cg24803730	ANGPTL4	19	8429439	rs7252574	8441779	7.65866e-25	4.253e-08	-0.091804	0.0177963	2.48784e-07	0.142657	1
HDL	cg24470119	ANGPTL4	19	8432416	rs7254882	8453822	1.21091e-31	6.664e-18	0.0886385	0.0122138	3.95094e-13	0.126492	1
HDL	cg06750524	APOE	19	45409955	rs769449	45410002	9.37829e-15	6.791e-17	-0.169919	0.0289975	4.63418e-09	3.26951e-05	0
HDL	cg06736138	APOC4	19	45444860	rs59859410	45443504	1.49392e-39	3.858e-08	0.0706728	0.0129785	5.16944e-08	0.00768629	0
HDL	cg10169327	APOC2	19	45448959	rs5120	45451620	8.49693e-55	4.824e-09	0.0580832	0.00981045	3.20889e-09	0.0082394	0
HDL	cg01958934	APOC2	19	45449099	rs5120	45451620	1.43632e-187	4.824e-09	0.0339385	0.00542869	4.06004e-10	0.00122391	0
HDL	cg25746394	APOC2	19	45450501	rs12709889	45453239	2.66497e-32	3.466e-11	0.0632707	0.0105595	2.07478e-09	0.000146125	0
HDL	cg20090143	APOC2	19	45452003	rs7248162	45454686	5.73284e-33	4.555e-09	0.0812064	0.0144969	2.12316e-08	0.000465461	0
HDL	cg15800907	FPR3	19	52328110	rs3752125	52327784	4.73227e-55	3.087e-10	0.0446252	0.00755664	3.51727e-09	0.154653	1
HDL	cg03688987	LILRA3	19	54761178	rs741584	54815093	4.85926e-21	5.139e-12	-0.113305	0.0202782	2.3033e-08	0.0014008	0
HDL	cg06599908	LILRA3	19	54931632	rs1761455	54814854	6.33252e-27	3.003e-11	0.100651	0.0176972	1.2899e-08	0.00110924	0
HDL	cg20630943	PCIF1	20	44563219	rs4465830	44585420	3.42832e-24	5.175e-40	0.150735	0.0185501	4.44409e-16	0.107053	1
HDL	cg00125455	WFDC3	20	44574271	rs11696196	44574533	4.45491e-150	7.634e-08	0.0244029	0.00455774	8.59485e-08	2.49689e-14	0
HDL	cg17986701	WFDC3	20	44574422	rs11696196	44574533	6.37693e-147	7.634e-08	0.0244841	0.00457499	8.71222e-08	1.01318e-15	0
HDL	cg00981651	WFDC3	20	44574847	rs11696196	44574533	2.47619e-122	7.634e-08	0.0265638	0.00498536	9.90983e-08	1.35824e-13	0
HDL	cg27529037	WFDC3	20	44575021	rs11696196	44574533	2.35435e-273	7.634e-08	0.0198738	0.00367614	6.43947e-08	3.26679e-14	0
HDL	cg04539957	SLC12A5	20	44650068	rs17577	44643111	1.58723e-75	1.733e-12	-0.0429282	0.00659481	7.5456e-11	2.51447e-07	0
HDL	cg07191594	SLC12A5	20	44650220	rs3918241	44635735	4.96321e-17	1.962e-12	0.0876777	0.0162575	6.92643e-08	0.00161404	0
HDL	cg01160557	MMP9	20	44651777	rs13925	44644965	1.68096e-45	2.859e-07	-0.0587548	0.0113142	2.06926e-07	2.98601e-06	0
HDL	cg23274660	SLC12A5	20	44655227	rs17577	44643111	8.83636e-44	1.733e-12	-0.0559566	0.0089944	4.93127e-10	2.08753e-05	0
HDL	cg09015232	SLC12A5	20	44657115	rs3918261	44643592	1.03229e-54	4.335e-12	-0.0485208	0.00765504	2.32146e-10	1.36349e-06	0
HDL	cg07871947	SLC12A5	20	44657796	rs1888235	44623967	2.05941e-16	1.598e-14	-0.100412	0.0177832	1.63783e-08	0.0215383	1
HDL	cg11301556	SLC12A5	20	44657798	rs6065912	44632367	4.80354e-11	1.282e-14	-0.126527	0.0253283	5.86928e-07	0.0630209	1
HDL	cg26639039	SLC12A5	20	44657812	rs6065912	44632367	1.90293e-20	1.282e-14	-0.0903624	0.0152809	3.35069e-09	0.0280389	1
HDL	cg22752533	SLC12A5	20	44657948	rs17577	44643111	7.83973e-16	1.733e-12	-0.0947647	0.0179927	1.38782e-07	0.0033226	0
Height	cg19370684	PRKCZ	1	1982688	rs6665593	2140261	4.08489e-23	5.4e-10	0.0557751	0.0107423	2.07957e-07	0.000980785	0
Height	cg12639453	PRKCZ	1	2035780	rs925906	2044054	7.97548e-143	4.3e-10	0.024917	0.00405431	7.95504e-10	4.98592e-07	0
Height	cg16599817	C1orf86	1	2036283	rs3107151	2051513	9.71198e-44	1.3e-10	0.0448556	0.00766802	4.92478e-09	9.58118e-06	0
Height	cg19405842	PRKCZ	1	2038661	rs262653	2090095	0	2.8e-12	0.0170343	0.00244992	3.57591e-12	1.29375e-06	0
Height	cg13918804	PRKCZ	1	2043761	rs3107145	2047547	0	7.2e-11	-0.0195188	0.00296965	4.93963e-11	1.03146e-12	0
Height	cg00981070	PRKCZ	1	2046702	rs626479	2110260	2.70306e-104	1e-16	0.0359405	0.00469494	1.93064e-14	0.00217999	0
Height	cg17426766	C1orf86	1	2046864	rs626479	2110260	2.9897e-46	1e-16	0.0526762	0.00742032	1.25739e-12	0.00446677	0
Height	cg26910870	C1orf86	1	2046928	rs626479	2110260	2.4749e-15	1e-16	0.0925718	0.0162729	1.28014e-08	0.0725967	1
Height	cg18803110	PRKCZ	1	2057439	rs3107151	2051513	9.02507e-43	1.3e-10	0.0445781	0.00763656	5.3005e-09	1.21645e-05	0
Height	cg23803603	PRKCZ	1	2058230	rs3107151	2051513	5.12712e-151	1.3e-10	0.0251931	0.00402179	3.74896e-10	9.37609e-08	0
Height	cg12718519	PRKCZ	1	2058417	rs3107151	2051513	0	1.3e-10	0.0173302	0.00270774	1.55125e-10	2.04853e-06	0
Height	cg13480549	PRKCZ	1	2058790	rs427811	2075560	5.32594e-62	8.4e-17	0.045271	0.00601756	5.3475e-14	0.00229996	0
Height	cg18188739	C1orf86	1	2058941	rs427811	2075560	1.0866e-14	8.4e-17	0.094386	0.0165614	1.20408e-08	0.0333149	1
Height	cg15481172	PRKCZ	1	2059086	rs3107151	2051513	2.84733e-77	1.3e-10	0.033729	0.00553335	1.09042e-09	1.90329e-05	0
Height	cg09560161	PRKCZ	1	2065242	rs262684	2118359	4.11787e-80	1.6e-11	0.0346379	0.00542999	1.78241e-10	5.89468e-07	0
Height	cg16048006	C1orf86	1	2065263	rs262684	2118359	2.17277e-50	1.6e-11	0.0428995	0.00695435	6.88375e-10	3.9139e-05	0
Height	cg24577455	PRKCZ	1	2069012	rs364677	2071765	1.22263e-45	7.1e-12	0.0454587	0.00724231	3.45559e-10	3.43026e-08	0
Height	cg03732007	PRKCZ	1	2071316	rs424079	2071340	2.42994e-173	3.9e-12	0.0247943	0.00365054	1.1062e-11	0.000216658	0
Height	cg23682913	C1orf86	1	2080710	rs262687	2117155	1.55438e-10	3.3e-17	0.118402	0.0231733	3.23117e-07	0.138619	1
Height	cg05340048	PRKCZ	1	2084319	rs262653	2090095	2.90101e-98	2.8e-12	0.0311624	0.00469172	3.09446e-11	4.31471e-08	0
Height	cg24445388	C1orf86	1	2084391	rs262669	2082489	2.93227e-55	2.9e-12	0.0405685	0.00634829	1.65378e-10	8.8372e-06	0
Height	cg04347414	PRKCZ	1	2084519	rs424079	2071340	3.95579e-119	3.9e-12	0.0291379	0.00434781	2.05951e-11	7.90254e-07	0
Height	cg00300046	C1orf86	1	2084595	rs424079	2071340	1.00636e-36	3.9e-12	0.0499918	0.00816093	9.02603e-10	1.01543e-05	0
Height	cg19928739	C1orf86	1	2089555	rs262654	2089526	2.49604e-21	9.8e-17	-0.0778586	0.012569	5.84736e-10	0.0200771	1
Height	cg24578937	PRKCZ	1	2090814	rs262652	2090816	1.6539e-69	2.7e-17	0.0447271	0.00585059	2.09146e-14	0.00282535	0
Height	cg09144608	C1orf86	1	2098929	rs626479	2110260	5.78412e-24	1e-16	-0.0736013	0.011579	2.06512e-10	0.0103426	1
Height	cg20300514	BC018779	1	2120985	rs2257182	2082566	6.83862e-16	2.4e-12	0.077443	0.0146428	1.23105e-07	0.00124191	0
Height	cg26227225	BC018779	1	2121039	rs2257182	2082566	6.44968e-14	2.4e-12	0.0835041	0.0163191	3.10522e-07	0.000128035	0
Height	cg05337761	BC018779	1	2121349	rs2257182	2082566	8.61861e-19	2.4e-12	0.0708699	0.0129075	4.00534e-08	0.000876733	0
Height	cg08200543	BC018779	1	2121449	rs2257182	2082566	9.97194e-22	2.4e-12	0.0653459	0.0115628	1.59167e-08	0.00304247	0
Height	cg01894875	BC018779	1	2121521	rs2257182	2082566	2.04638e-21	2.4e-12	0.065753	0.0116667	1.74104e-08	0.00121752	0
Height	cg01927825	BC018779	1	2121724	rs2257182	2082566	1.4413e-26	2.4e-12	0.0592555	0.0101248	4.84214e-09	0.000752802	0
Height	cg06203364	C1orf86	1	2137307	rs262652	2090816	1.93958e-14	2.7e-17	-0.0996559	0.0175342	1.31943e-08	0.0266676	1
Height	cg15132013	C1orf86	1	2163529	rs1692580	2157948	6.97843e-33	3.9e-15	-0.0626483	0.00942533	2.99538e-11	0.00307164	0
Height	cg02050917	C1orf86	1	2173571	rs7547453	2195117	1.01452e-27	3e-15	-0.0667031	0.0103388	1.10559e-10	0.00917011	0
Height	cg22601917	H6PD	1	9294274	rs2268175	9300608	8.35017e-232	4.2e-07	0.0177236	0.00347696	3.44277e-07	3.46859e-09	0
Height	cg04199779	H6PD	1	9294473	rs2268175	9300608	1.1435e-232	4.2e-07	0.0177091	0.00347395	3.4385e-07	3.61656e-10	0
Height	cg25755851	SPSB1	1	9335794	rs6688233	9335745	0	6.1e-08	-0.0136865	0.00253014	6.32353e-08	0.00142815	0
Height	cg00021123	NBPF1	1	16945449	rs761423	17301672	2.99072e-29	1.4e-28	-0.091521	0.0116478	3.92355e-15	8.12368e-05	0
Height	cg01055135	MST1P2	1	16975005	rs6657613	17328200	1.70052e-18	1.1e-34	-0.126043	0.0175894	7.73073e-13	0.000117641	0
Height	cg11574457	TRNA_Pseudo	1	17051321	rs6691985	17289911	6.84303e-09	1.5e-22	0.152902	0.0304965	5.33738e-07	0.00433953	0
Height	cg12856965	NBPF1	1	17284740	rs761423	17301672	1.08889e-27	1.4e-28	-0.0949725	0.0122633	9.60119e-15	0.0308346	1
Height	cg04339882	CROCC	1	17286363	rs7513616	17298496	1.11747e-09	1.2e-28	-0.166933	0.031325	9.87207e-08	0.0490365	1
Height	cg22050733	CROCC	1	17287205	rs7513616	17298496	6.33461e-09	1.2e-28	-0.17374	0.0338291	2.8093e-07	1.18548e-06	0
Height	cg00714888	CROCC	1	17287670	rs7513616	17298496	8.67995e-10	1.2e-28	-0.16326	0.0304818	8.50909e-08	0.000364633	0
Height	cg15600437	MFAP2	1	17309539	rs2076600	17337391	0	5.8e-27	0.0256953	0.00238659	4.95257e-27	1.56433e-07	0
Height	cg22045253	ATP13A2	1	17337346	rs2076600	17337391	4.82856e-52	5.8e-27	-0.0667351	0.0075455	9.20586e-19	0.00155867	0
Height	cg23111655	CAPZB	1	19764821	rs4912096	19775113	5.231e-101	6.3e-09	0.0260114	0.00467936	2.71726e-08	0.289227	1
Height	cg26824678	Metazoa_SRP	1	19777949	rs883961	19781155	0	6.7e-09	-0.0131473	0.00228893	9.25358e-09	0.0876198	1
Height	cg11825603	U6	1	23449368	rs10489563	23451892	5.33904e-71	2.9e-10	-0.0337368	0.00562954	2.06248e-09	0.00137925	0
Height	cg12483005	KDM1A	1	23474871	rs12044504	23471096	1.68044e-58	9.1e-09	-0.0328632	0.0060678	6.09485e-08	8.64301e-05	0
Height	cg20678835	HTR1D	1	23521332	rs2806566	23507172	2.56113e-21	1.5e-09	-0.0607244	0.0117647	2.449e-07	0.0222714	1
Height	cg08872493	HTR1D	1	23521417	rs2806566	23507172	5.74487e-29	1.5e-09	-0.0510733	0.00947567	7.04805e-08	0.00582465	0
Height	cg19743168	HTR1D	1	23544995	rs7519093	23541078	0	8.4e-08	-0.0157776	0.00300542	1.52326e-07	1.43368e-06	0
Height	cg01973987	TRIM63	1	26394300	rs17257086	26392535	1.62464e-19	1.2e-09	0.0634186	0.0124684	3.65057e-07	0.00224852	0
Height	cg03844060	FAM110D	1	26490628	rs11247866	26517794	1.93714e-72	2.2e-08	0.0331407	0.0062166	9.76724e-08	0.00144132	0
Height	cg05749067	CATSPER4	1	26517321	rs4659412	26518470	2.72389e-14	5e-11	-0.0805972	0.0161934	6.45225e-07	0.0717451	1
Height	cg13852303	MEAF6	1	37980776	rs7544462	37962756	9.19238e-98	1.5e-09	-0.0284531	0.00490375	6.54011e-09	0.721507	1
Height	cg16168329	SCMH1	1	41628223	rs3157	41493111	4.09291e-14	7.9e-19	0.108292	0.0190113	1.22492e-08	0.0656975	1
Height	cg15962197	SCMH1	1	41704561	rs213768	41618442	4.51874e-17	9.1e-20	0.0974686	0.0157586	6.20598e-10	4.35046e-05	0
Height	cg27165784	MUTYH	1	46086063	rs3014241	46087879	1.30963e-56	3.5e-08	0.0386029	0.00722414	9.11222e-08	0.00449282	0
Height	cg04296837	MUTYH	1	46087792	rs1250	46094027	1.17638e-76	1.7e-08	-0.0289397	0.00537664	7.34686e-08	0.00204607	0
Height	cg06784218	MUTYH	1	46089804	rs2230659	46078884	7.4092e-185	1.9e-08	0.0202237	0.00366235	3.35061e-08	0.000400114	0
Height	cg02853497	MUTYH	1	46113000	rs12025621	46228391	2.57167e-20	1.4e-11	0.0673903	0.012467	6.46386e-08	0.869936	1
Height	cg09827048	MUTYH	1	46113067	rs2991975	46024526	8.58602e-20	1.9e-12	0.0722162	0.0130128	2.86297e-08	0.90018	1
Height	cg22337626	UROD	1	46420220	rs1707336	46493460	0	3.3e-10	0.0135999	0.00219699	6.00705e-10	0.00185919	0
Height	cg25880954	MGC12982	1	47900630	rs1316443	47907662	0	1.4e-09	0.0181958	0.00306827	3.02363e-09	0.00024568	0
Height	cg23090529	CDKN2C	1	51442133	rs10888713	51463424	9.52087e-20	8.4e-13	-0.0737234	0.0129992	1.41663e-08	0.02358	1
Height	cg22814740	FUBP1	1	78442554	rs17391694	78623626	4.99489e-30	3.9e-16	0.0815731	0.0123463	3.91958e-11	0.39294	1
Height	cg14179389	GFI1	1	92947961	rs4970714	92941357	2.63654e-17	3.4e-11	0.0735762	0.0139131	1.23481e-07	0.0033744	0
Height	cg01766941	GFI1	1	92953907	rs7520630	92958961	1.8004e-39	2.5e-11	0.0455813	0.0078701	6.96739e-09	0.00325705	0
Height	cg07917878	WNT2B	1	113041557	rs3790598	113196896	1.0275e-71	2.4e-10	0.0350172	0.00585794	2.26277e-09	0.0237601	1
Height	cg11085602	SV2A	1	149889339	rs11205303	149906413	5.27909e-41	2.2e-50	0.12297	0.0122488	1.02363e-23	0.0492395	1
Height	cg15625495	CTSK	1	151163316	rs4970944	151163317	0	4.9e-08	-0.0135196	0.00240947	2.01143e-08	0.000402837	0
Height	cg24002149	DNM3OS	1	172113920	rs12410416	172193820	2.16138e-08	1e-30	-0.187429	0.0371049	4.38786e-07	0.00499024	0
Height	cg03322057	DNM3OS	1	172114419	rs12410416	172193820	5.68798e-40	1e-30	-0.0804728	0.00917471	1.76839e-18	0.000837814	0
Height	cg06320175	DNM3	1	172255540	rs11808940	172244386	4.77297e-49	4e-17	-0.0512574	0.00713193	6.62171e-13	3.59322e-06	0
Height	cg13446689	DNM3	1	172328377	rs17368942	172307678	5.31201e-134	1e-11	0.0277569	0.00415276	2.32576e-11	0.000322763	0
Height	cg25208892	C1orf105	1	172390771	rs17277932	172323134	1.0471e-21	4e-12	-0.0686206	0.0121709	1.71949e-08	0.0173221	1
Height	cg07928641	LAMC1	1	182991847	rs4266836	183029070	1.48833e-13	2.5e-14	-0.0981691	0.018453	1.03786e-07	0.420169	1
Height	cg22809683	LAMC1	1	182998916	rs10797801	182971965	8.82217e-135	1.6e-08	-0.0229079	0.00414753	3.32756e-08	0.00385577	0
Height	cg26809372	LAMC1	1	183028900	rs10797800	182969828	7.01332e-27	4.8e-14	-0.0672658	0.0107818	4.40819e-10	0.0889842	1
Height	cg00645626	LAMC2	1	183075724	rs2296288	183072590	6.75947e-11	2.1e-14	0.110013	0.0221382	6.71656e-07	0.126448	1
Height	cg09013655	GLT25D2	1	184005063	rs9332418	184001892	3.93297e-12	3.2e-26	0.136416	0.0235254	6.68452e-09	0.0173723	1
Height	cg01436608	GLT25D2	1	184005534	rs9332418	184001892	1.79075e-52	3.2e-26	0.0627936	0.00723574	4.01899e-18	3.31573e-08	0
Height	cg17357479	GLT25D2	1	184005717	rs10911493	183989971	1.02071e-13	2.2e-27	0.187368	0.0305561	8.68074e-10	0.00451097	0
Height	cg23035341	SNRPE	1	203829481	rs11240609	203831261	2.30529e-54	7.8e-08	-0.0306698	0.00606464	4.25565e-07	0.0346642	1
Height	cg15595502	CNIH4	1	224564870	rs6693287	224565178	1.99008e-53	1.6e-07	-0.0325036	0.00634919	3.06629e-07	0.334197	1
Height	cg08707875	MIR4742	1	224575077	rs10916617	224637070	1.56394e-46	1.1e-07	-0.0339016	0.00667852	3.85016e-07	0.348108	1
Height	cg03213967	JMJD4	1	227729463	rs3088389	227919190	9.83587e-17	9.1e-22	0.109427	0.0173328	2.73143e-10	0.0133997	1
Height	cg12696328	JMJD4	1	227729680	rs2492634	227704858	3.49831e-20	8e-11	0.0648938	0.01202	6.70768e-08	0.000409751	0
Height	cg26340147	JMJD4	1	227730820	rs12123996	227745090	6.17742e-61	1.4e-22	0.0572526	0.00683083	5.22616e-17	0.0413362	1
Height	cg10366053	PXDN	2	1712527	rs1424921	1771874	2.58874e-30	1e-09	-0.0470162	0.00877879	8.52446e-08	0.150508	1
Height	cg06599209	PXDN	2	1746509	rs10200618	1746140	1.9133e-76	3e-08	0.0282271	0.00541888	1.89825e-07	0.0275722	1
Height	cg24129977	PXDN	2	1748872	rs2382560	1762828	9.76503e-30	1.1e-08	-0.0452684	0.00898558	4.70695e-07	0.00404325	0
Height	cg05241015	PXDN	2	1748876	rs736870	1748702	1.91056e-55	3e-08	-0.0341795	0.00649292	1.40862e-07	0.00148994	0
Height	cg01805732	PXDN	2	1748970	rs736870	1748702	7.84414e-73	3e-08	-0.0299732	0.00561479	9.38432e-08	0.0106307	1
Height	cg17801352	PXDN	2	1749076	rs2382562	1763509	6.87019e-34	8e-09	-0.0421554	0.00826024	3.33595e-07	0.00588444	0
Height	cg19432688	PXDN	2	1763410	rs2382560	1762828	2.87254e-49	1.1e-08	-0.0357269	0.00679736	1.47225e-07	0.00565488	0
Height	cg15806569	PXDN	2	1771408	rs1424921	1771874	0	1e-09	0.0158427	0.00263494	1.82623e-09	0.00477958	0
Height	cg02983451	KLF11	2	10183013	rs4669522	10194192	3.27508e-93	8.1e-09	0.0285684	0.00500309	1.12879e-08	2.05153e-05	0
Height	cg22541755	KLF11	2	10183094	rs4396680	10178236	3.1449e-71	2.1e-08	0.0308316	0.00584044	1.29905e-07	1.62327e-05	0
Height	cg20702913	KLF11	2	10183115	rs4669522	10194192	2.38422e-128	8.1e-09	0.0251611	0.00435851	7.79326e-09	6.42607e-07	0
Height	cg01354088	KLF11	2	10183140	rs4669520	10182496	2.7756e-76	7.7e-08	0.0303322	0.00572875	1.19187e-07	0.000741015	0
Height	cg23458613	KLF11	2	10183227	rs4669522	10194192	5.81173e-154	8.1e-09	0.0234762	0.00404693	6.5926e-09	4.26505e-07	0
Height	cg25433316	KLF11	2	10197543	rs6736289	10195540	4.52998e-99	1.4e-08	0.0263267	0.00480298	4.22166e-08	0.00235581	0
Height	cg00058708	TP53I3	2	24162568	rs1533440	24194314	7.19594e-27	1.2e-09	-0.0527829	0.0100786	1.63113e-07	1.73761e-05	0
Height	cg09048186	TP53I3	2	24164067	rs9261	23931036	1.06292e-24	2.6e-13	0.0674307	0.0113022	2.42928e-09	0.000387908	0
Height	cg19273694	TP53I3	2	24233923	rs3204	24252436	4.96128e-24	7.2e-16	0.0720216	0.0114801	3.52734e-10	0.00350514	0
Height	cg12565126	TP53I3	2	24233931	rs3204	24252436	9.78506e-28	7.2e-16	0.0679323	0.0105282	1.10065e-10	0.00224067	0
Height	cg21356710	TP53I3	2	24234017	rs925229	24234440	1.69791e-86	1.3e-15	0.0391471	0.00528102	1.23673e-13	0.00508312	0
Height	cg04335293	NCOA1	2	24713157	rs1550383	24931288	1.87133e-10	2.2e-30	-0.158728	0.0285219	2.61989e-08	4.4763e-05	0
Height	cg27107076	ADCY3	2	25050844	rs7566760	24787768	1.49204e-53	2.6e-11	0.0409508	0.00676274	1.40112e-09	1.11507e-11	0
Height	cg11023668	ADCY3	2	25095040	rs13410999	25097939	0	5.8e-28	0.0285013	0.00263993	3.58686e-27	6.79544e-13	0
Height	cg26038461	ADCY3	2	25108362	rs2033655	25101092	1.7349e-44	8.2e-30	0.0755649	0.00858021	1.2868e-18	0.000202168	0
Height	cg09505516	ADCY3	2	25110296	rs9631062	25110084	6.62272e-133	7.4e-25	0.0416607	0.0043786	1.82376e-21	4.34863e-07	0
Height	cg26752663	ADCY3	2	25142016	rs11684619	25078859	5.66671e-09	2.8e-26	0.174585	0.0341744	3.24485e-07	0.0605176	1
Height	cg16888658	ADCY3	2	25142117	rs2384056	25092649	3.06139e-93	1.3e-25	0.0505689	0.00535366	3.53089e-21	0.000146469	0
Height	cg17644208	ADCY3	2	25142391	rs2384056	25092649	1.52542e-23	1.3e-25	0.0991616	0.0136053	3.13555e-13	0.000384983	0
Height	cg15423357	ADCY3	2	25149977	rs10182181	25150296	5.96773e-139	1.6e-31	-0.045256	0.00426062	2.3568e-26	2.65263e-08	0
Height	cg01884057	ADCY3	2	25150051	rs6752378	25150116	0	1.5e-31	-0.0339411	0.00302278	2.95637e-29	8.73563e-09	0
Height	cg05060711	EFR3B	2	25264625	rs6733301	25276284	2.48587e-15	2e-14	0.0919988	0.0165842	2.90002e-08	0.000170898	0
Height	cg22900681	EFR3B	2	25301413	rs839652	25334340	1.70569e-15	2.1e-21	0.110092	0.0179148	7.98136e-10	0.00194567	0
Height	cg09527270	POMC	2	25390385	rs4665287	25413309	4.49025e-35	1.1e-23	-0.0728728	0.0093747	7.64389e-15	3.7184e-07	0
Height	cg03560973	POMC	2	25390400	rs12619264	25421803	7.12891e-16	1.3e-23	-0.110779	0.0176419	3.40091e-10	2.30709e-06	0
Height	cg02079741	POMC	2	25390424	rs4665287	25413309	5.27593e-21	1.1e-23	-0.0949675	0.0138629	7.36089e-12	1.70622e-06	0
Height	cg23598419	POMC	2	25391042	rs4665783	25448050	2.07369e-14	7.1e-24	-0.121715	0.0198509	8.7062e-10	0.00126069	0
Height	cg13025668	POMC	2	25391656	rs2099598	25347046	6.20882e-11	4.2e-17	0.122337	0.0236878	2.40994e-07	0.0064165	0
Height	cg20387815	POMC	2	25391666	rs2099598	25347046	1.51801e-10	4.2e-17	0.126893	0.0248945	3.44658e-07	0.018984	1
Height	cg01926269	POMC	2	25391670	rs2164411	25452906	1.13852e-15	1.1e-26	0.121754	0.0189297	1.26025e-10	0.00320089	0
Height	cg24425171	POMC	2	25391711	rs874401	25402280	4.80524e-18	3.2e-25	0.108161	0.0161668	2.22694e-11	0.00649089	0
Height	cg22900229	POMC	2	25391773	rs4665775	25407121	7.22493e-14	3.9e-23	0.118961	0.0198544	2.07718e-09	9.27368e-05	0
Height	cg16302441	POMC	2	25391830	rs874401	25402280	1.59219e-18	3.2e-25	0.104705	0.0155176	1.50395e-11	0.014946	1
Height	cg08030082	POMC	2	25391839	rs7596747	25350321	7.83143e-21	4.5e-18	0.0875496	0.0137814	2.11534e-10	0.000939414	0
Height	cg11503396	POMC	2	25419761	rs874401	25402280	1.28558e-44	3.2e-25	0.067499	0.008013	3.64813e-17	2.09801e-05	0
Height	cg21555271	THADA	2	43826133	rs4339008	43834352	0	4.4e-09	-0.0145632	0.00247829	4.19539e-09	0.182299	1
Height	cg24166814	EFEMP1	2	56067277	rs11695502	56094999	4.1967e-12	7.4e-19	-0.120408	0.0219467	4.10222e-08	1.08383e-07	0
Height	cg16179607	PPP3R1	2	68476020	rs6742684	68470814	9.38361e-35	1.2e-08	0.0428203	0.00854965	5.48764e-07	0.0988062	1
Height	cg19638749	PCBP1-AS1	2	70312615	rs6546568	70312980	2.0346e-241	1.2e-07	-0.0177278	0.00333538	1.06608e-07	0.126349	1
Height	cg08479476	PCBP1-AS1	2	70313163	rs6546568	70312980	6.65329e-55	1.2e-07	-0.0326614	0.0064166	3.57808e-07	0.247475	1
Height	cg26487157	PCBP1-AS1	2	70313295	rs6546568	70312980	3.25162e-267	1.2e-07	-0.0171759	0.0032275	1.02784e-07	0.148711	1
Height	cg15609308	BU194987	2	88997989	rs4972061	88967502	8.38839e-33	3.5e-10	0.0478273	0.00863912	3.0922e-08	6.14409e-10	0
Height	cg01745370	GCC2	2	109065127	rs6719131	109091479	5.62072e-233	8.7e-09	0.0185224	0.0033177	2.36538e-08	0.225908	1
Height	cg12433691	GCC2	2	109065314	rs11123698	109121041	4.77419e-25	4.3e-09	0.0505001	0.0101629	6.72806e-07	0.383518	1
Height	cg05310309	GCC2	2	109257429	rs13422997	109206464	4.20919e-55	8.1e-08	-0.0312037	0.00618172	4.4708e-07	0.125891	1
Height	cg09281979	METTL8	2	172289850	rs888273	172107860	5.74145e-25	3e-09	-0.0528574	0.0102597	2.57779e-07	0.0305093	1
Height	cg25702490	BMPR2	2	203032110	rs6717252	203093176	0	2.4e-07	-0.0151386	0.00295665	3.05229e-07	0.00558703	0
Height	cg15335768	Pinc	2	218268053	rs13388148	218281500	6.62741e-80	1.5e-14	0.0389495	0.00546558	1.0308e-12	0.000680218	0
Height	cg06547715	CXCR2	2	218990976	rs11677534	219007060	1.65727e-52	1.3e-10	-0.0395766	0.00657455	1.74776e-09	0.00131964	0
Height	cg14150666	CXCR2	2	218991310	rs1126579	219000734	8.44245e-228	5.1e-11	-0.0214597	0.00334244	1.35956e-10	7.2869e-05	0
Height	cg04731861	GPBAR1	2	219085781	rs6738394	219110625	2.12113e-109	8.8e-10	-0.0264729	0.00442833	2.25788e-09	1.31664e-05	0
Height	cg13835894	CXCR1	2	219148914	rs13031757	219151926	3.16408e-41	6.6e-12	0.0481251	0.00775062	5.32603e-10	0.011115	1
Height	cg22712983	CXCR1	2	219187374	rs4672884	219182481	1.55596e-34	4e-11	0.0501048	0.00855562	4.73128e-09	0.000944088	0
Height	cg26786924	PNKD	2	219187654	rs897877	219192755	1.13354e-28	3.3e-11	0.0546083	0.00955301	1.08843e-08	0.0176661	1
Height	cg04880052	GPBAR1	2	219191631	rs3731861	219191256	1.41169e-31	3.2e-10	0.0494755	0.00888449	2.56584e-08	0.00118213	0
Height	cg13215060	CYP27A1	2	219229146	rs11696005	219229641	0	8.3e-11	0.0151404	0.00237728	1.90543e-10	0.000223556	0
Height	cg26354238	CYP27A1	2	219434613	rs662250	219374117	4.92168e-21	5.9e-16	-0.0773211	0.0126854	1.09257e-09	0.000114066	0
Height	cg10643489	CYP27A1	2	219434658	rs832806	219473914	4.00846e-15	3e-20	-0.102633	0.0173429	3.2616e-09	0.201256	1
Height	cg24424615	CYP27A1	2	219537140	rs4674305	219293326	2.58773e-12	1.9e-20	0.121146	0.0216363	2.15323e-08	0.101911	1
Height	cg04430204	CYP27A1	2	219537816	rs2272189	219610322	2.79201e-12	2e-20	0.117842	0.0210855	2.28651e-08	0.11125	1
Height	cg25925210	ZNF142	2	219576383	rs10932782	219353195	1.16816e-144	2.2e-12	0.0311618	0.00452916	5.97401e-12	1.46085e-05	0
Height	cg02176678	STK36	2	219576539	rs7604319	219538799	1.36256e-209	4.6e-16	0.0263909	0.00340766	9.58951e-15	3.20863e-07	0
Height	cg27629986	TTLL4	2	219585157	rs12987009	219658170	6.32096e-14	4.8e-15	-0.0959299	0.017531	4.44944e-08	0.00580973	0
Height	cg07467716	ZNF142	2	219597258	rs11896209	219599268	8.19706e-35	2.2e-20	0.0692679	0.0093287	1.12568e-13	0.010309	1
Height	cg01872077	CYP27A1	2	219646372	rs2710251	219543433	1.41189e-09	4.6e-21	0.139521	0.0274894	3.866e-07	0.131574	1
Height	cg26175971	CYP27A1	2	219647167	rs2272189	219610322	6.18043e-17	2e-20	-0.098803	0.015882	4.93797e-10	0.236831	1
Height	cg26104932	ZNF142	2	219647360	rs6436084	219639782	5.28151e-20	9.1e-21	-0.0900409	0.0137911	6.62462e-11	0.0368863	1
Height	cg03817727	CRYBA2	2	219861653	rs422702	219902653	1.0187e-16	4.8e-14	-0.0841615	0.015055	2.26739e-08	0.000223535	0
Height	cg17931041	CNPPD1	2	219906468	rs2385208	219906701	6.47432e-20	6.9e-10	0.0639313	0.0123935	2.49018e-07	1.32659e-05	0
Height	cg13156014	MIR3131	2	219917079	rs10445821	219909780	1.20289e-14	2.2e-21	-0.108822	0.0182468	2.46255e-09	0.340189	1
Height	cg08530484	CNPPD1	2	220024606	rs6735637	220003241	1.25995e-21	9.2e-12	0.0658383	0.0119146	3.27867e-08	5.34982e-09	0
Height	cg11646240	NCL	2	232253064	rs2595507	232256864	9.59512e-66	6.5e-08	0.0298218	0.0059127	4.56636e-07	0.00445162	0
Height	cg09494379	NCL	2	232258012	rs2595507	232256864	3.38523e-89	6.5e-08	0.0261726	0.00512837	3.33451e-07	0.000331729	0
Height	cg24172324	NCL	2	232258363	rs2595507	232256864	2.90846e-85	6.5e-08	0.0265833	0.00521683	3.47487e-07	0.000863821	0
Height	cg08202287	NCL	2	232259281	rs2595507	232256864	5.07763e-114	6.5e-08	0.0238208	0.00463385	2.73865e-07	0.000770274	0
Height	cg09004241	NCL	2	232259431	rs13025087	232264914	1.42409e-91	7.3e-11	0.0303502	0.00492311	7.05544e-10	0.00342227	0
Height	cg04286697	NCL	2	232259623	rs2290130	232263127	2.18202e-46	7.5e-10	0.0399871	0.00705217	1.42644e-08	0.000970027	0
Height	cg20954977	NCL	2	232260116	rs13025087	232264914	1.55017e-72	7.3e-11	0.0339743	0.00557907	1.13194e-09	0.0127495	1
Height	cg09235217	NCL	2	232263030	rs2290130	232263127	2.44976e-50	7.5e-10	0.0381284	0.00668124	1.15127e-08	0.0133838	1
Height	cg00424152	NCL	2	232263126	rs2290130	232263127	0	7.5e-10	0.0143424	0.00232796	7.23073e-10	0.0028442	0
Height	cg13347044	NCL	2	232276743	rs12999051	232276992	2.85366e-16	5e-11	-0.0746815	0.014578	3.00912e-07	0.182529	1
Height	cg08863422	NCL	2	232290901	rs12614600	232290672	2.13139e-130	2.3e-11	-0.0270309	0.00414787	7.18083e-11	0.0327843	1
Height	cg01443467	NCL	2	232333030	rs4398264	232338353	1.68872e-16	2.7e-19	0.102122	0.0168007	1.21348e-09	0.00893714	0
Height	cg03727500	NCL	2	232348334	rs10933375	232367296	8.58806e-27	8.5e-12	-0.0599446	0.0102599	5.13976e-09	0.00994151	0
Height	cg05868531	NCL	2	232348602	rs10933375	232367296	1.10736e-24	8.5e-12	-0.0634628	0.011009	8.18289e-09	0.00676312	0
Height	cg15371801	NCL	2	232348684	rs10933375	232367296	2.38136e-35	8.5e-12	-0.0530985	0.0087382	1.22756e-09	0.00225438	0
Height	cg11559198	NCL	2	232348794	rs10933375	232367296	2.12369e-23	8.5e-12	-0.0650479	0.0113884	1.11818e-08	0.00727889	0
Height	cg25951717	NCL	2	232349118	rs1667316	232408862	0	5.2e-13	0.0208554	0.00293291	1.15344e-12	0.00659874	0
Height	cg07301105	LINC00471	2	232379665	rs10172595	232387063	4.00602e-175	4.7e-08	-0.0200487	0.00370267	6.13983e-08	8.42766e-07	0
Height	cg22069247	NMUR1	2	232393256	rs1667301	232423717	2.39227e-16	2e-16	-0.0943611	0.0161437	5.06397e-09	0.00530109	0
Height	cg02204630	NMUR1	2	232394896	rs2916579	232421159	1.18209e-15	1.2e-16	0.0980805	0.0169882	7.76587e-09	0.0145489	1
Height	cg19187155	NMUR1	2	232395269	rs1667301	232423717	1.16724e-123	2e-16	-0.0382018	0.00486047	3.85053e-15	0.000676733	0
Height	cg20082830	NMUR1	2	232395355	rs2916579	232421159	5.5581e-77	1.2e-16	0.0439729	0.00578368	2.89495e-14	1.25294e-05	0
Height	cg24430754	NMUR1	2	232396241	rs6754952	232381245	7.81687e-16	1.3e-19	0.10252	0.0170782	1.93735e-09	0.172643	1
Height	cg26500773	COPS7B	2	232646331	rs11886644	232669610	1.56285e-94	1.3e-09	0.0279476	0.00485099	8.35077e-09	5.39645e-05	0
Height	cg19845136	NPPC	2	232789413	rs3107179	232788325	3.47891e-140	8.8e-14	-0.0351676	0.00489219	6.54973e-13	0.000132725	0
Height	cg18427905	DIS3L2	2	232825958	rs12620618	232877509	9.51787e-32	3.8e-13	0.0467657	0.0075527	5.94348e-10	2.05459e-05	0
Height	cg18676967	ALPP	2	233217476	rs11682750	233213862	1.8343e-11	5.1e-19	-0.12393	0.0231522	8.65808e-08	0.0034378	0
Height	cg25571880	PRSS56	2	233384489	rs2697800	233383416	1.45379e-57	1.9e-10	-0.0362618	0.00619855	4.91441e-09	0.00940918	0
Height	cg03852847	EIF4E2	2	233439513	rs7571716	233441420	2.70559e-10	1.2e-16	0.122059	0.024143	4.28914e-07	0.163339	1
Height	cg09994035	C2orf54	2	241826199	rs4675871	241823849	9.93634e-47	8.7e-09	0.0353002	0.00669727	1.35798e-07	0.0122501	1
Height	cg01476739	C2orf54	2	241853884	rs3936203	241834654	1.21626e-72	1.4e-09	-0.0295809	0.00524536	1.70591e-08	0.0105715	1
Height	cg14396008	C2orf54	2	241856143	rs6739772	241840711	5.20839e-19	1.4e-09	-0.0610271	0.0119281	3.11651e-07	0.0500837	1
Height	cg17240976	41154	2	242248764	rs11680983	242247994	0	3.3e-12	0.0157181	0.00223329	1.94918e-12	0.0044247	0
Height	cg13220917	SEPT2	2	242480249	rs13001905	242476987	4.09862e-58	5.8e-11	0.0402707	0.00670919	1.94515e-09	0.00497232	0
Height	cg18062721	VGLL4	3	11643427	rs11128558	11654007	2.15225e-52	6.6e-11	-0.0394281	0.00658207	2.09548e-09	0.338954	1
Height	cg13958389	VGLL4	3	11643630	rs6442266	11650010	6.65781e-30	3e-12	-0.0552935	0.00924856	2.2505e-09	0.364586	1
Height	cg26845082	FBLN2	3	13555664	rs2655226	13555665	0	9.6e-11	0.016205	0.00253194	1.55125e-10	1.19764e-05	0
Height	cg21614211	VILL	3	38045926	rs9857730	38051941	8.098e-15	4.3e-11	0.0811222	0.0159141	3.44188e-07	9.08734e-05	0
Height	cg11728787	MAPKAPK3	3	50609551	rs175634	50644134	1.40211e-36	1.1e-10	0.0476068	0.00822523	7.12694e-09	0.00664763	0
Height	cg08970648	CISH	3	50644192	rs453570	50637469	6.18383e-34	8.8e-10	-0.0453668	0.00838157	6.20854e-08	0.00301834	0
Height	cg19448644	MAPKAPK3	3	50844676	rs7429035	51032607	3.76968e-42	5.6e-10	-0.0401382	0.00717566	2.22322e-08	8.47879e-05	0
Height	cg00303541	MAPKAPK3	3	51741280	rs4687569	51432895	3.87839e-42	1.3e-07	-0.0362062	0.00725354	5.99078e-07	0.000360438	0
Height	cg21213853	MAPKAPK3	3	51741473	rs4687569	51432895	2.32773e-41	1.3e-07	-0.0360133	0.00722445	6.1986e-07	0.00114024	0
Height	cg22982570	PCBP4	3	51997033	rs13088462	51071713	3.19966e-37	7.9e-18	0.0631437	0.00880327	7.35066e-13	0.154776	1
Height	cg18094261	PPM1M	3	52216318	rs187084	52261031	1.34323e-19	3.9e-09	-0.0602667	0.0120487	5.67579e-07	0.0173779	1
Height	cg22484793	WDR82	3	52261325	rs187084	52261031	2.44324e-66	3.9e-09	-0.032538	0.00574332	1.46705e-08	0.004549	0
Height	cg22710716	PPM1M	3	52569097	rs4687625	52563718	0	2.4e-11	0.0151925	0.0022098	6.1969e-12	4.73558e-05	0
Height	cg27294008	PPM1M	3	52748359	rs3733041	52731598	2.7203e-85	6.7e-11	-0.0302666	0.00487163	5.2035e-10	4.70676e-07	0
Height	cg18487916	PPM1M	3	52748469	rs13079063	52744460	2.32125e-123	2.2e-10	-0.0256375	0.00419099	9.51909e-10	2.54638e-05	0
Height	cg07359306	PPM1M	3	52811297	rs2289247	52727257	1.90859e-21	1.4e-10	0.0610406	0.0113137	6.842e-08	0.000514092	0
Height	cg25938530	WDR82	3	52812367	rs2289247	52727257	2.23572e-40	1.4e-10	0.0439991	0.00748598	4.16427e-09	1.69093e-05	0
Height	cg19784816	PPM1M	3	52812520	rs10510760	52650348	2.7813e-16	3.3e-14	0.0854832	0.0152006	1.86952e-08	0.0161264	1
Height	cg05991220	PPM1M	3	52813859	rs13079063	52744460	5.73114e-30	2.2e-10	0.0510771	0.00923107	3.1449e-08	0.00293793	0
Height	cg24628310	PPM1M	3	52813873	rs2072390	52780509	1.79917e-25	1.7e-10	0.0543954	0.010048	6.17929e-08	0.000189766	0
Height	cg18404041	PPM1M	3	52824283	rs2071506	52826276	0	2.4e-15	0.0258911	0.00332732	7.17394e-15	0.00141976	0
Height	cg11645453	ITIH4	3	52864694	rs4687554	52864135	0	1.4e-14	-0.0212055	0.00278717	2.77843e-14	4.97308e-05	0
Height	cg17890764	PPM1M	3	52864816	rs1573815	52870132	3.03997e-31	7.4e-17	-0.0667312	0.00970336	6.10732e-12	0.0159304	1
Height	cg02331649	ITIH4	3	52926322	rs3733034	52952433	2.03402e-16	6.1e-13	-0.0820684	0.0150671	5.12627e-08	0.0353604	1
Height	cg04865290	TMEM110	3	52927548	rs3733034	52952433	0	6.1e-13	-0.0206456	0.0028769	7.16085e-13	4.84382e-06	0
Height	cg22101147	PPM1M	3	52931946	rs9844736	52931971	6.47514e-60	1.1e-18	-0.049409	0.00636521	8.33674e-15	9.61516e-05	0
Height	cg15956490	ITIH4	3	53032818	rs13072457	53102389	4.17995e-19	5e-10	0.0562448	0.0111204	4.24124e-07	5.57562e-05	0
Height	cg24616795	ITIH4	3	53032891	rs7625448	53120766	7.10113e-21	1e-13	-0.0753572	0.012975	6.3272e-09	0.0185497	1
Height	cg27565382	ITIH4	3	53032988	rs9756317	53088815	1.11837e-15	7.4e-15	0.0934276	0.0166684	2.08176e-08	0.00533874	0
Height	cg12962167	TMEM110	3	53033115	rs9756317	53088815	6.55764e-28	7.4e-15	0.0688628	0.0107995	1.8121e-10	0.267766	1
Height	cg07884673	TMEM110	3	53033167	rs11707575	53113762	1.66505e-21	4e-14	0.0743052	0.0125083	2.84223e-09	0.0134343	1
Height	cg27127091	SFMBT1	3	53036929	rs9756317	53088815	5.99561e-178	7.4e-15	-0.029354	0.00388232	4.00168e-14	2.78861e-12	0
Height	cg26850469	SFMBT1	3	53051694	rs2115779	53026714	4.27196e-23	6.6e-09	0.051803	0.0103436	5.4937e-07	1.13116e-06	0
Height	cg23067466	SFMBT1	3	53117551	rs13072457	53102389	7.98349e-62	5e-10	-0.0308731	0.00536423	8.6459e-09	1.39164e-12	0
Height	cg24530246	SFMBT1	3	53118167	rs13072457	53102389	2.26925e-215	5e-10	-0.0186	0.00308874	1.72388e-09	3.50907e-09	0
Height	cg05401945	CCDC66	3	56590734	rs7637449	56628031	0	2.4e-17	-0.0266969	0.0032057	8.22596e-17	0.00179144	0
Height	cg10908188	CCDC66	3	56717798	rs4681725	56692321	8.1277e-15	2.6e-19	0.106771	0.0181599	4.11568e-09	0.847648	1
Height	cg09006487	RYBP	3	72424982	rs4676872	72399570	6.65434e-32	1.8e-19	-0.074787	0.0103627	5.31798e-13	0.0964435	1
Height	cg11318906	H1FX-AS1	3	129035019	rs6771809	128990998	2.26437e-145	7.2e-08	0.021288	0.00409675	2.03285e-07	0.000241662	0
Height	cg15484384	ANAPC13	3	134203672	rs9851441	134315091	2.89391e-66	2.1e-14	-0.0414405	0.00587026	1.67229e-12	0.00195598	0
Height	cg06541857	ANAPC13	3	134203789	rs1814337	134200682	3.25745e-35	6.4e-14	-0.0590338	0.00913522	1.0318e-10	0.00078868	0
Height	cg15474615	ANAPC13	3	134370182	rs6763088	134254989	9.57304e-25	8.1e-15	0.0674942	0.0109174	6.31987e-10	0.29651	1
Height	cg04907151	PCCB	3	135684161	rs9836758	135772078	4.56857e-39	1.1e-08	0.040772	0.00789066	2.3772e-07	0.000328544	0
Height	cg07038400	PCCB	3	135684163	rs9289503	135739341	1.84245e-41	1.5e-09	0.0419496	0.00751792	2.40585e-08	0.00213595	0
Height	cg21827317	MSL2	3	136751795	rs9827066	136752653	6.85447e-291	8.1e-09	0.0173407	0.00309689	2.15089e-08	1.26616e-07	0
Height	cg08659183	ZBTB38	3	141032945	rs1511380	141039349	2.1201e-15	5.5e-49	-0.166647	0.0239254	3.27764e-12	5.83126e-05	0
Height	cg06137072	ZBTB38	3	141087187	rs9866391	141076084	4.32169e-09	4.5e-101	-0.320866	0.056681	1.5058e-08	0.187501	1
Height	cg13029400	ZBTB38	3	141087190	rs9866391	141076084	1.11376e-10	4.5e-101	-0.2903	0.0470156	6.63534e-10	0.0491257	1
Height	cg08360599	ZBTB38	3	141087261	rs9866391	141076084	2.6194e-09	4.5e-101	-0.315146	0.0549543	9.76953e-09	0.0605009	1
Height	cg21370924	ZBTB38	3	141087313	rs9866391	141076084	5.49961e-11	4.5e-101	-0.289483	0.0461886	3.67118e-10	0.0308076	1
Height	cg21474062	ZBTB38	3	141087363	rs9866391	141076084	7.30278e-09	4.5e-101	-0.327804	0.0587222	2.37377e-08	0.0368396	1
Height	cg27288595	ZBTB38	3	141094238	rs9846396	141140968	6.84767e-13	6.9e-151	-0.322467	0.0466212	4.6219e-12	0.407955	1
Height	cg27084654	ZBTB38	3	141118615	rs9866391	141076084	2.98543e-15	4.5e-101	-0.238448	0.0322167	1.34802e-13	0.183517	1
Height	cg01879723	ZBTB38	3	141119262	rs9857275	141078188	8.94453e-09	7.1e-77	-0.28598	0.0520345	3.88593e-08	0.02356	1
Height	cg14500070	ZBTB38	3	141119541	rs13091182	141133960	5.60331e-19	2.6e-108	-0.216062	0.0261997	1.62777e-16	0.00671747	0
Height	cg20395773	ZBTB38	3	141120919	rs6440003	141094209	2.83273e-20	1.3e-152	-0.25406	0.0291549	2.92996e-18	0.392874	1
Height	cg13411656	ZBTB38	3	141121016	rs7632381	141106063	1.50545e-19	5.1e-154	-0.262692	0.0306429	1.01118e-17	0.228697	1
Height	cg03060555	ZBTB38	3	141131189	rs6767899	141125439	3.16335e-13	8e-109	-0.457023	0.0660856	4.6583e-12	0.0254115	1
Height	cg19825988	ZBTB38	3	141146295	rs724016	141105570	2.84704e-09	3.2e-158	0.405853	0.0699697	6.61543e-09	0.0901764	1
Height	cg20892840	CCNL1	3	156879058	rs10936066	156881002	4.57522e-166	1.3e-07	0.0193218	0.00371686	2.00986e-07	0.128662	1
Height	cg21178254	CCNL1	3	156879083	rs10936066	156881002	5.37461e-182	1.3e-07	0.0187641	0.00360384	1.92242e-07	0.059304	1
Height	cg05339633	PARL	3	183542176	rs9844162	183540485	4.87369e-41	5.2e-08	-0.040095	0.00789865	3.85108e-07	0.000833322	0
Height	cg16570885	SENP2	3	185476452	rs4383556	185384473	1.3366e-128	1.6e-16	-0.0339118	0.00436549	7.96316e-15	0.00694904	0
Height	cg18267471	IGF2BP2	3	185541217	rs720390	185548683	5.13585e-13	1.2e-29	-0.146297	0.0240477	1.17507e-09	5.4634e-09	0
Height	cg12781915	IGF2BP2	3	185544099	rs764129	185547917	1.04752e-19	6.1e-22	-0.0985124	0.0148816	3.59864e-11	1.64838e-11	0
Height	cg15487251	IGF2BP2	3	185544216	rs11705701	185544309	2.38012e-24	2.5e-22	-0.0872566	0.0124465	2.37384e-12	3.24777e-12	0
Height	cg23528751	CCDC50	3	191046721	rs4687210	191046770	1.96929e-268	3.1e-08	0.0164417	0.00297946	3.42189e-08	0.202164	1
Height	cg00473167	CCDC50	3	191046872	rs9868286	191081486	5.54367e-35	1.9e-08	0.0395443	0.00757907	1.81292e-07	0.197667	1
Height	cg01461235	CCDC50	3	191050604	rs9825936	191080723	0	1.2e-08	-0.013176	0.00236862	2.65609e-08	0.116555	1
Height	cg01305830	AX748388	4	1604576	rs3958122	1693931	2.36297e-17	2.6e-18	-0.0951227	0.0156612	1.24934e-09	6.74032e-05	0
Height	cg05026014	AX748388	4	1749153	rs798761	1731126	1.20364e-31	1.7e-17	-0.0666183	0.00977158	9.26015e-12	0.925726	1
Height	cg01141413	FGFR3	4	1764152	rs2854915	1721654	2.31264e-14	5.1e-14	-0.0889702	0.0165361	7.43406e-08	9.97074e-05	0
Height	cg23855319	NAT8L	4	2062392	rs9918081	2221089	1.27712e-40	4.5e-09	0.0377501	0.00693942	5.32953e-08	0.00158973	0
Height	cg01854076	NAT8L	4	2063036	rs7666644	2197313	2.29249e-38	1.2e-08	0.0372703	0.00709732	1.51016e-07	0.00176084	0
Height	cg05768983	HAUS3	4	2244322	rs618262	2164941	1.99306e-71	1.4e-09	-0.0280546	0.00483906	6.72938e-09	0.0282427	1
Height	cg18089397	MXD4	4	2264747	rs2282764	2255063	1.02686e-62	1.3e-08	-0.0304452	0.00575085	1.19645e-07	0.00508274	0
Height	cg24601522	RGS12	4	3287376	rs3129317	3287655	6.22261e-67	1.9e-07	0.0296899	0.00584673	3.8135e-07	0.0466503	1
Height	cg00060484	RGS12	4	3287598	rs3129317	3287655	1.17027e-186	1.9e-07	0.0191665	0.00366729	1.72891e-07	0.0591367	1
Height	cg27096232	RGS12	4	3287777	rs3129317	3287655	1.24391e-117	1.9e-07	0.0230117	0.0044451	2.25644e-07	0.0878708	1
Height	cg23829948	RGS12	4	3288458	rs3129317	3287655	3.91924e-48	1.9e-07	0.0349853	0.00700916	5.99534e-07	0.132091	1
Height	cg13534536	AFAP1	4	7938304	rs11930623	7931682	0	1.1e-06	-0.0139012	0.0027979	6.7501e-07	0.147182	1
Height	cg00974653	CPZ	4	8628157	rs3756160	8617560	8.38197e-35	1.4e-11	0.0549088	0.00914855	1.95013e-09	0.00467622	0
Height	cg22746865	CPZ	4	8633794	rs3756160	8617560	5.80434e-29	1.4e-11	0.0597047	0.0101978	4.77902e-09	0.00113845	0
Height	cg27117749	LAP3	4	17782643	rs740672	17782264	1.35483e-12	2.1e-36	-0.175904	0.0284555	6.34042e-10	0.000293684	0
Height	cg18650307	DCAF16	4	17809468	rs16895884	17853726	5.6155e-22	4.8e-44	0.136237	0.0171125	1.70248e-15	3.12815e-11	0
Height	cg08925142	LCORL	4	18023851	rs16896261	18011202	1.34305e-38	1.6e-58	0.116128	0.0114127	2.55364e-24	1.01675e-08	0
Height	cg01089331	LCORL	4	18024929	rs7694806	18029100	1.69797e-13	3.8e-71	0.227031	0.0332593	8.72549e-12	0.572674	1
Height	cg18361445	FLJ13197	4	38666374	rs17582491	38690049	2.631e-72	6.8e-08	-0.0266633	0.00520071	2.94606e-07	0.127173	1
Height	cg03852670	OCIAD1	4	48484997	rs776584	48633500	3.04141e-47	4.8e-09	0.0363731	0.00669684	5.59191e-08	0.0188839	1
Height	cg19283196	OCIAD1	4	48485233	rs1712767	48663375	2.43599e-51	8.9e-10	0.0371373	0.00647067	9.50491e-09	0.0537998	1
Height	cg27073068	REST	4	57773149	rs17087335	57838583	6.93358e-26	8.3e-17	-0.0734658	0.0112093	5.6013e-11	0.036874	1
Height	cg11939399	REST	4	57773300	rs781663	57781754	1.62542e-74	1.8e-16	-0.0420316	0.0056718	1.25714e-13	0.0453981	1
Height	cg25313468	REST	4	57773308	rs7687767	57824932	1.46498e-76	1.5e-16	-0.042845	0.00561279	2.28541e-14	0.0279908	1
Height	cg01664241	ADAMTS3	4	73435425	rs1518485	73470972	3.99306e-31	8.9e-19	-0.0707721	0.00995193	1.14883e-12	0.000142501	0
Height	cg11202023	ADAMTS3	4	73437692	rs1401139	73477532	4.04325e-18	2.3e-21	0.0987941	0.0155455	2.08206e-10	0.000752172	0
Height	cg23510089	ADAMTS3	4	73531188	rs16848143	73441573	7.31537e-78	2.6e-21	-0.0476206	0.00570368	6.87827e-17	9.43325e-06	0
Height	cg17825130	RASGEF1B	4	82283507	rs17427571	82254908	6.18694e-28	7.2e-40	0.106921	0.0126724	3.24586e-17	0.0041961	0
Height	cg26728709	AX747415	4	114823338	rs4452507	114822605	3.63901e-106	3.2e-10	0.0276509	0.00445619	5.468e-10	0.232079	1
Height	cg11979875	EXOSC9	4	122721721	rs7686084	122764725	4.75333e-138	1.9e-11	-0.0258279	0.00395007	6.21023e-11	0.000762022	0
Height	cg06713675	EXOSC9	4	122721982	rs6838153	122720999	0	2.6e-12	-0.0178734	0.00254019	1.97526e-12	0.00233817	0
Height	cg20573242	EXOSC9	4	122745356	rs1507994	122749541	3.4368e-36	1e-10	0.0499159	0.00869777	9.52726e-09	0.000586635	0
Height	cg06855485	GAB1	4	144303008	rs3805247	144303897	2.01344e-65	2.9e-10	-0.0340605	0.00590412	7.97721e-09	0.134008	1
Height	cg12776902	AK307172	4	144452479	rs4690791	144448347	2.48027e-38	1.9e-10	0.0476644	0.00821905	6.66093e-09	0.232544	1
Height	cg18925923	AX721289	4	144480237	rs11100790	144442611	5.50289e-16	8.2e-12	0.0797068	0.0153622	2.11978e-07	0.345798	1
Height	cg18789841	AX721289	4	144480542	rs11100790	144442611	3.08474e-19	8.2e-12	0.0730115	0.0135307	6.81448e-08	0.623276	1
Height	cg12346491	GYPA	4	145277815	rs6852276	145261999	5.35402e-12	4.9e-17	-0.107178	0.0201738	1.07984e-07	0.0535525	1
Height	cg07318204	HHIP	4	145566441	rs1812175	145574844	7.04925e-39	2.1e-86	-0.142135	0.01306	1.38522e-27	9.67236e-18	0
Height	cg02524475	HHIP	4	145566595	rs1812175	145574844	7.56503e-71	2.1e-86	-0.107334	0.0081186	6.65999e-40	8.87877e-12	0
Height	cg26339943	LOC646576	4	145571234	rs7689420	145568352	1.23907e-20	9.6e-86	-0.19515	0.0231668	3.64772e-17	1.04623e-11	0
Height	cg20263045	LOC646576	4	145655974	rs7689420	145568352	1.27539e-10	9.6e-86	-0.282263	0.0461653	9.70482e-10	5.57291e-14	0
Height	cg01512721	PRSS48	4	152198183	rs13150868	152180671	2.51944e-52	2.2e-08	-0.0335411	0.00631584	1.09248e-07	0.193394	1
Height	cg18382753	SLC1A3	5	36693158	rs1025288	36702864	2.95426e-49	2.3e-07	0.0353955	0.00708151	5.78377e-07	0.0939484	1
Height	cg01595951	PPAP2A	5	54834655	rs4865961	54920545	4.49468e-11	1.1e-17	0.121046	0.0233669	2.21612e-07	0.000118391	0
Height	cg07144408	PPAP2A	5	54866037	rs1396611	54878771	6.63315e-10	1.5e-19	0.141109	0.0276535	3.34718e-07	0.00211303	0
Height	cg12311346	C5orf35	5	56204834	rs185220	56205357	1.20534e-256	5.2e-08	-0.0203855	0.00379794	7.98302e-08	0.095659	1
Height	cg18230493	C5orf35	5	56204884	rs185220	56205357	0	5.2e-08	-0.0190951	0.00354801	7.36953e-08	0.0395238	1
Height	cg24531977	C5orf35	5	56204891	rs185220	56205357	0	5.2e-08	-0.0188911	0.00350909	7.30588e-08	0.0492581	1
Height	cg12402800	C5orf35	5	56204917	rs832403	56265992	2.30252e-25	2.6e-10	-0.0581091	0.0108453	8.41392e-08	0.0114776	1
Height	cg20203395	C5orf35	5	56204925	rs185220	56205357	9.6354e-187	5.2e-08	-0.0226114	0.00423221	9.15785e-08	0.0408174	1
Height	cg00531978	BC034788	5	108063468	rs9285863	108071655	2.65763e-17	3.5e-11	0.0724413	0.0136991	1.23634e-07	0.000643991	0
Height	cg06296613	CEP120	5	122759733	rs11241696	122759862	1.07177e-22	6.2e-10	-0.0645986	0.0120682	8.65969e-08	1.37838e-05	0
Height	cg20708411	CSNK1G3	5	122847581	rs17164879	122863961	1.33969e-92	3.3e-07	0.0250685	0.00503389	6.36021e-07	5.27002e-05	0
Height	cg16565692	CSF2	5	131408121	rs3864277	131420249	1.09998e-08	2e-24	0.171376	0.0342699	5.70978e-07	0.023403	1
Height	cg24117468	SLC22A4	5	131562848	rs12521097	131575338	1.22636e-130	9.9e-31	0.0487269	0.00474338	9.36381e-25	0.085793	1
Height	cg18318560	SLC22A4	5	131563015	rs12521097	131575338	1.23781e-32	9.9e-31	0.0926642	0.0112927	2.29314e-16	0.325842	1
Height	cg05501285	SLC22A4	5	131563764	rs12521097	131575338	2.38188e-11	9.9e-31	-0.166277	0.0288923	8.66132e-09	0.629931	1
Height	cg25351996	SLC22A4	5	131563782	rs12521097	131575338	4.28251e-16	9.9e-31	-0.136679	0.0206895	3.94274e-11	0.181399	1
Height	cg22598563	SLC22A4	5	131563921	rs7705189	131623358	8.58229e-41	4.3e-33	-0.0890917	0.00982638	1.22802e-19	0.0390235	1
Height	cg16205897	SLC22A5	5	131564050	rs7705189	131623358	9.81641e-91	4.3e-33	-0.0616783	0.00585941	6.53074e-26	0.017724	1
Height	cg20512303	PDLIM4	5	131592959	rs3900945	131592870	1.20642e-47	6.4e-22	0.0620902	0.00789863	3.81427e-15	1.75661e-05	0
Height	cg27615366	SLC22A4	5	131592974	rs6871350	131580220	6.50488e-14	4.3e-20	0.113787	0.0194858	5.23668e-09	0.00547847	0
Height	cg12564285	PDLIM4	5	131593104	rs162904	131595784	1.14987e-176	1e-21	0.0346303	0.00389834	6.48823e-19	3.04756e-09	0
Height	cg04518342	PDLIM4	5	131593106	rs162904	131595784	1.69526e-120	1e-21	0.0402596	0.0046364	3.84145e-18	4.94168e-08	0
Height	cg11843238	PDLIM4	5	131593191	rs162904	131595784	3.70239e-59	1e-21	0.0553187	0.0068265	5.33926e-16	7.52646e-05	0
Height	cg18301423	PDLIM4	5	131593218	rs162904	131595784	9.12523e-52	1e-21	0.0585439	0.00735671	1.74993e-15	9.41303e-07	0
Height	cg22638593	PDLIM4	5	131593259	rs162904	131595784	1.95726e-37	1e-21	0.0703867	0.00932285	4.35579e-14	2.25986e-05	0
Height	cg02033258	SLC22A4	5	131593261	rs162907	131580152	1.2312e-15	1.2e-21	0.110239	0.0181298	1.19781e-09	0.000904545	0
Height	cg09877947	PDLIM4	5	131593287	rs162904	131595784	7.79298e-150	1e-21	0.0368897	0.00418956	1.30679e-18	1.94627e-09	0
Height	cg18758796	PDLIM4	5	131593413	rs10463891	131597392	5.34744e-115	2.4e-23	0.0437803	0.00478084	5.31403e-20	1.74981e-07	0
Height	cg07262247	PDLIM4	5	131593730	rs1007602	131602166	2.8965e-58	5.6e-24	0.0593109	0.006983	2.00306e-17	6.63099e-07	0
Height	cg01305625	PDLIM4	5	131593812	rs3900945	131592870	2.26673e-41	6.4e-22	0.0669316	0.00871041	1.54088e-14	2.75263e-07	0
Height	cg03873281	PDLIM4	5	131608955	rs162881	131608794	2.37161e-61	1.1e-07	-0.0295988	0.00587075	4.61315e-07	0.00620219	0
Height	cg14196790	SLC22A4	5	131705035	rs4705938	131694077	1.26034e-115	1.3e-32	0.0520716	0.00487905	1.36915e-26	0.000299378	0
Height	cg06968155	SLC22A4	5	131705112	rs11950562	131652529	9.7971e-33	2.2e-33	0.0944955	0.0111442	2.26433e-17	0.0592944	1
Height	cg07538946	SLC22A4	5	131705188	rs17622208	131717050	2.39225e-30	9.8e-32	0.0984148	0.0118486	9.89779e-17	0.0861525	1
Height	cg19040266	SLC22A4	5	131723239	rs17622208	131717050	5.18023e-30	9.8e-32	-0.100672	0.0121581	1.22923e-16	0.15827	1
Height	cg21171858	Mir_584	5	131792825	rs2706379	131805735	1.28972e-24	2.4e-10	-0.0551355	0.0103755	1.07249e-07	1.9991e-05	0
Height	cg19734164	Mir_584	5	131796698	rs2405528	131794298	1.93809e-120	3.7e-10	-0.0257964	0.00429456	1.89284e-09	1.1613e-17	0
Height	cg17394978	IRF1	5	131824502	rs2549003	131829297	1.84296e-83	4.5e-07	-0.0249733	0.00500766	6.13161e-07	2.12645e-11	0
Height	cg00255919	IRF1	5	131827918	rs10053046	131821558	0	5.8e-07	-0.0122391	0.00237839	2.6614e-07	1.08942e-17	0
Height	cg24749385	IRF1	5	131829935	rs2549003	131829297	5.67627e-83	4.5e-07	0.024878	0.00498954	6.16332e-07	5.30033e-11	0
Height	cg10942914	AK026965	5	134356114	rs31202	134350794	0	3e-16	0.0186944	0.00235135	1.85788e-15	1.41163e-12	0
Height	cg12622597	AK026965	5	134363053	rs31198	134372685	3.04964e-19	4.6e-24	-0.104448	0.0154419	1.34273e-11	0.0543125	1
Height	cg21614303	AK026965	5	134366377	rs31198	134372685	6.21001e-09	4.6e-24	-0.163237	0.0322509	4.16058e-07	0.113565	1
Height	cg19026977	LOC285593	5	172999989	rs7733195	172994624	6.3568e-33	2.7e-21	0.0726774	0.00966969	5.64775e-14	0.0140594	1
Height	cg26237426	LOC285593	5	173000873	rs7703857	172999527	2.29778e-142	1e-18	-0.0334197	0.00407435	2.35509e-16	2.87595e-06	0
Height	cg14904688	LOC285593	5	173005254	rs12153774	173007591	0	6.1e-18	0.0239189	0.00283519	3.27202e-17	2.18589e-05	0
Height	cg19812283	LOC285593	5	173021074	rs7715703	173004306	5.9196e-12	4.9e-17	0.111271	0.02097	1.11931e-07	0.0994641	1
Height	cg14709481	HK3	5	176325836	rs11739147	176359335	2.09225e-36	4.1e-17	0.0600207	0.00852809	1.95024e-12	0.00524518	0
Height	cg17919667	FGFR4	5	176513163	rs422421	176517326	9.30019e-11	1.8e-20	-0.132748	0.0248496	9.18934e-08	0.00954186	0
Height	cg00618323	FGFR4	5	176515533	rs640180	176513247	8.15141e-38	2.3e-20	0.06588	0.00882719	8.43787e-14	3.80675e-08	0
Height	cg12982374	RAB24	5	176523370	rs31777	176523562	4.7697e-37	5.6e-20	-0.0692616	0.00929918	9.46641e-14	3.02943e-13	0
Height	cg10208897	ZNF354C	5	178548229	rs1445844	178507270	1.24036e-45	2.9e-10	-0.0396349	0.00704506	1.84532e-08	0.0213859	1
Height	cg02599361	ZNF354C	5	178548373	rs3822592	178542757	3.5582e-27	5.9e-08	-0.048629	0.00974803	6.08212e-07	0.00698298	0
Height	cg00262681	MAPK9	5	179720254	rs6879260	179731014	9.20862e-186	1.9e-18	-0.0325824	0.00390527	7.2309e-17	0.0895414	1
Height	cg26918954	MAPK9	5	179728553	rs888926	179738101	6.75768e-18	1.4e-15	0.0841452	0.0142892	3.8918e-09	0.0908023	1
Height	cg25676166	BC039678	6	6894084	rs1079114	6894224	0	9.1e-08	-0.0154666	0.00294228	1.46679e-07	7.82887e-05	0
Height	cg02096172	BC039678	6	6894163	rs1079114	6894224	0	9.1e-08	-0.013938	0.00264357	1.34651e-07	4.88455e-05	0
Height	cg00359661	BMP6	6	7725787	rs3812163	7725760	1.43463e-34	4.5e-39	0.101158	0.0113402	4.64842e-19	3.30292e-07	0
Height	cg23181159	FAM8A1	6	17600158	rs6906857	17719939	5.14491e-34	7.4e-08	0.0425798	0.00855581	6.46736e-07	0.309838	1
Height	cg27635394	HIST1H2BB	6	26043820	rs198815	26127271	7.19818e-11	3e-28	-0.150729	0.0268846	2.06434e-08	9.3863e-07	0
Height	cg16204066	ITPR3	6	33638922	rs626156	33670482	2.11974e-20	5.8e-10	-0.0636566	0.0121787	1.7238e-07	0.181563	1
Height	cg18558423	BAK1	6	33653506	rs749338	33653448	5.32809e-35	4e-12	-0.0527346	0.00866072	1.13663e-09	0.0588421	1
Height	cg16066008	BAK1	6	33675600	rs10947434	33691501	7.68506e-28	4e-11	0.0544207	0.0096827	1.90509e-08	0.037161	1
Height	cg04807036	BAK1	6	33681788	rs9394163	33682414	1.52558e-29	2.9e-11	0.0545442	0.00926848	3.98261e-09	0.000274179	0
Height	cg10714061	BAK1	6	33714631	rs4711336	33659046	1.21689e-22	1.7e-13	-0.0690641	0.0115163	2.0093e-09	3.55416e-06	0
Height	cg11713064	BAK1	6	33730089	rs2966	33689520	2.35681e-305	6e-11	0.019755	0.00316373	4.25951e-10	0.0157665	1
Height	cg13859433	C6orf125	6	33739653	rs3806108	33767579	7.88851e-189	3.4e-10	-0.0218417	0.00352829	5.99903e-10	0.24147	1
Height	cg00334056	LEMD2	6	33755658	rs4713683	33757550	6.83526e-177	1e-08	-0.0232084	0.00414312	2.12279e-08	0.00060382	0
Height	cg08335767	HMGA1	6	34206495	rs1759627	34197105	1.90922e-08	2.8e-43	-0.228278	0.0438534	1.93508e-07	1.33319e-15	0
Height	cg14254433	C6orf106	6	34482411	rs11753634	34482267	0	4.9e-14	-0.0210811	0.00281756	7.31625e-14	2.38307e-13	0
Height	cg17674042	C6orf106	6	34482479	rs11753634	34482267	0	4.9e-14	-0.0227877	0.00306035	9.61277e-14	5.1378e-13	0
Height	cg15954235	SPDEF	6	34514887	rs6923894	35059755	4.96216e-18	6.6e-20	-0.103722	0.0164826	3.11728e-10	0.0866392	1
Height	cg22252041	C6orf106	6	34724756	rs16894959	34825662	1.00431e-33	6.3e-40	0.0941841	0.010596	6.18463e-19	0.000990679	0
Height	cg11304212	UHRF1BP1	6	34759018	rs2395607	34773727	9.6294e-15	8.5e-21	-0.10315	0.0171939	1.98292e-09	4.15133e-05	0
Height	cg20355598	ANKS1A	6	34949773	rs11755266	35162141	3.09014e-18	1.2e-22	-0.100443	0.0154275	7.48231e-11	0.00139681	0
Height	cg11478024	ANKS1A	6	35004780	rs12525532	35004819	8.48735e-32	1.7e-11	-0.0538151	0.00917286	4.44355e-09	4.95513e-06	0
Height	cg11084470	TCP11	6	35108061	rs13208078	35059791	2.25284e-25	3e-17	0.078105	0.0117769	3.31081e-11	9.47162e-06	0
Height	cg09447622	TCP11	6	35108605	rs7767073	35106199	6.65803e-15	1.4e-16	0.0985865	0.0175166	1.8212e-08	0.0019825	0
Height	cg07923390	TCP11	6	35109242	rs820101	35046548	4.83166e-52	2e-14	0.0466962	0.00685759	9.79919e-12	6.04126e-09	0
Height	cg14562060	TCP11	6	35109298	rs2234044	35090097	7.79914e-31	1.3e-16	0.068093	0.0100774	1.40852e-11	0.000114073	0
Height	cg12090052	TCP11	6	35109435	rs820095	35021517	4.9136e-10	2.6e-16	-0.128345	0.0257009	5.91999e-07	0.00916285	0
Height	cg11611097	DEF6	6	35173534	rs9469982	35267548	2.09082e-14	4.2e-17	-0.103251	0.0182017	1.40674e-08	5.18725e-05	0
Height	cg02159271	ZNF76	6	35226260	rs6919534	35246903	1.42987e-08	8.2e-31	-0.194914	0.0382468	3.46496e-07	0.108921	1
Height	cg08207604	DEF6	6	35265308	rs9469964	35191519	3.12806e-12	1.1e-16	0.111382	0.0207406	7.86382e-08	0.000402847	0
Height	cg05583848	DEF6	6	35265411	rs9380501	35270579	6.88291e-32	4.8e-30	0.090757	0.0110598	2.28596e-16	0.0016334	0
Height	cg03030757	RPL10A	6	35420754	rs3800377	35424188	4.58303e-18	6.1e-11	0.0683498	0.0132092	2.28634e-07	0.000409268	0
Height	cg06087101	TULP1	6	35551932	rs9470086	35709678	1.79894e-108	1.6e-15	-0.0353109	0.00485994	3.71067e-13	0.000312337	0
Height	cg00231771	C6orf127	6	35748776	rs7753322	35748086	6.00199e-33	5.3e-08	-0.0416781	0.00836139	6.20919e-07	0.0962112	1
Height	cg23155089	SUPT3H	6	44698962	rs2396425	45177025	4.29139e-18	6.3e-19	-0.0891447	0.0143026	4.58276e-10	0.0382773	1
Height	cg08493590	BX647715	6	44796705	rs1402599	44799657	1.41156e-42	1.9e-15	-0.052859	0.00774274	8.6757e-12	0.00861437	0
Height	cg01946401	RUNX2	6	45296101	rs524492	44796596	4.05458e-21	6.4e-15	-0.0739255	0.0122261	1.48016e-09	3.05073e-10	0
Height	cg14246568	LIN28B	6	105388153	rs395962	105397418	4.66682e-30	1.1e-41	-0.107772	0.0122429	1.33446e-18	0.00200803	0
Height	cg04744409	LIN28B	6	105388191	rs395962	105397418	4.35789e-18	1.1e-41	-0.142893	0.0194375	1.96135e-13	0.00757378	0
Height	cg05513455	LIN28B	6	105388269	rs314262	105394621	9.29375e-16	4.2e-18	-0.10976	0.0185084	3.02424e-09	0.00737461	0
Height	cg09039890	LIN28B	6	105399558	rs314280	105400837	1.09734e-10	8.7e-27	-0.150668	0.027289	3.36701e-08	1.4345e-08	0
Height	cg02391713	LIN28B	6	105400985	rs314280	105400837	9.0716e-12	8.7e-27	-0.143213	0.024923	9.12564e-09	2.03533e-05	0
Height	cg22620090	LIN28B	6	105400993	rs9404590	105401013	3.03656e-13	2.4e-15	-0.10203	0.0189868	7.71273e-08	7.36982e-06	0
Height	cg26517262	CD164	6	109774738	rs12206928	109679111	3.06018e-46	4.7e-11	-0.0433234	0.00726571	2.4807e-09	6.93952e-06	0
Height	cg08869160	SMPD2	6	109775161	rs12528822	109661541	4.96588e-21	1.1e-11	-0.0651073	0.0120955	7.33493e-08	0.000105946	0
Height	cg17984469	SMPD2	6	109777324	rs7754650	109726739	1.57752e-19	1.1e-14	-0.0782585	0.0133847	5.00938e-09	0.0637846	1
Height	cg13206063	MICAL1	6	109777592	rs1476387	109764535	3.17784e-35	7.9e-17	-0.0610818	0.00883474	4.71785e-12	0.000112285	0
Height	cg05949660	MICAL1	6	109777642	rs974034	109689431	1.57399e-24	1.7e-15	-0.079616	0.0126954	3.58204e-10	0.000102944	0
Height	cg17706411	SMPD2	6	109780058	rs11153171	109653825	1.34972e-35	1.1e-15	0.0619057	0.00909751	1.01268e-11	0.0370142	1
Height	cg26557270	FRK	6	116382179	rs6568921	116373616	1.93857e-43	2e-08	0.0376891	0.00718844	1.57973e-07	0.0802008	1
Height	cg19869037	DSE	6	116732515	rs9488923	116731075	2.66177e-87	3e-10	-0.0305124	0.00521127	4.76765e-09	8.86453e-05	0
Height	cg01868782	HEY2	6	126071099	rs980014	126068001	5.68352e-17	1.9e-09	0.0686719	0.013773	6.16512e-07	0.894081	1
Height	cg20229609	CENPW	6	126660872	rs9388486	126661154	4.3281e-84	3.3e-40	0.0644894	0.00583198	2.00781e-28	0.000914048	0
Height	cg17345081	NMBR	6	142409939	rs7742164	142399251	1.66339e-20	3.4e-10	-0.0635542	0.0121483	1.68104e-07	0.000448689	0
Height	cg24924958	NMBR	6	142409993	rs6934439	142404441	9.33482e-58	3.7e-10	-0.0369019	0.00626544	3.86786e-09	9.77417e-06	0
Height	cg26365690	NMBR	6	142410061	rs6926279	142399102	2.30669e-33	2.3e-11	-0.0512477	0.00856439	2.1798e-09	0.000114701	0
Height	cg13202845	NMBR	6	142410216	rs9484591	142377095	8.36043e-25	3.6e-10	-0.0560993	0.0104029	6.94206e-08	0.000422879	0
Height	cg21460020	NMBR	6	142410221	rs7742164	142399251	2.01848e-37	3.4e-10	-0.0454205	0.00800351	1.38631e-08	0.000435132	0
Height	cg23833425	VTA1	6	142476640	rs225642	142481723	2.69224e-19	1.1e-11	0.0680084	0.0124335	4.50564e-08	0.012812	1
Height	cg11176095	GPR126	6	142622515	rs10484733	142710988	1.16257e-50	6.7e-30	-0.0724342	0.00789054	4.31583e-20	2.5043e-07	0
Height	cg04461802	GPR126	6	142623433	rs6903424	142699948	3.8104e-144	3.6e-29	-0.044056	0.00434261	3.48592e-24	1.46665e-12	0
Height	cg03128060	GPR126	6	142623767	rs10484733	142710988	0	6.7e-30	-0.0313343	0.00277527	1.46129e-29	1.91034e-16	0
Height	cg07997529	GPR126	6	142682670	rs10484733	142710988	2.32007e-290	6.7e-30	-0.0359096	0.00324342	1.72474e-28	2.02215e-13	0
Height	cg09547025	GPR126	6	142721804	rs10484733	142710988	0	6.7e-30	0.033621	0.00300769	5.2046e-29	1.77922e-12	0
Height	cg10441070	ESR1	6	152126250	rs488133	152125444	5.44872e-10	3.5e-17	0.141055	0.028062	4.99408e-07	0.336557	1
Height	cg07746998	ESR1	6	152126785	rs2077647	152129077	1.50461e-18	2.5e-15	0.0991099	0.0167521	3.29328e-09	0.246582	1
Height	cg20421940	SMOC2	6	168811930	rs2763264	168814455	9.08641e-30	1.8e-09	-0.0469305	0.00885044	1.14156e-07	3.60892e-06	0
Height	cg21101759	SMOC2	6	168812073	rs2763264	168814455	6.65357e-30	1.8e-09	-0.046605	0.00878445	1.12427e-07	4.66401e-07	0
Height	cg09877301	SMOC2	6	168812737	rs2609302	168809901	1.58542e-24	1.5e-09	-0.0533689	0.010314	2.28612e-07	0.000203595	0
Height	cg15847926	AMZ1	7	2749597	rs1182209	2808595	6.14258e-36	1.9e-37	0.0945052	0.0106153	5.44766e-19	2.18897e-07	0
Height	cg09244707	AMZ1	7	2756996	rs798495	2797267	4.2083e-19	9.7e-71	0.179936	0.0225372	1.41736e-15	0.00030545	0
Height	cg25467336	AMZ1	7	2757616	rs3846991	2781249	2.29629e-18	1e-14	-0.0777141	0.0134088	6.80141e-09	1.85904e-10	0
Height	cg10809958	AMZ1	7	2758005	rs798489	2801803	1.09192e-10	4.1e-69	0.248079	0.0409496	1.37698e-09	0.03952	1
Height	cg05055821	AMZ1	7	2758924	rs7805092	2768935	4.97022e-22	2.1e-15	0.0722332	0.0117895	8.9605e-10	4.11628e-14	0
Height	cg19324978	GNA12	7	2759739	rs798548	2760935	3.0115e-30	1.7e-68	0.141106	0.0147465	1.08171e-21	0.00825305	0
Height	cg02229607	GNA12	7	2759813	rs798556	2759002	1.91627e-40	6.6e-67	0.118061	0.0112167	6.59002e-26	1.27637e-05	0
Height	cg23627948	AMZ1	7	2760692	rs798532	2768864	0	6.2e-20	0.022341	0.00248269	2.28456e-19	1.66193e-28	0
Height	cg06123807	AMZ1	7	2761760	rs798532	2768864	1.52729e-80	6.2e-20	0.0456575	0.00556729	2.38353e-16	1.89686e-12	0
Height	cg17393140	GNA12	7	2764129	rs798554	2759795	0	4.3e-63	0.0377873	0.00227335	4.83772e-62	6.10504e-06	0
Height	cg19346786	GNA12	7	2764209	rs798554	2759795	0	4.3e-63	0.0448486	0.00281132	2.7202e-57	3.84751e-06	0
Height	cg15247329	GNA12	7	2764246	rs798556	2759002	0	6.6e-67	0.0510103	0.00325072	1.7152e-55	8.01473e-05	0
Height	cg03366574	AMZ1	7	2764599	rs798532	2768864	8.20112e-83	6.2e-20	0.0453906	0.00552028	1.99265e-16	3.13666e-20	0
Height	cg26517831	AMZ1	7	2768566	rs798518	2777825	2.12142e-60	7.7e-63	0.0955319	0.00819924	2.25941e-31	1.2384e-05	0
Height	cg13137809	AMZ1	7	2768988	rs798532	2768864	1.28189e-24	6.2e-20	0.0812373	0.0119484	1.05331e-11	2.30631e-11	0
Height	cg03653726	AMZ1	7	2769253	rs7805092	2768935	3.10651e-35	2.1e-15	-0.0580303	0.00868831	2.4037e-11	3.34616e-23	0
Height	cg13034073	AMZ1	7	2769681	rs7807978	2814635	7.3866e-96	2.2e-36	-0.0584776	0.00537876	1.56797e-27	4.18817e-37	0
Height	cg08933276	AMZ1	7	2770410	rs4722006	2765723	6.28414e-97	4.3e-15	-0.0353771	0.00491529	6.13858e-13	3.7323e-29	0
Height	cg27476859	AMZ1	7	2772710	rs798519	2776698	1.42206e-83	5e-19	-0.0433188	0.00530745	3.2985e-16	3.10205e-17	0
Height	cg01670430	AMZ1	7	2773010	rs1182206	2811543	3.11121e-16	2.7e-20	-0.10135	0.0164877	7.89571e-10	6.54625e-06	0
Height	cg23009067	GNA12	7	2775923	rs17132624	2778496	2.62611e-47	7.1e-08	0.0373601	0.00750083	6.33242e-07	5.32615e-11	0
Height	cg24524634	GNA12	7	2800976	rs798518	2777825	2.96037e-14	7.7e-63	0.197916	0.0286523	4.93185e-12	0.00243949	0
Height	cg13928313	GNA12	7	2802073	rs798518	2777825	7.34468e-16	7.7e-63	0.189113	0.0260817	4.14403e-13	0.00300309	0
Height	cg21143896	GNA12	7	2802374	rs798498	2795882	6.68885e-100	1e-70	0.0796324	0.0058986	1.55898e-41	2.71066e-05	0
Height	cg12444411	GNA12	7	2802554	rs798498	2795882	1.78171e-118	1e-70	0.0738126	0.00528813	2.80525e-44	0.000176567	0
Height	cg23285459	GNA12	7	2802560	rs798498	2795882	4.05117e-112	1e-70	0.0757521	0.00548376	2.10102e-43	0.000401927	0
Height	cg00947599	GNA12	7	2802697	rs798498	2795882	8.23768e-138	1e-70	0.069204	0.00482786	1.33566e-46	0.00149606	0
Height	cg24648384	GNA12	7	2802942	rs798485	2803510	0	5.6e-69	0.0400268	0.00232708	2.63632e-66	2.56296e-05	0
Height	cg19524238	GNA12	7	2802976	rs798498	2795882	1.89908e-251	1e-70	0.0561499	0.00361156	1.66024e-54	0.0011162	0
Height	cg06895747	GNA12	7	2842593	rs2255541	2843161	1.9564e-10	4.3e-19	-0.125724	0.0241936	2.03001e-07	9.2423e-08	0
Height	cg13493071	GNA12	7	2842687	rs2255541	2843161	4.36671e-10	4.3e-19	-0.128092	0.024978	2.92533e-07	1.51697e-08	0
Height	cg09658497	GNA12	7	2847517	rs7790322	2830498	2.68896e-93	1.2e-50	0.0707105	0.00584228	1.01542e-33	4.95808e-06	0
Height	cg18446336	GNA12	7	2847575	rs7790322	2830498	1.53661e-61	1.2e-50	0.0856642	0.00770706	1.06014e-28	4.50353e-07	0
Height	cg02046881	GNA12	7	2855759	rs2644274	2854380	3.924e-42	2.3e-36	0.0858124	0.00939226	6.45048e-20	3.3239e-08	0
Height	cg09527886	GNA12	7	2872954	rs1636255	2892804	5.08638e-17	9.9e-57	-0.170234	0.0229412	1.16746e-13	0.00258412	0
Height	cg00460575	GNA12	7	2921550	rs6976564	2918097	5.81853e-22	4.5e-12	0.0691691	0.0122789	1.76912e-08	5.13886e-07	0
Height	cg07048044	CCDC126	7	23470153	rs12540730	23483815	7.11474e-37	1e-25	0.0802563	0.00988239	4.61812e-16	0.00160475	0
Height	cg08153160	CCDC126	7	23508734	rs12534093	23502974	2.2184e-32	8.6e-26	0.108413	0.0139701	8.47108e-15	0.0650026	1
Height	cg27135125	IGF2BP3	7	23510082	rs6949019	23594050	3.34618e-16	4.6e-12	-0.0752247	0.0142813	1.38416e-07	3.59849e-09	0
Height	cg20265043	IGF2BP3	7	23510089	rs6949019	23594050	1.29938e-52	4.6e-12	-0.0408733	0.00650338	3.27998e-10	2.26302e-08	0
Height	cg26679912	EPDR1	7	37991986	rs2722286	37995624	2.3121e-302	7.7e-08	-0.0178018	0.00338083	1.39809e-07	5.80542e-06	0
Height	cg02953960	FKBP9L	7	55756785	rs11982736	55855180	7.58891e-20	2.5e-09	-0.0565334	0.0112789	5.37776e-07	0.00507162	0
Height	cg12555334	SUMF2	7	56120290	rs7793921	56120881	5.90731e-103	3e-07	0.0260566	0.00521632	5.87719e-07	2.49834e-05	0
Height	cg10898776	ERVW-1	7	92100819	rs6964811	92116047	0	1e-21	-0.0225963	0.00241227	7.44646e-21	3.26896e-26	0
Height	cg06556290	FAM133B	7	92222188	rs2888877	92228400	1.36713e-54	4.3e-69	-0.105004	0.00906044	4.67168e-31	8.1067e-07	0
Height	cg21075678	DGKI	7	137557164	rs12531271	137540270	4.36833e-22	1.6e-08	0.0548763	0.0110262	6.46105e-07	0.124829	1
Height	cg04412200	PDIA4	7	148680425	rs2709331	148680989	5.4079e-15	4.6e-13	0.0923566	0.017244	8.51442e-08	0.0612622	1
Height	cg08359956	TMEM176B	7	150498205	rs17173612	150503360	2.28457e-34	4.3e-09	0.0480769	0.00910612	1.29448e-07	0.00161991	0
Height	cg10636020	KCNH2	7	150656979	rs3807375	150667210	2.7017e-268	7.2e-11	-0.02056	0.0032405	2.22872e-10	0.00294593	0
Height	cg00700487	ATG9B	7	150706128	rs743507	150707488	5.32657e-32	1.9e-10	0.0572882	0.0101757	1.80304e-08	0.058124	1
Height	cg07841866	ATG9B	7	150706268	rs743507	150707488	1.71283e-31	1.9e-10	0.0570153	0.0101469	1.92078e-08	0.0806771	1
Height	cg24032393	ATG9B	7	150706355	rs743507	150707488	6.33929e-85	1.9e-10	0.0355919	0.00584382	1.1255e-09	0.0121653	1
Height	cg00571021	ATG9B	7	150707313	rs743507	150707488	5.03368e-35	1.9e-10	0.0547485	0.00962315	1.27605e-08	0.0264785	1
Height	cg03720745	EGR3	8	22561445	rs12549847	22561764	1.25614e-237	3e-09	-0.0190772	0.00333625	1.07677e-08	0.0201127	1
Height	cg24790184	EGR3	8	22561951	rs7823327	22562352	1.1659e-67	6.1e-11	-0.034	0.00554595	8.75481e-10	0.0340797	1
Height	cg24917065	SLC25A37	8	23418389	rs2942202	23418444	0	8.9e-07	-0.0140683	0.00283242	6.80362e-07	0.011337	1
Height	cg05244581	KCTD9	8	25315002	rs1567126	25280355	3.41743e-38	5.4e-11	0.0457369	0.00792379	7.8288e-09	0.800488	1
Height	cg05005217	KCTD9	8	25317638	rs3812422	25316661	8.4621e-72	1e-10	0.033551	0.00552722	1.27801e-09	0.824122	1
Height	cg23139584	RPS20	8	56987506	rs2953903	56987258	9.65737e-108	3e-09	-0.0250477	0.00444161	1.7072e-08	9.59184e-07	0
Height	cg13573276	SDR16C5	8	57232898	rs13282231	57214729	1.35436e-17	2.7e-15	-0.0942317	0.016357	8.36398e-09	0.000383492	0
Height	cg11919837	AX747062	8	57350735	rs13268089	57349380	1.4625e-98	3.8e-08	-0.0244886	0.00458818	9.43341e-08	0.015401	1
Height	cg17761419	AX747062	8	57350749	rs17828094	57338210	1.56815e-82	2.9e-08	-0.0264582	0.00498874	1.13548e-07	0.000328246	0
Height	cg21220214	AX747062	8	57350948	rs8181029	57350945	2.32818e-121	3.1e-08	-0.0224709	0.00418428	7.86022e-08	0.00213359	0
Height	cg09654669	AX747062	8	57350985	rs13252064	57338612	0	3.8e-08	-0.0150354	0.0027472	4.42527e-08	0.00111353	0
Height	cg19413350	AX747062	8	57351067	rs17828094	57338210	1.79922e-207	2.9e-08	-0.0182899	0.00336803	5.62109e-08	0.00162145	0
Height	cg27531336	PENK	8	57359908	rs752388	57380064	3.17392e-51	7.2e-09	-0.035344	0.00666434	1.13635e-07	0.0541534	1
Height	cg07080864	PENK	8	57359956	rs2576577	57362906	1.34147e-193	9e-09	-0.0199512	0.0035844	2.60454e-08	0.0539247	1
Height	cg09015433	PENK	8	57359970	rs2576577	57362906	5.74491e-225	9e-09	-0.0190086	0.00340658	2.40574e-08	0.0538053	1
Height	cg23350294	PENK	8	57359992	rs2609998	57360034	1.71951e-145	8e-09	-0.0222525	0.00389362	1.09632e-08	0.0609447	1
Height	cg00269817	PENK	8	57361797	rs2576577	57362906	2.93618e-51	9e-09	-0.0354535	0.00668471	1.13495e-07	0.000129264	0
Height	cg16150821	ZFAT	8	135490958	rs6578231	135565420	2.0264e-18	2.6e-15	0.0810617	0.0137905	4.14997e-09	0.000249586	0
Height	cg10105237	ZFAT	8	135726091	rs9969668	135731578	2.6326e-41	7.9e-17	-0.0554226	0.00787912	2.00538e-12	1.07317e-06	0
Height	cg00057272	ZFAT	8	135726252	rs9969668	135731578	2.12319e-31	7.9e-17	-0.0625726	0.00929197	1.65009e-11	0.000117319	0
Height	cg08116775	ZFAT	8	135726595	rs9969668	135731578	2.71841e-19	7.9e-17	-0.08077	0.013295	1.2383e-09	0.00388981	0
Height	cg23197862	ZFAT	8	135732917	rs9969668	135731578	2.80535e-19	7.9e-17	0.0807339	0.0132914	1.2466e-09	0.0619943	1
Height	cg11466449	Mir_652	8	135842613	rs9969668	135731578	2.19049e-27	7.9e-17	-0.0675862	0.0102945	5.19396e-11	0.00064643	0
Height	cg22904815	Mir_652	8	135843385	rs9969668	135731578	2.73398e-11	7.9e-17	-0.109327	0.0210964	2.19214e-07	0.00147091	0
Height	cg19405177	PLEC	8	145001428	rs7006770	145000602	0	3.2e-07	-0.013339	0.00251219	1.09805e-07	0.0110559	1
Height	cg07427475	PLEC	8	145008110	rs11784762	145009610	0	1.6e-09	0.0149356	0.00250399	2.45076e-09	0.0150143	1
Height	cg02331830	PLEC	8	145008288	rs11784762	145009610	0	1.6e-09	0.0141743	0.00237243	2.3068e-09	0.0215583	1
Height	cg04255391	PLEC	8	145008397	rs11784762	145009610	0	1.6e-09	0.017273	0.00290049	2.59789e-09	0.0264353	1
Height	cg14598846	PLEC	8	145008909	rs11784762	145009610	0	1.6e-09	0.0145651	0.00244026	2.39162e-09	0.0212195	1
Height	cg23299254	PLEC	8	145008957	rs11784762	145009610	1.01013e-139	1.6e-09	0.0231079	0.00395928	5.33469e-09	0.0231931	1
Height	cg24137216	PLEC	8	145020381	rs11784762	145009610	4.22583e-48	1.6e-09	-0.0388695	0.00700591	2.8878e-08	0.115381	1
Height	cg10173586	MIR661	8	145020593	rs11784762	145009610	0	1.6e-09	-0.0156908	0.0026355	2.62214e-09	0.0248928	1
Height	cg15847845	PLEC	8	145028505	rs11777239	145031265	0	3.1e-09	0.0176946	0.00298442	3.048e-09	0.0415898	1
Height	cg04892187	PLEC	8	145040629	rs11785060	145046662	2.94947e-48	6.4e-09	-0.0388496	0.0070637	3.80017e-08	0.40335	1
Height	cg00311984	PLEC	8	145051668	rs11785060	145046662	6.33535e-54	6.4e-09	-0.036082	0.00650967	2.97611e-08	0.173309	1
Height	cg14199723	PLEC	8	145051795	rs11136341	145043543	7.20623e-34	1.4e-08	-0.0460762	0.00885827	1.977e-07	0.0862976	1
Height	cg27263049	PARP10	8	145086300	rs7459603	145070403	8.65812e-48	4.7e-08	-0.0337686	0.00674506	5.54505e-07	0.011417	1
Height	cg16311044	KIAA1875	8	145164209	rs13248671	145279531	1.64227e-34	3.9e-08	-0.0444221	0.00863706	2.70113e-07	0.0260092	1
Height	cg18925846	KIAA1875	8	145164991	rs13248671	145279531	1.57767e-35	3.9e-08	-0.0437716	0.00848802	2.51105e-07	0.0228718	1
Height	cg02695628	GRINA	8	145258615	rs13248671	145279531	7.43371e-51	3.9e-08	-0.0363155	0.00685072	1.15188e-07	0.0351955	1
Height	cg00833393	MSMP	9	35731638	rs3750437	35757362	3.29126e-89	6.6e-08	-0.0262184	0.00495703	1.22893e-07	0.00107222	0
Height	cg14631576	NOL8	9	95140430	rs10761155	95153729	1.71067e-105	3.1e-16	0.03385	0.00444576	2.65754e-14	0.37882	1
Height	cg14580443	FGD3	9	95708321	rs13284600	95696252	1.48823e-27	2.2e-13	-0.0661456	0.0107129	6.64108e-10	0.299648	1
Height	cg13700197	PTCH1	9	98221975	rs16909902	98236202	8.49952e-25	2.2e-10	0.055497	0.010214	5.52883e-08	0.00350435	0
Height	cg13563132	PTCH1	9	98245640	rs3824488	98236664	2.10919e-15	2e-11	0.0749237	0.0146787	3.32142e-07	0.181288	1
Height	cg00638945	PTCH1	9	98266643	rs10512249	98256309	9.98267e-59	1e-10	0.0361859	0.00597643	1.40619e-09	0.0363383	1
Height	cg13456470	PTCH1	9	98266766	rs2282041	98248387	1.58775e-107	1.3e-09	0.026496	0.00449175	3.66102e-09	0.000667887	0
Height	cg13428213	PTCH1	9	98267529	rs2282041	98248387	2.56222e-25	1.3e-09	0.0527235	0.00999371	1.32269e-07	0.0144294	1
Height	cg22073802	PTCH1	9	98269255	rs16909902	98236202	1.08546e-53	2.2e-10	-0.0381676	0.00645654	3.39095e-09	0.00593544	0
Height	cg04133410	PTCH1	9	98271957	rs16909902	98236202	4.52473e-16	2.2e-10	-0.0713462	0.0141918	4.97496e-07	0.0232268	1
Height	cg13754720	PTCH1	9	98274853	rs10512249	98256309	1.14431e-50	1e-10	0.0385942	0.00644756	2.15259e-09	0.00291525	0
Height	cg03626278	PTCH1	9	98278383	rs17369383	98245974	1.39807e-29	6.9e-19	0.0746298	0.0106842	2.84695e-12	0.00103479	0
Height	cg01512589	PTCH1	9	98279517	rs9632897	98214367	6.01247e-10	6.8e-18	-0.134982	0.0268158	4.81223e-07	0.0179634	1
Height	cg14323293	PTCH1	9	98280076	rs10512249	98256309	8.77297e-33	1e-10	0.0479562	0.00837235	1.0167e-08	0.0304185	1
Height	cg03309252	PTCH1	9	98314632	rs16909902	98236202	1.07322e-33	2.2e-10	0.0470706	0.0083204	1.53822e-08	0.00804725	0
Height	cg14605948	PTCH1	9	98315342	rs16909902	98236202	6.47592e-56	2.2e-10	0.0370993	0.00625685	3.04082e-09	0.00129955	0
Height	cg02329835	PTCH1	9	98315369	rs2282041	98248387	7.08332e-28	1.3e-09	0.049855	0.00933058	9.1327e-08	0.00465696	0
Height	cg13998226	HABP4	9	99173403	rs2145985	99174531	9.61577e-11	1.4e-28	-0.162473	0.0291238	2.42346e-08	0.185133	1
Height	cg13563390	HABP4	9	99253610	rs10761035	99236092	4.91551e-20	3.2e-29	-0.110347	0.0154737	9.94413e-13	0.0118531	1
Height	cg13941235	MIR4669	9	137270186	rs10881582	137256078	4.36971e-121	3.3e-07	-0.0223566	0.00445087	5.08798e-07	0.00915458	0
Height	cg00753924	RXRA	9	137298813	rs3132297	137301866	0	3.8e-08	-0.0161807	0.00297746	5.49836e-08	0.0680606	1
Height	cg21229482	RBSG2	9	139081755	rs11103387	139107879	8.2706e-10	1.6e-17	0.140454	0.0279068	4.82901e-07	1.98268e-06	0
Height	cg14046688	RBSG2	9	139082923	rs11103388	139107925	5.01172e-16	1.6e-21	0.118058	0.0191998	7.79977e-10	0.00489641	0
Height	cg04455058	RBSG2	9	139085579	rs7040556	139103955	1.15342e-62	2.3e-24	-0.0619559	0.00722055	9.44682e-18	3.95134e-17	0
Height	cg00522018	LHX3	9	139091378	rs3824359	139105229	1.00164e-41	3.4e-14	0.05452	0.00835653	6.83461e-11	6.27177e-11	0
Height	cg14381623	LHX3	9	139091650	rs3824359	139105229	5.52459e-81	3.4e-14	0.0403495	0.00581728	4.02915e-12	1.10977e-11	0
Height	cg14277923	LHX3	9	139091843	rs7040556	139103955	5.97519e-09	2.3e-24	0.173615	0.0345265	4.94425e-07	5.72044e-05	0
Height	cg21172615	LHX3	9	139092102	rs3824359	139105229	1.52707e-13	3.4e-14	0.0985505	0.0187944	1.57456e-07	1.93162e-07	0
Height	cg21192468	LHX3	9	139092501	rs12003580	139105940	4.68667e-14	8.8e-14	0.0951205	0.0180937	1.46331e-07	2.2861e-07	0
Height	cg14150774	QSOX2	9	139138057	rs12338076	139121740	1.89407e-114	2.5e-28	0.0472625	0.00467376	4.87202e-24	1.67184e-06	0
Height	cg05672327	QSOX2	9	139141754	rs12338076	139121740	3.75659e-10	2.5e-28	0.163865	0.029917	4.3179e-08	0.201059	1
Height	cg13435263	QSOX2	9	139143522	rs7861829	139120043	3.10375e-47	1.9e-27	0.0696759	0.00800568	3.22366e-18	0.000168395	0
Height	cg14397120	QSOX2	9	139156255	rs4842134	139130364	4.58217e-09	3.6e-26	0.173894	0.0339215	2.95398e-07	0.639814	1
Height	cg21195231	CARD9	9	139240119	rs10870202	139257411	9.40223e-21	1.1e-11	0.0754374	0.013768	4.27281e-08	0.273091	1
Height	cg00853853	CARD9	9	139258524	rs10870201	139257147	4.81717e-16	3.3e-12	-0.0858576	0.0162376	1.23954e-07	0.243058	1
Height	cg14115884	SDCCAG3	9	139300582	rs10781505	139271355	1.37211e-66	8.1e-09	0.0303901	0.00564529	7.31468e-08	8.95344e-07	0
Height	cg13611204	CARD9	9	139324423	rs8413	139323311	4.95075e-20	2.6e-14	0.0752961	0.0128044	4.09016e-09	0.418384	1
Height	cg13741927	INPP5E	9	139327495	rs10781542	139327439	0	3.5e-12	0.0209355	0.00304223	5.91788e-12	0.00582009	0
Height	cg01275932	CARD9	9	139367244	rs11145760	139382594	3.66501e-15	4.1e-12	0.0822726	0.0157333	1.70255e-07	0.0965244	1
Height	cg10568634	AKR1C2	10	5005562	rs6650153	5019320	3.25228e-123	7.5e-14	0.0338345	0.00476419	1.23101e-12	0.294353	1
Height	cg18841653	AKR1C2	10	5046097	rs6650153	5019320	1.23105e-74	7.5e-14	0.0418984	0.00607538	5.33284e-12	0.139763	1
Height	cg09127607	7SK	10	69914213	rs4518986	69932878	4.22084e-20	9.4e-11	0.0632383	0.0118573	9.64484e-08	0.40904	1
Height	cg06032048	DNA2	10	70231928	rs12767790	70240115	3.31946e-42	3.1e-08	0.03546	0.00673	1.37207e-07	0.00331218	0
Height	cg13484341	DNA2	10	70232027	rs12767790	70240115	5.66981e-38	3.1e-08	0.0375111	0.00718128	1.75615e-07	0.00252558	0
Height	cg24118715	DNA2	10	70232072	rs7906309	70245144	2.19468e-65	6e-08	0.0274681	0.0052675	1.84178e-07	0.000198318	0
Height	cg00533891	BC128552	10	80919242	rs1769756	80924404	7.08908e-31	1.5e-13	0.0568012	0.00917417	5.96209e-10	4.5069e-06	0
Height	cg18306516	PPIF	10	81103258	rs1892498	81103862	1.22151e-11	3.7e-19	0.114592	0.0214635	9.35057e-08	0.052638	1
Height	cg08514558	PPIF	10	81106712	rs7332	81114060	1.08758e-87	1.5e-23	-0.046302	0.00518453	4.22962e-19	0.0049919	0
Height	cg11057378	PPIF	10	81107060	rs2105461	81101679	2.83069e-40	3.1e-18	-0.0618327	0.00851849	3.90977e-13	0.000377534	0
Height	cg19939077	PPIF	10	81108060	rs7332	81114060	5.88964e-46	1.5e-23	0.0636162	0.00777519	2.79294e-16	0.00280166	0
Height	cg04159077	PPIF	10	81110820	rs2145998	81121696	5.4236e-23	1.5e-23	0.0886655	0.0126198	2.12664e-12	0.0324269	1
Height	cg26584456	PPIF	10	81114059	rs7332	81114060	9.8311e-272	1.5e-23	0.0302288	0.00314236	6.59821e-22	0.00355836	0
Height	cg09119776	ARL3	10	104387263	rs12414407	104387019	2.40527e-24	1.5e-15	0.0717073	0.0116359	7.15561e-10	4.51626e-06	0
Height	cg12673499	C10orf32-AS3MT	10	104412063	rs4919667	104426011	1.16097e-17	1.4e-14	0.0854445	0.0148097	7.9517e-09	0.470964	1
Height	cg27391127	C10orf32-AS3MT	10	104415919	rs3850699	104414221	3.23717e-26	6.4e-10	0.0534227	0.0099247	7.33338e-08	3.09971e-06	0
Height	cg00035347	ARL3	10	104953608	rs10748839	104953547	1.28539e-239	6.3e-08	-0.0172726	0.0032805	1.40005e-07	0.021375	1
Height	cg14351425	GRK5	10	120968739	rs9325562	120970543	1.86652e-34	8.5e-09	-0.0441461	0.00841486	1.55264e-07	0.00428312	0
Height	cg26203879	PRDX3	10	120968844	rs9325562	120970543	9.59089e-239	8.5e-09	-0.0190817	0.00333678	1.07419e-08	0.00017091	0
Height	cg09337049	GRK5	10	120971516	rs10510054	120957680	2.94558e-59	4.1e-11	0.0395419	0.00622957	2.18899e-10	0.000395605	0
Height	cg20435097	FAM53B	10	126320824	rs10794173	126330565	6.46183e-202	1.6e-07	0.0177969	0.00349044	3.41908e-07	0.07687	1
Height	cg05090351	CTBP2	10	126851162	rs1915146	126846214	0	1.3e-07	0.0147633	0.00278925	1.20362e-07	0.00255404	0
Height	cg00406319	CTBP2	10	126851303	rs1915146	126846214	4.25941e-82	1.3e-07	0.0263882	0.00513527	2.7676e-07	0.00386752	0
Height	cg17191109	CTBP2	10	126851326	rs7086481	126844523	1.97239e-153	2.2e-07	0.0200342	0.00383238	1.7171e-07	0.0012205	0
Height	cg03652715	MRPL23	11	1965140	rs217242	1984911	1.27633e-26	2.6e-09	-0.0512481	0.00985681	2.00083e-07	0.130631	1
Height	cg05586607	MRPL23	11	1965447	rs217242	1984911	9.03275e-53	2.6e-09	-0.0370473	0.00667899	2.90883e-08	0.099909	1
Height	cg02246725	AK311497	11	2014127	rs217223	2000504	2.42348e-21	6e-09	-0.0543824	0.0109171	6.31285e-07	0.145616	1
Height	cg17985533	H19	11	2019116	rs2735971	2021649	3.38569e-20	1.3e-09	-0.0652799	0.0129168	4.32897e-07	0.25184	1
Height	cg24605090	H19	11	2019943	rs2735971	2021649	2.94221e-32	1.3e-09	0.0502451	0.00933331	7.30827e-08	0.0642652	1
Height	cg16675558	H19	11	2020101	rs2735971	2021649	2.95766e-34	1.3e-09	0.0484303	0.00893881	6.02742e-08	0.00272357	0
Height	cg03996735	H19	11	2020104	rs2735971	2021649	6.61557e-42	1.3e-09	0.0441945	0.00800251	3.34045e-08	0.0043035	0
Height	cg18104242	H19	11	2020118	rs2735971	2021649	3.24308e-38	1.3e-09	0.0463085	0.00845532	4.3296e-08	0.00307169	0
Height	cg27300742	H19	11	2020129	rs2735971	2021649	2.38323e-30	1.3e-09	0.0511634	0.00956923	8.95931e-08	0.0117348	1
Height	cg27331871	IGF2	11	2171478	rs4320932	2171601	4.47417e-39	2.3e-12	0.0517801	0.00832293	4.92793e-10	0.0327215	1
Height	cg25742037	IGF2	11	2171694	rs4320932	2171601	6.41754e-211	2.3e-12	0.0251381	0.00364538	5.35307e-12	0.00803404	0
Height	cg24439505	IGF2	11	2172098	rs4320932	2171601	2.508e-30	2.3e-12	0.0590662	0.00981693	1.77935e-09	0.00583309	0
Height	cg25037165	TEAD1	11	12824283	rs10831903	12758660	4.48566e-12	2e-14	0.10252	0.0199559	2.7868e-07	0.0286934	1
Height	cg19336497	RRAS2	11	14380999	rs10832242	14340504	0	1.7e-07	0.0130484	0.0024574	1.0973e-07	0.001894	0
Height	cg01251548	B7H6	11	17372745	rs7484027	17368381	1.63312e-140	3.7e-08	0.0222899	0.00403146	3.22087e-08	0.000133938	0
Height	cg04692506	X84075	11	47401027	rs12419692	47624714	4.31523e-10	6.4e-18	0.12251	0.0241869	4.08106e-07	0.742577	1
Height	cg17471760	X84075	11	47448223	rs755554	47432034	3.78296e-14	2.4e-12	-0.101276	0.0194962	2.05116e-07	0.053049	1
Height	cg15270729	NR1H3	11	47468898	rs3824867	47468569	1.42399e-20	4e-19	-0.0847523	0.0130589	8.58387e-11	0.0260576	1
Height	cg13308137	X84075	11	47528955	rs12285933	47565103	0	1.4e-08	0.0134536	0.00236293	1.24393e-08	6.42827e-09	0
Height	cg05377527	ACP2	11	47586666	rs7124681	47529947	1.42578e-45	8.5e-12	-0.0446079	0.00739484	1.6164e-09	1.2004e-07	0
Height	cg04411041	FAM180B	11	47610098	rs7924699	47893120	1.25179e-15	1.2e-11	0.078157	0.014904	1.57112e-07	2.33526e-06	0
Height	cg05585544	ACP2	11	47624801	rs12419692	47624714	3.95257e-38	6.4e-18	0.0627262	0.00871726	6.21721e-13	0.0002943	0
Height	cg20135002	ACP2	11	47629003	rs12419692	47624714	1.63718e-75	6.4e-18	0.0432565	0.00551773	4.52164e-15	1.09801e-06	0
Height	cg18512352	ACP2	11	47633146	rs10838738	47663049	2.12159e-30	2.5e-18	0.0713225	0.0100768	1.46361e-12	0.00197807	0
Height	cg11545521	SPI1	11	48019467	rs6485807	48102867	3.21281e-14	1.2e-18	0.108069	0.0188493	9.85081e-09	0.0329532	1
Height	cg26468891	SPI1	11	48077221	rs7130876	48050995	7.60393e-16	8.8e-12	-0.0766586	0.0148044	2.24152e-07	0.119398	1
Height	cg09667753	TRNA_Ala	11	50239550	rs1586631	50393918	4.23662e-114	1.9e-08	0.0244513	0.00430791	1.37958e-08	0.0743884	1
Height	cg26637069	APLNR	11	57004294	rs948847	57004344	1.06438e-48	1.4e-09	0.038051	0.00685203	2.80414e-08	0.0831532	1
Height	cg05954192	TNKS1BP1	11	57056613	rs2155231	57037248	1.61734e-167	1.1e-08	0.0207415	0.00373668	2.84416e-08	0.144356	1
Height	cg23079866	CAPN1	11	64936920	rs12292693	64936719	0	1.3e-07	0.0152101	0.0029015	1.58716e-07	1.05924e-05	0
Height	cg15920975	NEAT1	11	65194933	rs686320	65244538	4.20207e-19	4.5e-13	0.0750637	0.0134929	2.64885e-08	0.00254644	0
Height	cg10628098	SCYL1	11	65292300	rs3782089	65336819	6.51297e-37	4.6e-16	-0.0674884	0.00994503	1.15171e-11	9.3686e-05	0
Height	cg13974409	SCYL1	11	65292307	rs3782089	65336819	3.33349e-17	4.6e-16	-0.102715	0.0176613	6.03292e-09	0.00179063	0
Height	cg00206168	FAM89B	11	65308501	rs3782089	65336819	1.55011e-15	4.6e-16	-0.106689	0.0188568	1.53261e-08	0.264342	1
Height	cg21890820	LTBP3	11	65308645	rs3782089	65336819	1.68825e-288	4.6e-16	-0.0285222	0.0036377	4.47949e-15	0.00037399	0
Height	cg04255276	LTBP3	11	65314021	rs1787666	65249089	7.88392e-54	1.6e-12	-0.0432345	0.00674466	1.45342e-10	0.000458983	0
Height	cg13044675	LTBP3	11	65314161	rs1787666	65249089	3.47815e-62	1.6e-12	-0.0405467	0.00624952	8.70017e-11	0.000768777	0
Height	cg05638689	LTBP3	11	65314454	rs1787666	65249089	3.96395e-62	1.6e-12	-0.0405884	0.0062564	8.72701e-11	0.00204606	0
Height	cg24392577	LTBP3	11	65314556	rs616599	65254025	2.12264e-64	7.9e-13	-0.0408039	0.00622289	5.48743e-11	0.000388823	0
Height	cg23272978	LTBP3	11	65315030	rs1787666	65249089	5.03414e-17	1.6e-12	-0.0776985	0.0144037	6.87813e-08	0.0303215	1
Height	cg07408779	LTBP3	11	65315205	rs3782089	65336819	6.54669e-17	4.6e-16	-0.100095	0.0172885	7.05343e-09	0.0396258	1
Height	cg16327477	LTBP3	11	65315284	rs3782089	65336819	8.73997e-13	4.6e-16	-0.116545	0.0218265	9.31418e-08	0.115559	1
Height	cg03101763	U7	11	65319844	rs3782089	65336819	3.78524e-43	4.6e-16	0.0622026	0.00896669	4.00305e-12	0.0325664	1
Height	cg03681481	OVOL1	11	65555418	rs2277304	65558309	1.39878e-13	4.5e-12	-0.0896677	0.0177114	4.13318e-07	0.586192	1
Height	cg01669108	CTSW	11	65646791	rs656980	65656282	1.54728e-108	1.9e-07	-0.0262517	0.00526634	6.20193e-07	3.4445e-05	0
Height	cg03887787	CTSW	11	65647532	rs656980	65656282	0	1.9e-07	-0.0151773	0.00297796	3.45948e-07	9.16859e-05	0
Height	cg17985854	MAP3K11	11	65770987	rs552130	65732800	6.87007e-282	2.7e-09	-0.0174614	0.00301821	7.23605e-09	0.00286207	0
Height	cg21994822	NA	11	66741747	rs1530891	66718431	2.28852e-89	2.5e-08	0.0282027	0.00517203	4.95452e-08	0.000102751	0
Height	cg05974629	NA	11	66742299	rs1530891	66718431	1.08835e-55	2.5e-08	0.0339523	0.00636894	9.77157e-08	0.00164267	0
Height	cg18407752	CCS	11	66839363	rs11227673	66832528	2.68315e-14	1.1e-10	0.0832969	0.0166083	5.29288e-07	8.28563e-08	0
Height	cg11086642	PPP6R3	11	68201305	rs2306862	68177510	1.63141e-15	8.2e-11	0.0803212	0.0158246	3.86024e-07	0.037347	1
Height	cg22747802	GAL	11	68417633	rs4930585	68411347	9.96588e-20	4.4e-12	-0.068553	0.0125558	4.76476e-08	0.305168	1
Height	cg12152352	BC064339	11	68856906	rs921671	68871448	3.32332e-71	1.3e-07	0.0288249	0.00564097	3.22282e-07	0.289261	1
Height	cg16182447	AK094674	11	69264617	rs12146455	69264551	6.11671e-24	1.7e-08	0.0600927	0.0120856	6.61734e-07	0.0910922	1
Height	cg26540315	AK094674	11	69264657	rs12146455	69264551	2.74311e-28	1.7e-08	0.0548318	0.0108068	3.89942e-07	0.0381175	1
Height	cg13684807	AK094674	11	69278535	rs12146455	69264551	2.85158e-83	1.7e-08	-0.0329899	0.00602015	4.25519e-08	0.34785	1
Height	cg26830558	ANO1	11	69874845	rs12281602	69876986	7.76102e-288	2.2e-07	-0.0158081	0.0030937	3.2254e-07	0.000388366	0
Height	cg02673002	RNF169	11	74459317	rs12576129	74489069	0	4e-07	-0.0343455	0.00688819	6.15949e-07	0.00321581	0
Height	cg17472111	SERPINH1	11	75287721	rs674503	75268337	8.41308e-13	4.7e-13	0.0895721	0.0179023	5.63302e-07	6.97474e-06	0
Height	cg24899006	C2CD2L	11	118978955	rs617948	118981025	2.01594e-158	1.3e-07	0.0190998	0.00376069	3.79807e-07	0.0135726	1
Height	cg22259797	C2CD2L	11	118986860	rs595359	118992502	0	6.2e-08	0.0142108	0.00259085	4.13483e-08	0.0922557	1
Height	cg22954171	C2CD2L	11	119005287	rs641382	119006300	9.40821e-40	1.3e-07	0.0370738	0.0072834	3.57738e-07	0.433449	1
Height	cg03222066	C2CD2L	11	119019384	rs641382	119006300	1.01993e-36	1.3e-07	0.038023	0.00751793	4.24484e-07	0.0559566	1
Height	cg03812107	BSX	11	122849037	rs11218912	122851155	9.82209e-20	2.4e-09	0.0621128	0.0124036	5.50971e-07	0.260152	1
Height	cg07019303	ETV6	12	11859760	rs11054423	11859731	9.98774e-14	2.9e-23	-0.124015	0.020774	2.37695e-09	0.0574264	1
Height	cg24279017	ETV6	12	11877740	rs2416883	11876394	5.88473e-42	2.5e-20	-0.0652122	0.00847976	1.46744e-14	0.181505	1
Height	cg08533745	PTHLH	12	28124011	rs7955237	28310205	2.17558e-09	7.5e-30	0.174438	0.0327927	1.04103e-07	0.0770494	1
Height	cg13239976	CCDC91	12	28344166	rs10771411	28371672	3.5424e-11	2.3e-30	-0.161835	0.0281328	8.79255e-09	0.0865774	1
Height	cg06086198	FAR2	12	29021552	rs11050168	29426693	8.87759e-42	2.8e-08	0.0386318	0.00739021	1.71882e-07	9.80567e-06	0
Height	cg23829395	SLC38A2	12	46796953	rs9669404	46798963	6.37673e-63	1e-11	0.0360607	0.00574245	3.39292e-10	0.0313036	1
Height	cg02705573	CNPY2	12	56728493	rs2066807	56740682	3.38027e-32	6.3e-15	-0.0589429	0.00908935	8.88306e-11	3.71653e-05	0
Height	cg00294382	STAT2	12	56732721	rs2306693	56680531	1.5335e-13	1.7e-14	0.0934182	0.0176087	1.12534e-07	0.021788	1
Height	cg24773560	IL23A	12	56732723	rs2306693	56680531	3.33227e-11	1.7e-14	0.103877	0.0207579	5.60826e-07	0.0767104	1
Height	cg09253762	TSPAN31	12	58165392	rs10877013	58165085	4.03905e-20	2e-09	0.0621458	0.0121889	3.42271e-07	0.00942719	0
Height	cg02732509	TSPAN31	12	58241200	rs1599751	58242849	6.45232e-48	2.2e-10	-0.0473203	0.00808985	4.93515e-09	0.13395	1
Height	cg23105471	TSPAN31	12	58241215	rs4760172	58254015	5.84841e-45	4.7e-13	-0.048339	0.00736564	5.28208e-11	0.0949821	1
Height	cg12526091	TSPAN31	12	58245042	rs1599751	58242849	2.89649e-25	2.2e-10	-0.0641225	0.0117837	5.27998e-08	0.0726322	1
Height	cg02717150	HMGA2	12	66136179	rs7299310	66121262	1.5158e-33	2.7e-10	0.0499959	0.00897525	2.54124e-08	0.289983	1
Height	cg24776736	AK128707	12	66356357	rs10878350	66347870	4.96909e-48	1.8e-10	-0.0459617	0.0079714	8.12597e-09	1.64422e-13	0
Height	cg02802391	AK128707	12	66357083	rs11175982	66360068	2.23767e-40	3.4e-12	-0.0492365	0.00785612	3.67412e-10	6.10112e-28	0
Height	cg16749629	5S_rRNA	12	66459807	rs10735933	66459794	0	1.8e-07	0.0125803	0.00236631	1.05832e-07	0.00943502	0
Height	cg18151635	LOC144481	12	93972918	rs2072593	93970026	7.59385e-224	2.5e-34	-0.04075	0.00356987	3.51975e-30	7.30611e-08	0
Height	cg08817693	AK055712	12	107348944	rs1055332	107348625	3.30044e-35	2.5e-08	0.0405957	0.00787863	2.56843e-07	0.0193834	1
Height	cg26297688	C12orf23	12	107349093	rs10778517	107341664	6.55914e-88	1.8e-08	0.026636	0.00488777	5.05063e-08	0.0136577	1
Height	cg12635120	P2RX4	12	121345228	rs589699	121288685	1.72555e-78	6.5e-09	-0.0292773	0.00512314	1.09886e-08	0.00168014	0
Height	cg25461186	MLXIP	12	122518089	rs7485447	122611200	9.11581e-16	1.8e-12	0.0931339	0.0175592	1.13295e-07	0.720803	1
Height	cg03844971	MLXIP	12	122518517	rs1047796	122628219	2.57945e-15	2.5e-13	0.0852723	0.0158567	7.54485e-08	0.375159	1
Height	cg15656257	ABCB9	12	123450216	rs7299943	123593485	2.02501e-12	3.3e-21	-0.126504	0.0222008	1.21077e-08	0.00265815	0
Height	cg16139227	ABCB9	12	123451304	rs1727302	123632930	7.26155e-10	2e-16	-0.122566	0.0245871	6.19683e-07	0.00156008	0
Height	cg16427983	ABCB9	12	123453858	rs655293	123528405	1.59082e-18	3.5e-20	-0.0974315	0.0151605	1.30438e-10	0.00866814	0
Height	cg02203224	ABCB9	12	123464087	rs4148863	123569375	1.11198e-55	5.2e-09	0.0344669	0.00620525	2.7844e-08	1.11164e-12	0
Height	cg07644039	ABCB9	12	123464150	rs1790121	123604492	3.22907e-151	3.3e-09	0.133848	0.0231148	7.0142e-09	3.4152e-15	0
Height	cg21745287	ABCB9	12	123464511	rs4148863	123569375	4.69964e-239	5.2e-09	0.0186937	0.00319892	5.10363e-09	6.10524e-16	0
Height	cg13010344	ABCB9	12	123464640	rs4148863	123569375	1.06192e-136	5.2e-09	0.0227903	0.00394611	7.67743e-09	1.78119e-15	0
Height	cg08176694	ABCB9	12	123519157	rs655293	123528405	6.50598e-27	3.5e-20	0.0788687	0.0111303	1.38091e-12	0.00290153	0
Height	cg01687878	ABCB9	12	123616817	rs1051434	123641200	3.15206e-83	6e-09	0.0292775	0.00515838	1.3811e-08	2.65337e-11	0
Height	cg27473871	ABCB9	12	123636279	rs1727294	123616514	1.08773e-19	9.2e-21	0.095604	0.0148203	1.11202e-10	0.0368544	1
Height	cg22775801	ABCB9	12	123636480	rs655293	123528405	1.60855e-13	3.5e-20	0.114836	0.0197638	6.23211e-09	0.0164254	1
Height	cg16389456	ABCB9	12	123636548	rs655293	123528405	8.28088e-18	3.5e-20	0.0989602	0.0155791	2.12354e-10	0.0440799	1
Height	cg10672416	ABCB9	12	123718706	rs4460848	123677810	8.25191e-29	1.5e-13	-0.0646761	0.010596	1.03572e-09	2.45007e-06	0
Height	cg13127506	ABCB9	12	123757018	rs7304782	123719444	2.75077e-13	9.3e-17	-0.104005	0.01903	4.62132e-08	1.20806e-06	0
Height	cg09084244	ABCB9	12	123757860	rs10846489	123743927	0	5.1e-08	0.0119491	0.00218243	4.37189e-08	7.56113e-18	0
Height	cg19781462	FAM101A	12	124744261	rs7976444	124744315	4.07445e-232	3.7e-10	0.0231547	0.00381265	1.25442e-09	0.00362126	0
Height	cg25098479	FAM101A	12	124763800	rs12367963	124815504	3.80891e-79	5.1e-10	0.0324344	0.00552207	4.2645e-09	3.04486e-05	0
Height	cg05990366	FAM101A	12	124773693	rs1244063	124832606	0	7.5e-10	-0.0193552	0.00313373	6.55735e-10	0.000124371	0
Height	cg04257064	NCOR2	12	124835391	rs12367963	124815504	7.28782e-26	5.1e-10	-0.0574238	0.0107753	9.86329e-08	0.00126455	0
Height	cg00827893	N4BP2L2	13	33162946	rs2032495	33204742	9.01332e-21	1.2e-09	-0.0590052	0.011686	4.43582e-07	0.2174	1
Height	cg00476054	EBPL	13	50705383	rs706610	50715734	4.77071e-25	5.1e-10	-0.0622388	0.0115249	6.64944e-08	9.24094e-05	0
Height	cg00843117	BCMS	13	50802085	rs2762051	50835715	7.05706e-20	2.6e-16	0.0808724	0.013103	6.74077e-10	0.00909934	0
Height	cg17976839	BCMS	13	50923823	rs1149851	50919045	1.02332e-43	4.1e-12	0.0463261	0.00750231	6.62015e-10	0.0585738	1
Height	cg04118910	RASA3	13	114875170	rs7995373	114875618	1.35565e-162	5.2e-07	0.0201654	0.0039769	3.96498e-07	0.000353817	0
Height	cg21025488	CDC16	13	115000149	rs7994573	115008388	3.97975e-92	1.8e-10	0.0295254	0.00478797	6.97799e-10	0.573136	1
Height	cg24890222	CDC16	13	115000162	rs7994573	115008388	1.97466e-86	1.8e-10	0.0304175	0.00494786	7.86594e-10	0.570306	1
Height	cg02115394	CDC16	13	115000168	rs7982373	115007089	2.24527e-75	1.3e-10	0.0321418	0.00526649	1.04041e-09	0.468107	1
Height	cg01579912	CDC16	13	115000226	rs7319446	115029162	1.10801e-58	3.4e-11	0.0375017	0.00616103	1.1511e-09	0.216997	1
Height	cg22958605	CDC16	13	115000234	rs7319446	115029162	1.32197e-92	3.4e-11	0.0307262	0.00491208	3.96902e-10	0.478109	1
Height	cg23411036	CDC16	13	115085339	rs7319446	115029162	3.21977e-18	3.4e-11	-0.0699159	0.0133315	1.56764e-07	0.263662	1
Height	cg04861271	PABPN1	14	23789531	rs2239579	23790059	4.22091e-32	4.9e-10	0.0598364	0.0109921	5.22236e-08	0.0357327	1
Height	cg06768599	DHRS1	14	24785488	rs3181384	24786976	4.42593e-12	1.1e-12	-0.0954792	0.0191047	5.80226e-07	0.0715568	1
Height	cg02879798	ADCY4	14	24800305	rs12436417	24799578	1.29943e-58	2.7e-10	-0.0370547	0.00625905	3.21587e-09	0.000140886	0
Height	cg18846074	ADCY4	14	24801073	rs12436417	24799578	0	2.7e-10	-0.0192367	0.0030654	3.48683e-10	8.74633e-06	0
Height	cg09822192	ADCY4	14	24801191	rs12436417	24799578	1.20182e-270	2.7e-10	-0.0200101	0.00319557	3.80465e-10	3.43884e-06	0
Height	cg26229990	ADCY4	14	24801301	rs12436417	24799578	2.54318e-128	2.7e-10	-0.0260771	0.00423829	7.61538e-10	2.1795e-09	0
Height	cg02098786	ADCY4	14	24801794	rs12436417	24799578	7.83231e-140	2.7e-10	0.0255596	0.00414285	6.84803e-10	0.000257373	0
Height	cg22990158	ADCY4	14	24802150	rs751877	24796813	1.4761e-205	6e-08	0.0182278	0.00346925	1.48754e-07	2.15974e-05	0
Height	cg05185634	ADCY4	14	24804750	rs12436417	24799578	4.29821e-23	2.7e-10	0.0591735	0.0110551	8.6696e-08	0.000647843	0
Height	cg08218799	ADCY4	14	24804930	rs2295300	24805117	1.10282e-56	8.3e-14	0.0461919	0.00686601	1.7247e-11	0.0101335	1
Height	cg26158983	NFATC4	14	24835040	rs10129213	24856202	1.8029e-71	3.4e-17	0.0464978	0.00606991	1.85384e-14	5.29595e-08	0
Height	cg04267345	NFATC4	14	24835104	rs10129213	24856202	1.88329e-13	3.4e-17	-0.102254	0.0184024	2.75152e-08	0.000134877	0
Height	cg06993714	NFATC4	14	24835343	rs10129213	24856202	8.15305e-38	3.4e-17	-0.0586787	0.00829098	1.46862e-12	1.71325e-05	0
Height	cg14058476	NFATC4	14	24835609	rs10129213	24856202	1.15092e-13	3.4e-17	-0.100359	0.0179706	2.34228e-08	0.000458417	0
Height	cg13536265	NFATC4	14	24836539	rs2228233	24839165	4.41276e-62	5.1e-13	0.041848	0.00628044	2.67889e-11	9.63165e-05	0
Height	cg20941956	NFATC4	14	24837072	rs2228233	24839165	1.2378e-85	5.1e-13	0.0359975	0.00527905	9.17147e-12	1.62036e-05	0
Height	cg01233722	RABGGTA	14	24838126	rs2229309	24839083	1.57363e-65	1e-13	-0.0412478	0.0061203	1.58924e-11	0.000119941	0
Height	cg07166546	PSMA6	14	35805898	rs12436216	35809414	0	5.6e-10	0.0162575	0.00272985	2.59355e-09	0.00596544	0
Height	cg04177945	NFKBIA	14	35838240	rs12435366	35838389	5.33533e-117	4.9e-11	0.0277077	0.0043852	2.64175e-10	0.00356314	0
Height	cg03549618	NFKBIA	14	35838977	rs2145623	35839236	0	3.2e-07	0.0160401	0.00314435	3.37411e-07	0.0116959	1
Height	cg16518861	PPP2R3C	14	35871715	rs17114075	35842260	6.83165e-148	8.5e-11	0.0250967	0.00404593	5.54175e-10	0.00595544	0
Height	cg00689225	SRP54	14	35871954	rs12435366	35838389	3.40608e-77	4.9e-11	0.0336174	0.00542569	5.79254e-10	0.0117886	1
Height	cg04545963	PPP2R3C	14	35872393	rs12435366	35838389	5.26403e-96	4.9e-11	0.0303631	0.00484578	3.70718e-10	0.0045288	0
Height	cg18819791	DAAM1	14	59799583	rs1957409	59800800	4.42604e-117	9.6e-09	-0.0241456	0.00425061	1.34299e-08	0.0049175	0
Height	cg04321823	JA429117	14	60794381	rs17097336	60798753	1.81881e-11	4.5e-15	0.100243	0.0197139	3.67856e-07	0.00202208	0
Height	cg26930006	JA429117	14	60798844	rs3783820	61105736	3.32801e-25	1.4e-12	-0.0665164	0.0115516	8.50271e-09	9.81315e-05	0
Height	cg16583315	MAX	14	65563665	rs942628	65539463	2.9065e-117	7.3e-12	0.0293745	0.00438607	2.12418e-11	0.157778	1
Height	cg07112884	Metazoa_SRP	14	68548136	rs11158718	68548431	1.34199e-211	2.1e-12	-0.0236532	0.00342977	5.33226e-12	0.0708235	1
Height	cg18369325	Metazoa_SRP	14	68736214	rs8022206	68520906	1.48308e-16	5.9e-12	-0.0765472	0.0144284	1.12481e-07	0.0759747	1
Height	cg13803234	Metazoa_SRP	14	68830813	rs8022206	68520906	3.29738e-15	5.9e-12	-0.0794877	0.0152841	1.98545e-07	0.03209	1
Height	cg13182599	C14orf181	14	69282992	rs17192586	68454505	2.00883e-21	2.6e-12	-0.0669339	0.0119611	2.19412e-08	0.357675	1
Height	cg15981604	ISCA2	14	74982655	rs862034	74990746	5.57197e-11	6.4e-20	-0.124092	0.0231337	8.13564e-08	0.50562	1
Height	cg05428298	EIF2B2	14	75536360	rs175498	75536369	4.93922e-22	1.2e-08	0.0534997	0.0106785	5.44213e-07	0.902877	1
Height	cg09945151	EIF2B2	14	75594005	rs910316	75626042	3.5634e-36	1.3e-08	-0.0417338	0.00785668	1.08496e-07	0.884385	1
Height	cg08310116	EIF2B2	14	75594752	rs4903293	75656568	2.98114e-27	1.2e-08	-0.0481003	0.00958324	5.18835e-07	0.778975	1
Height	cg14974772	TRIP11	14	92414425	rs17806016	92423810	7.32947e-26	2.5e-13	-0.065073	0.0107341	1.34202e-09	0.000394513	0
Height	cg16727416	ANKRD9	14	102974979	rs942024	102979463	5.53421e-26	2e-12	0.0634487	0.0109132	6.1024e-09	0.0914032	1
Height	cg16787352	ANKRD9	14	102975405	rs8011721	102986388	1.23861e-78	8.5e-13	0.0365437	0.00553088	3.91605e-11	0.136439	1
Height	cg03703356	CKB	14	103989368	rs17617994	103959289	2.70509e-26	5.1e-14	0.0617624	0.00998019	6.07403e-10	4.57197e-07	0
Height	cg05786809	BAG5	14	103989478	rs17617994	103959289	9.18741e-19	5.1e-14	0.0740938	0.0128355	7.80825e-09	1.99368e-07	0
Height	cg11468522	CKB	14	103989789	rs17679259	103895302	2.10221e-41	1.9e-14	0.0501026	0.00755392	3.29689e-11	6.54476e-06	0
Height	cg21153102	CHAC1	15	41252147	rs2306083	41347658	4.94025e-307	1.4e-07	-0.015205	0.00296752	2.99458e-07	0.177576	1
Height	cg18705301	NDUFAF1	15	41695430	rs3204853	41689166	0	2.4e-10	0.0149176	0.00235053	2.2028e-10	0.0700311	1
Height	cg03927133	ITPKA	15	41794293	rs1757457	41794454	1.15081e-27	2.5e-11	0.0607786	0.0105833	9.3069e-09	0.0165405	1
Height	cg14164380	FBN1	15	48938775	rs9806323	48766015	2.87856e-22	5.4e-09	0.0601985	0.0118641	3.8954e-07	0.714433	1
Height	cg12349571	TLE3	15	70364359	rs975210	70364352	3.61733e-32	1.4e-17	-0.0722161	0.0104393	4.58965e-12	0.0754196	1
Height	cg04664328	NR2E3	15	72101672	rs12902421	72161403	2.50281e-139	9.8e-13	-0.0259754	0.00375891	4.83452e-12	0.0173766	1
Height	cg16672083	SENP8	15	72433130	rs1000281	72553422	2.13968e-53	1.2e-08	-0.0350333	0.00649698	6.95832e-08	9.3944e-05	0
Height	cg08678055	TBC1D21	15	74164800	rs7163502	74164031	1.05763e-34	8.3e-09	-0.0422474	0.00804742	1.52256e-07	1.85988e-05	0
Height	cg21717017	TBC1D21	15	74189922	rs4461027	74211548	8.53308e-14	7.5e-20	-0.114363	0.0198801	8.78504e-09	0.0105494	1
Height	cg02812767	LOXL1	15	74218468	rs4886782	74228810	1.1669e-156	1.1e-21	-0.0370142	0.00406888	9.29559e-20	0.00140918	0
Height	cg01349856	LOC100287616	15	74220517	rs2165241	74222202	6.68362e-42	2.7e-17	0.0575408	0.00790899	3.45478e-13	0.00196897	0
Height	cg23484268	LOC100287616	15	74220776	rs4243042	74241624	5.14646e-168	1.4e-17	0.0323523	0.00391231	1.34695e-16	0.000157041	0
Height	cg18106898	LOC100287616	15	74229671	rs893820	74229603	0	1e-14	-0.0226052	0.00297303	2.8837e-14	8.69293e-08	0
Height	cg02462661	STOML1	15	74275622	rs2507	74275676	1.10486e-113	2.3e-07	-0.0226411	0.00450719	5.078e-07	1.98575e-11	0
Height	cg03328299	STOML1	15	74281983	rs3816197	74282880	4.6405e-157	1.9e-07	0.0203578	0.00390716	1.88466e-07	0.000199343	0
Height	cg19394923	PML	15	74286704	rs5742914	74286929	4.96953e-25	2.1e-20	-0.0876337	0.0127794	7.01204e-12	0.00232218	0
Height	cg26774156	HP11097	15	74495384	rs11639369	74494946	6.7111e-66	9.2e-08	0.0293119	0.00566372	2.2745e-07	4.67641e-10	0
Height	cg25839482	MAN2C1	15	75931953	rs9944207	75912889	1.93927e-88	1.1e-07	0.0258804	0.00505793	3.10775e-07	0.26384	1
Height	cg26291519	ISL2	15	76640005	rs8038119	76914528	2.4141e-27	1.8e-09	0.0525905	0.0100649	1.74043e-07	0.00075915	0
Height	cg15564896	ADAMTSL3	15	84287328	rs1365200	84293342	1.4695e-133	3.3e-29	0.0437858	0.00426731	1.05862e-24	3.18249e-13	0
Height	cg17866455	NMB	15	85173951	rs7237	85186577	8.2313e-23	7.6e-09	-0.0515326	0.0103722	6.75355e-07	9.89306e-06	0
Height	cg12863693	SCAND2	15	85201151	rs2175567	85200946	0	2.8e-08	0.0144603	0.00267236	6.26596e-08	1.15076e-17	0
Height	cg17173187	SCAND2	15	85201210	rs2175567	85200946	2.13784e-235	2.8e-08	0.0169047	0.00314186	7.4288e-08	1.28273e-17	0
Height	cg18582073	SCAND2	15	85202042	rs2175567	85200946	1.34406e-206	2.8e-08	-0.0175254	0.0032634	7.86108e-08	1.88029e-16	0
Height	cg01503516	SCAND2	15	85202406	rs2175567	85200946	4.63697e-132	2.8e-08	-0.0208498	0.00391641	1.01671e-07	3.84078e-16	0
Height	cg17133734	AKAP13	15	86042851	rs7180923	86050890	2.94554e-78	4.4e-08	-0.0270066	0.00510294	1.20752e-07	0.189645	1
Height	cg14914908	ACAN	15	89345688	rs8028537	89345947	7.00395e-12	3.5e-20	0.127218	0.0230206	3.27106e-08	0.0570071	1
Height	cg02401352	ACAN	15	89354338	rs2203642	89354339	0	1.1e-07	-0.0131124	0.00248108	1.25743e-07	1.01957e-13	0
Height	cg01877814	POLG	15	89879097	rs12899409	89868256	1.19207e-130	1.7e-10	-0.0257446	0.00420051	8.84737e-10	0.00190635	0
Height	cg24365117	POLG	15	89879190	rs12899409	89868256	6.38953e-166	1.7e-10	-0.0234615	0.00380175	6.77556e-10	0.00358631	0
Height	cg08961287	LOC254559	15	89919993	rs176645	89917870	4.8336e-42	1.5e-08	-0.0419096	0.0078493	9.33185e-08	0.0244924	1
Height	cg17301216	LOC254559	15	89920348	rs150294	89931148	5.93817e-98	5.8e-08	-0.0248685	0.0048108	2.34971e-07	8.68404e-05	0
Height	cg27407147	LOC254559	15	89920824	rs150294	89931148	6.56337e-45	5.8e-08	-0.0357276	0.00716459	6.14237e-07	0.000980067	0
Height	cg03766449	LOC254559	15	89920918	rs150294	89931148	6.30897e-49	5.8e-08	-0.0347198	0.00692509	5.34166e-07	0.00073454	0
Height	cg27139419	IGF1R	15	99212404	rs12899774	99219905	7.41066e-25	7.9e-23	-0.0911608	0.0127086	7.32958e-13	0.00285651	0
Height	cg02613818	IGF1R	15	99236767	rs12148129	99217474	3.93226e-56	4.1e-22	0.0520299	0.00635427	2.65217e-16	1.88889e-09	0
Height	cg09918751	ADAMTS17	15	100517450	rs9920547	100519833	0	4.2e-20	-0.0239948	0.00266997	2.54296e-19	7.20869e-05	0
Height	cg00587665	ADAMTS17	15	100533223	rs12916269	100530216	2.39381e-40	4.3e-20	-0.0669217	0.00895677	7.92052e-14	2.55816e-05	0
Height	cg14911520	ADAMTS17	15	100542628	rs12914189	100544429	9.94684e-32	2.5e-16	-0.065725	0.00989265	3.0564e-11	0.00037949	0
Height	cg02286809	LRRK1	15	101629375	rs7170986	101632867	4.04415e-61	6e-08	0.0307562	0.00581104	1.20511e-07	0.522958	1
Height	cg04562611	C16orf13	16	615315	rs710925	633354	1.62399e-20	1e-09	0.0601583	0.0119378	4.67205e-07	0.00500814	0
Height	cg10096052	PIGQ	16	615709	rs710924	633353	4.2575e-21	1e-09	-0.0609872	0.012049	4.15793e-07	0.00619104	0
Height	cg00908189	C16orf13	16	619842	rs7205409	642610	6.61449e-42	1.5e-10	0.0451534	0.00786845	9.54959e-09	0.00199967	0
Height	cg07256732	PIGQ	16	621771	rs710924	633353	9.69675e-59	1e-09	-0.0349913	0.0062209	1.85723e-08	4.28828e-05	0
Height	cg08805041	PIGQ	16	621841	rs710925	633354	1.46835e-78	1e-09	-0.0301973	0.0052839	1.0973e-08	1.95354e-05	0
Height	cg07343612	PIGQ	16	622815	rs710924	633353	0	1e-09	-0.0157263	0.00263916	2.54046e-09	5.19156e-08	0
Height	cg08393008	PIGQ	16	634271	rs7204088	661142	6.05187e-38	4.5e-08	-0.0382794	0.00765244	5.66665e-07	9.8296e-05	0
Height	cg03804128	PIGQ	16	635623	rs2017567	637212	5.40435e-82	1.7e-09	0.0301288	0.00526142	1.0261e-08	4.77896e-06	0
Height	cg09256448	PIGQ	16	638327	rs2384974	651279	1.49943e-181	6.3e-10	0.023111	0.00373671	6.21561e-10	5.04248e-07	0
Height	cg07597022	PIGQ	16	675116	rs7204088	661142	3.87972e-245	4.5e-08	-0.0171715	0.00320458	8.39554e-08	8.03415e-10	0
Height	cg05351750	PIGQ	16	680335	rs710925	633354	2.20567e-61	1e-09	-0.0341658	0.00605778	1.70067e-08	1.79395e-06	0
Height	cg05932139	PIGQ	16	680872	rs7205409	642610	9.13577e-85	1.5e-10	-0.0308815	0.00512652	1.70294e-09	1.2004e-05	0
Height	cg19227170	PIGQ	16	680877	rs7205409	642610	2.37339e-56	1.5e-10	-0.0378725	0.00644144	4.11464e-09	0.000104386	0
Height	cg05062889	PIGQ	16	687414	rs1018804	737793	5.30824e-29	4.2e-10	0.0541171	0.0098777	4.28436e-08	0.000437377	0
Height	cg09281683	PIGQ	16	687888	rs4984913	740466	9.58533e-26	3.9e-09	0.0531982	0.0103685	2.88591e-07	0.000111206	0
Height	cg02852791	WDR90	16	710674	rs1044662	715060	5.26531e-104	3.7e-07	-0.0230944	0.00459986	5.14898e-07	1.40219e-08	0
Height	cg01886460	WDR90	16	711015	rs3743909	716428	1.88241e-112	3.9e-07	0.0226643	0.00450491	4.87873e-07	1.49898e-07	0
Height	cg05638439	TMEM8A	16	711235	rs2301426	711905	7.28951e-276	5e-07	-0.0160845	0.00314915	3.26349e-07	2.49151e-09	0
Height	cg05220042	C16orf13	16	721934	rs763053	735921	9.46973e-18	1.1e-12	0.0823158	0.0151414	5.43403e-08	0.00225959	0
Height	cg04861096	FAM173A	16	729354	rs7205124	750107	1.76722e-47	4.5e-12	0.0461662	0.0073735	3.8227e-10	5.33639e-05	0
Height	cg01552128	FBXL16	16	743584	rs4984916	749057	2.25039e-48	2.8e-09	-0.0438763	0.00790497	2.84903e-08	6.48038e-05	0
Height	cg22271663	C16orf13	16	743925	rs4984683	746884	1.70961e-39	3.8e-12	-0.0512445	0.00834503	8.21473e-10	0.000420752	0
Height	cg27436995	FBXL16	16	743998	rs4984683	746884	4.58737e-97	3.8e-12	-0.0330782	0.00501914	4.38617e-11	4.20698e-06	0
Height	cg05542681	FAM173A	16	744328	rs4984683	746884	3.16754e-73	3.8e-12	-0.0375162	0.00578629	8.95408e-11	2.11186e-05	0
Height	cg10791317	C16orf13	16	744622	rs4984683	746884	6.64591e-24	3.8e-12	-0.0655539	0.0114624	1.07138e-08	0.00708958	0
Height	cg03349020	C16orf13	16	744861	rs7205124	750107	1.95292e-19	4.5e-12	-0.0737927	0.0134129	3.76288e-08	0.0293068	1
Height	cg04005677	C16orf13	16	744939	rs4984683	746884	6.82282e-19	3.8e-12	-0.0763473	0.013958	4.50573e-08	0.014015	1
Height	cg02713960	PIGQ	16	746048	rs4984683	746884	3.45245e-32	3.8e-12	-0.0556795	0.0093012	2.14701e-09	0.000193934	0
Height	cg26651775	FAM173A	16	764420	rs3169403	769247	6.52234e-16	1e-15	0.0910918	0.0161325	1.63756e-08	0.0201861	1
Height	cg08492912	FAM173A	16	764759	rs12448432	778820	6.41232e-34	9.4e-17	-0.0641182	0.00929819	5.35746e-12	0.00196736	0
Height	cg06320418	FAM173A	16	766888	rs12448432	778820	4.37826e-19	9.4e-17	0.0861048	0.0140944	1.00164e-09	0.0562806	1
Height	cg09510476	FAM173A	16	767325	rs1406814	778024	6.07138e-13	3.8e-17	0.106056	0.0194236	4.75648e-08	0.0956257	1
Height	cg10058850	AL360260	16	768068	rs1406814	778024	5.09942e-11	3.8e-17	0.114973	0.0222426	2.35303e-07	0.0853383	1
Height	cg18653534	FAM173A	16	772142	rs12448432	778820	3.23929e-18	9.4e-17	-0.0874254	0.0144844	1.58152e-09	0.0993152	1
Height	cg04050728	FAM173A	16	776416	rs1406814	778024	5.13453e-29	3.8e-17	0.0687085	0.0102481	2.02079e-11	0.00781404	0
Height	cg16899442	FAM173A	16	776458	rs12448432	778820	2.40841e-35	9.4e-17	0.0623924	0.00898588	3.82831e-12	0.00633897	0
Height	cg01680844	FAM173A	16	776501	rs12448432	778820	1.80755e-38	9.4e-17	0.0598393	0.00850266	1.95423e-12	0.00825926	0
Height	cg16443148	FAM173A	16	776667	rs12597563	787738	2.77609e-28	2.6e-16	0.070908	0.0107336	3.94308e-11	0.0535232	1
Height	cg10163825	FAM173A	16	776685	rs12597563	787738	2.50253e-17	2.6e-16	0.0925189	0.015657	3.43979e-09	0.111614	1
Height	cg01468220	FAM173A	16	779026	rs1406814	778024	3.88106e-18	3.8e-17	0.0870384	0.0144367	1.65014e-09	0.0213339	1
Height	cg07243736	FAM173A	16	783730	rs7205337	780339	1.24679e-53	4.9e-17	0.0546856	0.00737219	1.19068e-13	0.0438845	1
Height	cg08100221	FAM173A	16	783800	rs7205337	780339	6.47207e-150	4.9e-17	0.0347809	0.00432143	8.38393e-16	0.0519089	1
Height	cg27144592	METRN	16	783916	rs7205337	780339	0	4.9e-17	0.0272651	0.00330185	1.48731e-16	0.064012	1
Height	cg06661638	FAM173A	16	787323	rs12448432	778820	1.15666e-15	9.4e-17	-0.0969921	0.0167534	7.06423e-09	0.0365384	1
Height	cg10179297	FAM173A	16	787799	rs12597563	787738	6.575e-77	2.6e-16	-0.0447509	0.00593601	4.74013e-14	0.00235394	0
Height	cg01579052	FAM173A	16	788035	rs12597563	787738	4.78406e-79	2.6e-16	-0.0439214	0.00581266	4.15105e-14	0.00529357	0
Height	cg06860422	FAM173A	16	788079	rs1406814	778024	1.24846e-92	3.8e-17	-0.0397493	0.0051283	9.11901e-15	0.00348394	0
Height	cg02949111	FAM173A	16	788184	rs12597563	787738	5.66503e-83	2.6e-16	-0.0427059	0.0056297	3.30377e-14	0.0146345	1
Height	cg06706068	RPUSD1	16	835857	rs12448432	778820	1.90138e-21	9.4e-17	-0.0810854	0.0128979	3.24278e-10	0.0275965	1
Height	cg02941923	LMF1	16	1005077	rs4984621	1007461	3.66363e-80	2e-08	-0.0278977	0.00513831	5.65576e-08	0.0301374	1
Height	cg06452013	LMF1	16	1006166	rs4984621	1007461	7.51056e-69	2e-08	0.0294642	0.00546428	6.96205e-08	0.0137209	1
Height	cg05956518	LMF1	16	1021780	rs2072042	1036640	4.49827e-23	1.3e-08	-0.0575635	0.011568	6.488e-07	0.229877	1
Height	cg06017559	LMF1	16	1026760	rs1978480	1026398	3.00781e-71	1.7e-08	0.0313617	0.00567982	3.35938e-08	0.391005	1
Height	cg08166214	LMF1	16	1027357	rs1978480	1026398	1.36525e-43	1.7e-08	0.0395807	0.00739191	8.57431e-08	0.0157001	1
Height	cg03420040	LMF1	16	1027383	rs1978480	1026398	4.63269e-50	1.7e-08	0.037483	0.00692965	6.33515e-08	0.0105373	1
Height	cg02851047	PKD1	16	2132723	rs7185040	2145787	1.13453e-38	9.5e-13	0.0611141	0.00966702	2.58346e-10	0.0684157	1
Height	cg00664609	RAB26	16	2198075	rs258281	2191734	1.89295e-18	1.3e-14	-0.0964726	0.0165842	5.98649e-09	0.0260559	1
Height	cg03546687	PKD1	16	2198080	rs258281	2191734	1.76994e-27	1.3e-14	-0.0778881	0.0123172	2.55658e-10	0.00506048	0
Height	cg27176536	RAB26	16	2198395	rs258281	2191734	1.28081e-22	1.3e-14	-0.0876902	0.0144012	1.13539e-09	0.0288791	1
Height	cg03486974	RAB26	16	2199702	rs258281	2191734	1.20495e-27	1.3e-14	0.0773296	0.0122155	2.44487e-10	0.00616473	0
Height	cg08938612	CASKIN1	16	2237221	rs26873	2247362	9.29843e-11	5.2e-17	-0.122854	0.0239631	2.94735e-07	0.0475853	1
Height	cg02248941	MLST8	16	2239361	rs27381	2239402	1.46927e-40	1.3e-16	0.0609945	0.00879092	3.96693e-12	0.0165755	1
Height	cg07587117	MLST8	16	2239488	rs26873	2247362	9.03689e-34	5.2e-17	0.0659068	0.00955801	5.36932e-12	0.00869105	0
Height	cg03689568	MLST8	16	2259923	rs26848	2263516	4.17891e-52	4e-15	-0.0501192	0.00726616	5.2883e-12	0.00342362	0
Height	cg25665528	MLST8	16	2260870	rs1126	2262113	8.7043e-25	8.7e-10	-0.0661599	0.0124964	1.19469e-07	0.00290421	0
Height	cg05258689	MLST8	16	2261168	rs26849	2263146	5.28874e-34	9.9e-14	-0.0577695	0.0092	3.40107e-10	0.000390797	0
Height	cg01701585	PGP	16	2263913	rs26868	2249376	1.27601e-14	3.2e-18	0.115335	0.019903	6.83768e-09	0.0171402	1
Height	cg08449748	MIR4717	16	2349846	rs2302035	2329261	5.84176e-20	6.5e-10	-0.0607386	0.0119289	3.5484e-07	0.240334	1
Height	cg02847766	CCNF	16	2470641	rs7196574	2467027	2.75611e-113	3.1e-08	-0.0230014	0.00431588	9.84902e-08	0.265574	1
Height	cg10505740	CCNF	16	2478800	rs8052046	2484783	1.12631e-43	3.6e-09	-0.0384068	0.0071716	8.53653e-08	0.261715	1
Height	cg05225996	ZNF213	16	3163017	rs9922546	3167795	1.27026e-106	1.5e-07	0.0237375	0.00458049	2.19149e-07	0.0225507	1
Height	cg02512168	ZNF213	16	3163228	rs9922546	3167795	7.60136e-72	1.5e-07	0.028077	0.00549254	3.19023e-07	0.103834	1
Height	cg04635334	ZNF213	16	3210225	rs2238385	3199118	4.62503e-53	2.7e-07	-0.0325067	0.00645321	4.72162e-07	0.0503326	1
Height	cg00834536	CREBBP	16	4013537	rs2531995	4013467	6.0855e-78	8.7e-09	0.0302013	0.00544659	2.93964e-08	0.129013	1
Height	cg00800141	CREBBP	16	4014161	rs879620	4015729	1.27902e-28	1e-08	-0.0494448	0.00985475	5.23867e-07	0.0665495	1
Height	cg07657357	UBN1	16	4942393	rs11076854	4929269	6.10304e-66	2.4e-08	-0.0301141	0.00573361	1.50295e-07	0.125862	1
Height	cg03940883	TRNA_Thr	16	14380714	rs246174	14379931	0	2.9e-16	-0.0202719	0.00243302	7.94924e-17	0.00231859	0
Height	cg01176694	TRNA_Thr	16	14381731	rs246173	14379836	3.7076e-52	7.9e-15	0.0504449	0.00726022	3.70166e-12	0.184187	1
Height	cg16694702	MIR193B	16	14394816	rs1659127	14388305	5.7411e-35	2.8e-19	-0.0714825	0.00976737	2.50751e-13	0.0128277	1
Height	cg06916001	MIR365A	16	14403004	rs30234	14400013	1.62044e-196	1.4e-10	-0.0226834	0.00359681	2.85351e-10	7.86752e-07	0
Height	cg00928596	MIR365A	16	14403022	rs30234	14400013	4.50965e-192	1.4e-10	-0.0228871	0.00363099	2.91453e-10	9.96396e-07	0
Height	cg02533339	MIR365A	16	14403040	rs30234	14400013	5.74554e-160	1.4e-10	-0.0244331	0.00389415	3.51148e-10	1.10322e-06	0
Height	cg22388260	MIR365A	16	14403138	rs30227	14405428	4.67583e-72	6.8e-12	-0.0385517	0.00584138	4.11824e-11	3.32503e-05	0
Height	cg02886263	MIR365A	16	14403144	rs30234	14400013	2.20702e-160	1.4e-10	-0.0244819	0.00390165	3.50142e-10	1.6633e-06	0
Height	cg16484042	mir-108-1	16	14403405	rs30235	14399793	2.36018e-226	5.6e-11	-0.0302976	0.0046415	6.68568e-11	2.48324e-06	0
Height	cg00160388	mir-108-1	16	14403425	rs30229	14404222	1.30509e-243	1.6e-10	-0.0211471	0.00344249	8.10048e-10	7.64576e-07	0
Height	cg26846609	THUMPD1	16	20750043	rs764138	20743472	0	1.2e-07	-0.0124462	0.00226023	3.6575e-08	0.0271308	1
Height	cg08333555	LOC81691	16	20817571	rs12325560	20909404	4.57595e-55	3.9e-08	0.0326243	0.00646338	4.47499e-07	0.049126	1
Height	cg06015834	INO80E	16	30021696	rs11642740	30060655	4.68318e-57	7e-08	-0.0318713	0.00630234	4.25763e-07	0.276121	1
Height	cg02965178	AKTIP	16	53538660	rs7189819	53536345	3.60737e-153	2.6e-09	-0.0227241	0.00392308	6.93825e-09	0.517	1
Height	cg01755541	ZDHHC1	16	67428324	rs16957415	67418957	5.21929e-107	3.1e-09	0.029284	0.00507983	8.17732e-09	0.195947	1
Height	cg00534468	CMIP	16	81579629	rs10514517	81579729	3.17332e-140	1.1e-07	-0.0198791	0.00385848	2.57627e-07	0.0165649	1
Height	cg09894383	HSD17B2	16	82067445	rs2911423	82188801	4.62309e-68	9.8e-10	0.0332318	0.00562003	3.35746e-09	0.347695	1
Height	cg26479028	MPHOSPH6	16	82068702	rs6564996	82207542	1.48272e-22	5.1e-09	-0.056854	0.0113508	5.47695e-07	0.0829477	1
Height	cg09439754	MPHOSPH6	16	82129088	rs6420437	82187181	1.53766e-154	8.3e-10	0.0235721	0.00395861	2.60668e-09	0.00813073	0
Height	cg04959298	LOC732275	16	86430602	rs12599888	86417599	9.23232e-29	5.7e-09	0.049911	0.00966059	2.38581e-07	0.139608	1
Height	cg09521490	FLJ40448	16	88807933	rs750740	88807338	6.74464e-18	1.1e-11	-0.0756349	0.0142009	1.00359e-07	7.1552e-05	0
Height	cg00816037	FLJ40448	16	88812342	rs9933845	88809893	3.65052e-63	8.2e-08	0.0356837	0.0069089	2.40576e-07	9.39825e-06	0
Height	cg09644558	PIEZO1	16	88844125	rs2968482	88844433	4.87967e-24	7.5e-09	0.0583657	0.011551	4.35197e-07	0.0673819	1
Height	cg07326016	PIEZO1	16	88846234	rs2926770	88844527	1.62546e-73	8.7e-10	0.0355976	0.00614683	6.98808e-09	0.00673616	0
Height	cg05714116	CDK10	16	89752555	rs12922197	89744809	1.09431e-256	2.9e-09	0.0206899	0.00354777	5.48308e-09	0.1372	1
Height	cg25172968	C17orf74	17	7329133	rs7215056	7350050	0	6.8e-12	-0.0194851	0.00280094	3.4847e-12	0.000203785	0
Height	cg12456884	ZBTB4	17	7372008	rs11658168	7406134	1.62647e-10	9.7e-20	-0.12608	0.0241906	1.86885e-07	5.13261e-06	0
Height	cg07168214	POLR2A	17	7380112	rs4796421	7379650	2.09989e-64	1.8e-15	-0.0444228	0.006106	3.45703e-13	0.000557605	0
Height	cg10703101	TNFSF13	17	7384645	rs11078685	7411447	3.17035e-19	1.3e-13	0.0775688	0.0136671	1.38202e-08	0.00215606	0
Height	cg22685463	TNFSF13	17	7387363	rs6761	7417663	1.79185e-17	1.7e-12	0.0803003	0.0144573	2.78715e-08	5.03082e-07	0
Height	cg06931941	TNFSF13	17	7486770	rs3803796	7454528	3.90081e-14	2.9e-12	-0.0900229	0.0174114	2.33672e-07	5.20535e-05	0
Height	cg21969795	TMEM88	17	7759140	rs10852892	7732957	1.38331e-39	4.8e-09	0.0445086	0.00828736	7.84464e-08	0.101775	1
Height	cg26344747	MAP2K3	17	21193332	rs3760201	21193618	2.29532e-30	1.8e-08	0.0461122	0.00913321	4.44487e-07	0.0151734	1
Height	cg00210768	MAP2K3	17	21200454	rs3760201	21193618	2.02307e-45	1.8e-08	0.0369272	0.00706492	1.72428e-07	0.00408999	0
Height	cg05114606	KCNJ12	17	21274193	rs4986044	21261560	0	6.9e-07	0.0131705	0.00264793	6.56249e-07	8.12633e-08	0
Height	cg22146252	KCNJ12	17	21281032	rs12945438	21259108	8.53535e-150	3.8e-07	-0.0201403	0.00397793	4.12706e-07	1.55959e-06	0
Height	cg06772580	ABHD15	17	27899576	rs565977	27898828	8.84557e-158	1.2e-07	-0.0204475	0.00392404	1.88001e-07	3.58564e-05	0
Height	cg05877788	ABHD15	17	27899874	rs565977	27898828	4.03393e-123	1.2e-07	-0.0229489	0.00442791	2.18592e-07	4.2763e-05	0
Height	cg04498198	ABHD15	17	27899966	rs565977	27898828	1.0823e-111	1.2e-07	-0.0236837	0.00458115	2.34323e-07	8.24842e-05	0
Height	cg12000131	GIT1	17	27941776	rs3809789	27955761	3.9368e-94	6.5e-08	-0.0249049	0.00467337	9.86977e-08	0.0576934	1
Height	cg26284483	RHOT1	17	30184997	rs12941700	30185022	2.50596e-62	9.1e-12	0.03898	0.00617725	2.78576e-10	0.00707648	0
Height	cg02090742	RHOT1	17	30186405	rs7209493	30197323	3.02696e-199	4.8e-13	-0.0250115	0.00363232	5.74635e-12	0.00630912	0
Height	cg25221637	NA	17	30186770	rs8068049	30183857	1.83555e-73	3.5e-12	-0.0367048	0.00558925	5.13261e-11	0.0521794	1
Height	cg13347577	NA	17	30243828	rs8064843	30245744	1.68397e-47	4.6e-14	-0.047136	0.0068987	8.33911e-12	0.150247	1
Height	cg27562980	NA	17	30243860	rs2028067	30239698	7.49077e-24	8.2e-16	-0.0703792	0.0112801	4.39758e-10	0.373316	1
Height	cg19193384	NA	17	30244184	rs8064843	30245744	8.27153e-68	4.6e-14	-0.0396746	0.00560415	1.44664e-12	0.0505477	1
Height	cg12193833	NA	17	30244370	rs8081016	30331751	6.50723e-70	7.8e-16	-0.0411903	0.0056232	2.38789e-13	0.186096	1
Height	cg23018236	NA	17	30244563	rs8064843	30245744	6.53047e-113	4.6e-14	-0.0314357	0.00428845	2.29604e-13	0.0410135	1
Height	cg13870426	NA	17	30244630	rs8064843	30245744	2.9936e-84	4.6e-14	-0.0358248	0.00497605	6.04571e-13	0.083277	1
Height	cg19679112	NA	17	30333737	rs7216102	30259450	1.54395e-31	6e-14	0.056915	0.00901762	2.7629e-10	0.0220058	1
Height	cg02299328	GSDMB	17	38346960	rs2715554	38489170	6.7086e-96	3.7e-11	-0.035222	0.00560268	3.24431e-10	0.00128136	0
Height	cg27453606	RARA	17	38498098	rs2715553	38496320	3.52301e-44	2.8e-11	-0.0485526	0.00796855	1.10793e-09	3.81515e-05	0
Height	cg11961138	IGFBP4	17	38599366	rs1009570	38596425	7.5083e-16	2.2e-15	0.0918084	0.0164411	2.34936e-08	0.000930734	0
Height	cg12087123	HSD17B1	17	40700043	rs1517002	40735469	1.02494e-20	4.3e-11	-0.0626669	0.0116863	8.21088e-08	0.0202046	1
Height	cg03582285	HSD17B1	17	40700314	rs1517002	40735469	1.53067e-138	4.3e-11	-0.0254862	0.00402079	2.31865e-10	0.00386044	0
Height	cg07694864	HSD17B1	17	40700509	rs1517002	40735469	4.54602e-101	4.3e-11	-0.028956	0.00462314	3.77009e-10	0.00195289	0
Height	cg21854286	HSD17B1	17	40700858	rs1517002	40735469	9.17851e-62	4.3e-11	-0.0367488	0.0060309	1.10527e-09	0.000319512	0
Height	cg02481789	TUBG2	17	40805506	rs2292752	40725656	2.31591e-39	4.1e-11	0.0451566	0.00770313	4.57012e-09	0.00628231	0
Height	cg20669292	PLEKHH3	17	40823420	rs2242461	40861424	6.75886e-14	1.4e-12	0.0832557	0.0162768	3.13752e-07	0.0543118	1
Height	cg13408214	PLEKHH3	17	40823572	rs4792953	40873303	1.81015e-13	6.3e-13	0.0850057	0.0167567	3.91726e-07	0.0629627	1
Height	cg09509673	CCR10	17	40833697	rs1517002	40735469	2.2143e-23	4.3e-11	-0.0586132	0.0107073	4.39646e-08	0.0143882	1
Height	cg12222881	STAT3	17	40834024	rs2271029	40835922	1.05131e-226	8.6e-11	-0.0251757	0.00391032	1.20844e-10	0.00156399	0
Height	cg21692620	STAT3	17	40835849	rs3817331	40817448	2.05065e-31	1.2e-11	-0.0548585	0.00914082	1.95522e-09	0.00657007	0
Height	cg21433558	STAT3	17	40837037	rs4028634	40835649	2.41231e-188	1.2e-12	0.0256459	0.00371844	5.31265e-12	0.00993105	0
Height	cg27616541	CNTNAP1	17	40837288	rs1046097	40818699	1.17867e-44	7.8e-11	0.0447968	0.00744053	1.73724e-09	0.051787	1
Height	cg08860498	STAT3	17	40838861	rs3817331	40817448	1.60324e-72	1.2e-11	0.0361549	0.00554136	6.82078e-11	0.00647693	0
Height	cg16308533	CNTNAP1	17	40838983	rs4028634	40835649	3.4798e-90	1.2e-12	0.0344011	0.00513965	2.18217e-11	0.0146159	1
Height	cg11629889	CNTNAP1	17	40839022	rs4028634	40835649	2.99509e-95	1.2e-12	0.033605	0.00500563	1.90088e-11	0.0169602	1
Height	cg12559685	CNTNAP1	17	40839469	rs4028634	40835649	1.91882e-16	1.2e-12	0.0795391	0.0148015	7.713e-08	0.000985408	0
Height	cg07871971	CNTNAP1	17	40839766	rs4028634	40835649	1.04617e-17	1.2e-12	0.0766802	0.0140295	4.61284e-08	0.00457814	0
Height	cg16610917	RAMP2	17	40912707	rs752313	40901824	3.17703e-17	1.8e-12	0.0787286	0.0143254	3.89065e-08	0.0524455	1
Height	cg20943032	LOC100190938	17	40913525	rs1078523	40912760	1.97991e-16	8.4e-10	-0.0712635	0.0142025	5.2301e-07	0.0200653	1
Height	cg04522003	RAMP2	17	40913702	rs9905939	40905383	8.58793e-12	1.9e-12	-0.0949592	0.0191142	6.76522e-07	0.0897504	1
Height	cg17049621	FZD2	17	42635778	rs12949217	42699199	1.10958e-68	1.3e-07	0.0295121	0.00571384	2.40414e-07	0.0233018	1
Height	cg09339219	FZD2	17	42635789	rs11870875	42805485	5.55176e-49	1.1e-08	0.0369197	0.00685316	7.15434e-08	0.0479579	1
Height	cg10624665	FZD2	17	42636570	rs11870875	42805485	3.37696e-60	1.1e-08	0.0333482	0.00610995	4.81503e-08	0.00256677	0
Height	cg24996403	FZD2	17	42638832	rs12949217	42699199	5.99672e-85	1.3e-07	0.0269499	0.00517315	1.89281e-07	0.00503679	0
Height	cg06789686	FZD2	17	42705761	rs12949217	42699199	6.38714e-48	1.3e-07	-0.034906	0.00688919	4.04607e-07	3.56016e-06	0
Height	cg13304350	DCAKD	17	43084426	rs12450587	43108899	8.59847e-106	1.9e-07	0.0241869	0.00472701	3.10847e-07	6.6815e-05	0
Height	cg19407385	DCAKD	17	43099144	rs875750	43165384	1.12605e-164	1.6e-07	0.0188522	0.00370936	3.72863e-07	6.9304e-06	0
Height	cg08643692	DCAKD	17	43099350	rs12450587	43108899	2.00046e-146	1.9e-07	0.0215244	0.00417407	2.51346e-07	0.000221507	0
Height	cg07119973	NMT1	17	43109221	rs2301597	43173273	1.11648e-16	5.3e-12	0.074998	0.0141446	1.144e-07	0.0115389	1
Height	cg18176312	DCAKD	17	43111632	rs9900173	43111688	3.39557e-26	2.1e-09	0.0539178	0.0104113	2.23361e-07	0.000822799	0
Height	cg21132931	NMT1	17	43138592	rs4128658	43141756	7.82044e-43	6.7e-09	-0.0416826	0.00764035	4.88131e-08	0.00136551	0
Height	cg14750215	ACBD4	17	43218792	rs12946454	43208121	4.09674e-22	5.5e-20	-0.0907054	0.013674	3.28044e-11	0.0198678	1
Height	cg27395066	HEXIM2	17	43221220	rs11657325	43242694	4.04914e-69	6.7e-22	-0.0524083	0.00616859	1.96258e-17	8.51963e-07	0
Height	cg00677574	HEXIM2	17	43221327	rs11657325	43242694	2.10822e-87	6.7e-22	-0.0468651	0.00537653	2.86698e-18	1.68054e-07	0
Height	cg24180402	HEXIM2	17	43221464	rs11657325	43242694	3.38238e-66	6.7e-22	-0.0532813	0.00630455	2.88201e-17	0.00319422	0
Height	cg06100756	HEXIM2	17	43221575	rs11657325	43242694	1.6888e-83	6.7e-22	-0.0483645	0.00557418	4.08017e-18	0.000711412	0
Height	cg00625783	LRRC37A4	17	43222106	rs11657325	43242694	7.83303e-56	6.7e-22	-0.0588079	0.00711812	1.43596e-16	6.66279e-08	0
Height	cg17372941	HEXIM2	17	43222115	rs11657325	43242694	5.08653e-55	6.7e-22	-0.0589293	0.0071478	1.65997e-16	7.70159e-06	0
Height	cg00348467	HEXIM1	17	43222121	rs11657325	43242694	3.59278e-47	6.7e-22	-0.0631396	0.00784075	8.09508e-16	6.67971e-07	0
Height	cg10701640	HEXIM2	17	43249399	rs11651809	43255681	0	1.7e-14	-0.020763	0.0027142	2.01349e-14	4.79698e-05	0
Height	cg05123976	SNX11	17	45949677	rs12951323	46027565	6.53208e-24	5.6e-10	0.0582948	0.0109285	9.5969e-08	0.000338856	0
Height	cg11715999	ATP5G1	17	46970694	rs2291726	47039254	1.74344e-30	3.4e-16	0.0648337	0.00987905	5.28262e-11	0.79009	1
Height	cg26022315	ATP5G1	17	47021804	rs4793991	47001801	1.45293e-71	9.5e-15	-0.0410292	0.0056589	4.15607e-13	0.123611	1
Height	cg07967210	ATP5G1	17	47022446	rs12602746	47031741	8.34604e-61	2e-14	-0.0421828	0.00612324	5.62013e-12	0.098074	1
Height	cg27201301	ATP5G1	17	47039149	rs1994970	47014127	7.85517e-79	1.2e-14	-0.0387446	0.0053022	2.72608e-13	0.114538	1
Height	cg20966754	IGF2BP1	17	47091339	rs10853104	47092076	1.44529e-191	1.4e-07	-0.0188462	0.00359086	1.53439e-07	5.64294e-05	0
Height	cg07075026	IGF2BP1	17	47091521	rs10853104	47092076	1.16449e-217	1.4e-07	-0.0180459	0.00343179	1.45274e-07	1.44978e-05	0
Height	cg22947322	IGF2BP1	17	47091978	rs10853104	47092076	2.4791e-248	1.4e-07	-0.0172491	0.00327456	1.38213e-07	9.51571e-06	0
Height	cg10950924	IGF2BP1	17	47092072	rs10853104	47092076	3.90608e-294	1.4e-07	-0.0164697	0.0031206	1.30774e-07	6.95505e-06	0
Height	cg11673840	IGF2BP1	17	47092156	rs10853104	47092076	6.96856e-272	1.4e-07	-0.016832	0.00319195	1.34029e-07	9.86458e-06	0
Height	cg18128536	IGF2BP1	17	47092178	rs10853104	47092076	0	1.4e-07	-0.0162076	0.00306896	1.28388e-07	3.71558e-06	0
Height	cg08320303	NOG	17	54776791	rs227728	54776855	2.75148e-197	1.4e-17	0.0293417	0.00361276	4.59757e-16	1.91643e-07	0
Height	cg24989577	TBX2	17	59470156	rs2286530	59470055	3.37951e-45	3.1e-13	-0.0589081	0.0089821	5.43915e-11	6.51777e-05	0
Height	cg14244013	TBX2	17	59473124	rs917533	59471082	1.61802e-12	1.4e-13	0.110907	0.0217639	3.47044e-07	0.00217145	0
Height	cg12046758	TBX2	17	59474922	rs887258	59479580	3.87325e-08	2.6e-30	-0.201409	0.0405345	6.73605e-07	0.107938	1
Height	cg25903783	TBX2	17	59475486	rs887258	59479580	2.35339e-09	2.6e-30	-0.179814	0.0338553	1.08877e-07	0.118065	1
Height	cg26660800	TBX2	17	59480926	rs887258	59479580	1.58343e-10	2.6e-30	0.173524	0.0309632	2.09234e-08	0.371826	1
Height	cg00730441	C17orf82	17	59483863	rs2240736	59485393	1.96417e-43	2e-22	-0.0661568	0.00832945	1.98121e-15	4.18193e-05	0
Height	cg27005487	C17orf82	17	59484388	rs2240736	59485393	9.73437e-14	2e-22	-0.119289	0.0201944	3.48384e-09	8.10258e-05	0
Height	cg27470066	C17orf82	17	59485779	rs2240736	59485393	7.13288e-15	2e-22	-0.11646	0.0191814	1.2673e-09	0.00731788	0
Height	cg27027242	C17orf82	17	59485894	rs8068318	59483766	4.80009e-16	1.6e-22	-0.112186	0.0180181	4.77518e-10	1.95837e-05	0
Height	cg03964554	TBX4	17	59521084	rs740752	59522241	1.74792e-56	1.8e-13	0.0432759	0.00642949	1.68692e-11	3.25655e-07	0
Height	cg05941027	SMARCD2	17	61774174	rs13380863	61780793	1.82728e-33	3.4e-38	0.0955134	0.010758	6.78587e-19	1.2192e-08	0
Height	cg08782002	CCDC47	17	61847885	rs13030	61908556	7.31053e-09	2.1e-32	-0.186886	0.0359068	1.94256e-07	3.27204e-07	0
Height	cg04006303	CD79B	17	61934523	rs2584628	61894578	4.69365e-26	1.7e-32	0.101946	0.0128919	2.62048e-15	7.51328e-11	0
Height	cg26736099	CD79B	17	61989275	rs2727280	61918082	5.23166e-40	1.9e-30	0.0809524	0.00929559	3.07427e-18	2.33001e-17	0
Height	cg22809682	AXIN2	17	63549924	rs3923086	63549488	0	4.7e-13	-0.0241623	0.00338274	9.14422e-13	0.00321733	0
Height	cg17278466	USP36	17	76798203	rs7218899	76739850	2.86001e-56	3e-09	0.0337743	0.00614502	3.88034e-08	0.259345	1
Height	cg15465367	USP36	17	76798307	rs1057040	76799795	5.48056e-49	1.5e-08	0.0365829	0.00671783	5.16196e-08	0.108071	1
Height	cg23834688	USP36	17	76798392	rs7215260	76677481	2.85044e-38	3.1e-09	0.0433362	0.00796189	5.2404e-08	0.0444351	1
Height	cg01763666	SLC16A3	17	80159506	rs4239020	80176641	3.46715e-74	8.8e-12	0.0345132	0.00543549	2.15868e-10	0.00823	0
Height	cg01777586	SLC16A3	17	80163174	rs9747668	80161081	9.73339e-222	3.2e-11	-0.0222669	0.00336083	3.46278e-11	0.00391431	0
Height	cg01048272	FASN	17	80169878	rs8082212	80175100	3.671e-22	1.7e-11	-0.0643421	0.011593	2.85503e-08	0.345564	1
Height	cg24144070	DCXR	17	80171295	rs4239020	80176641	4.07136e-28	8.8e-12	0.0556547	0.00965003	8.0546e-09	0.574367	1
Height	cg02962602	DCXR	17	80171413	rs9747668	80161081	2.33103e-53	3.2e-11	0.0590778	0.00952976	5.67175e-10	0.184858	1
Height	cg15407058	DCXR	17	80175989	rs9747201	80177852	1.54875e-108	1e-11	0.0298593	0.00460965	9.3216e-11	0.201646	1
Height	cg20496928	DCXR	17	80179899	rs9747668	80161081	1.16694e-27	3.2e-11	-0.0559073	0.00971724	8.7462e-09	0.610057	1
Height	cg23141183	FASN	17	80185318	rs4239020	80176641	9.32097e-15	8.8e-12	0.0786191	0.0154159	3.39859e-07	0.203746	1
Height	cg18345635	SLC16A3	17	80186080	rs8082212	80175100	1.2509e-59	1.7e-11	-0.0388305	0.00620826	3.98384e-10	0.0147921	1
Height	cg07763231	DCXR	17	80187349	rs9747668	80161081	6.48494e-37	3.2e-11	0.049007	0.00820021	2.28252e-09	0.695828	1
Height	cg08429256	DCXR	17	80188425	rs9747201	80177852	1.29213e-23	1e-11	-0.0615436	0.0109677	2.00746e-08	0.0150886	1
Height	cg20531020	SLC16A3	17	80188598	rs8082212	80175100	1.48039e-27	1.7e-11	-0.0559949	0.00973789	8.9131e-09	0.00731799	0
Height	cg19284277	SLC16A3	17	80190054	rs9747201	80177852	5.61922e-41	1e-11	-0.0458326	0.00758056	1.48419e-09	0.00239282	0
Height	cg03956820	SLC16A3	17	80190154	rs9747668	80161081	2.72393e-15	3.2e-11	-0.0779047	0.0151469	2.69992e-07	0.00106024	0
Height	cg20811236	SMAD7	18	46501400	rs17196970	46678717	8.04873e-19	2.4e-26	0.108505	0.015907	9.0286e-12	1.2047e-06	0
Height	cg02611770	DYM	18	46502975	rs11661691	46770186	3.68259e-34	1e-23	-0.0768741	0.00994439	1.07211e-14	2.38782e-05	0
Height	cg25458298	DYM	18	46985887	rs833520	46564559	1.21755e-24	2e-16	-0.0701176	0.0108827	1.17131e-10	0.00344075	0
Height	cg23865597	DYM	18	46987786	rs8096141	46645617	1.20713e-11	1.2e-19	-0.104291	0.0192596	6.12905e-08	0.0235559	1
Height	cg16848717	NFATC1	18	77158180	rs160189	77232709	4.8093e-15	1.6e-10	0.0801496	0.0160675	6.09087e-07	0.373099	1
Height	cg16308790	NFATC1	18	77225973	rs11659752	77222862	4.94188e-166	5.9e-13	0.0277533	0.00405953	8.10965e-12	0.0767867	1
Height	cg17656426	AP3D1	19	2137788	rs3786971	2141209	2.68392e-49	1.1e-18	0.0560593	0.00729553	1.54131e-14	0.0099532	0
Height	cg19290738	AP3D1	19	2152184	rs12982744	2177193	0	1.6e-27	0.0294099	0.00274475	8.65929e-27	0.0188517	1
Height	cg01501406	DOT1L	19	2197161	rs7248941	2190690	1.33978e-14	8.6e-11	0.0899138	0.0178378	4.63977e-07	0.000473216	0
Height	cg26543333	NFIC	19	3397718	rs3859564	3403004	6.49717e-195	3.5e-11	-0.0272953	0.00413773	4.20452e-11	9.921e-10	0
Height	cg11719049	C19orf77	19	3434702	rs2074977	3434028	5.20259e-20	1.9e-20	0.0937557	0.0143252	5.95753e-11	0.0715297	1
Height	cg08380311	C19orf77	19	3435252	rs2074977	3434028	5.84422e-143	1.9e-20	0.0366622	0.00417529	1.62382e-18	6.04545e-05	0
Height	cg12180253	C19orf77	19	3435746	rs2072349	3435254	2.94481e-37	1.9e-20	0.0681545	0.00922561	1.49575e-13	0.026277	1
Height	cg13705556	PIAS4	19	4058760	rs895330	4060707	1.85562e-38	2e-08	-0.0442649	0.00846505	1.70306e-07	0.00120705	0
Height	cg01850179	MIR4322	19	10340795	rs8108722	10347084	0	1.2e-07	-0.0153698	0.002943	1.76537e-07	0.000410666	0
Height	cg16900796	SLC44A2	19	10755136	rs7250071	10765819	2.90714e-216	5e-07	-0.0178691	0.00350862	3.52631e-07	0.000966215	0
Height	cg17848348	SLC44A2	19	10766748	rs2738039	10793749	1.91182e-98	8.1e-11	0.0289946	0.00470034	6.88926e-10	9.07027e-06	0
Height	cg11915001	ZNF844	19	12175268	rs7254539	12169311	1.99103e-31	4.2e-08	-0.0447556	0.00884773	4.22718e-07	0.485643	1
Height	cg07996016	BST2	19	17504632	rs10415893	17512412	6.39634e-23	5.3e-10	-0.0620104	0.0116469	1.01389e-07	0.00745485	0
Height	cg15449217	BST2	19	17504687	rs13345062	17534898	2.77392e-15	5e-11	-0.0813329	0.0159629	3.48508e-07	0.053752	1
Height	cg03770646	BST2	19	17504972	rs10417806	17488141	8.36488e-54	1.6e-08	-0.036786	0.00698747	1.4052e-07	0.00279812	0
Height	cg07839313	BST2	19	17514600	rs10421592	17525921	1.8551e-43	1.9e-11	0.0489212	0.00807605	1.382e-09	0.236379	1
Height	cg12090003	BST2	19	17516282	rs8103068	17522869	2.98325e-66	1.5e-11	-0.0391407	0.00623819	3.51072e-10	0.221957	1
Height	cg16363586	BST2	19	17516329	rs8103068	17522869	4.93291e-71	1.5e-11	-0.0378012	0.00599691	2.91112e-10	0.134473	1
Height	cg11558551	BST2	19	17516442	rs10415893	17512412	1.32761e-22	5.3e-10	-0.0633438	0.0119235	1.08118e-07	0.0164191	1
Height	cg01254505	AK311380	19	17516470	rs8103068	17522869	4.13825e-42	1.5e-11	-0.0480292	0.00795419	1.55821e-09	0.100356	1
Height	cg09993699	AK055623	19	17517008	rs8103068	17522869	2.78679e-76	1.5e-11	-0.0369442	0.00583504	2.42889e-10	0.0263649	1
Height	cg20092122	AK055623	19	17517221	rs8103068	17522869	7.11026e-77	1.5e-11	-0.0363543	0.00573921	2.38302e-10	0.0737506	1
Height	cg02217814	FAM125A	19	17530319	rs13345062	17534898	1.35342e-16	5e-11	-0.0778704	0.0150041	2.1036e-07	0.0474581	1
Height	cg22641093	FAM125A	19	17536024	rs13345062	17534898	1.23627e-79	5e-11	-0.0360082	0.00572754	3.23962e-10	0.0521363	1
Height	cg13523818	HAPLN4	19	19371900	rs4808934	19370917	9.88802e-58	4.1e-09	0.0399152	0.00724265	3.5655e-08	4.53634e-06	0
Height	cg21131022	HAPLN4	19	19371974	rs4808934	19370917	4.6292e-28	4.1e-09	0.0574065	0.0110895	2.25903e-07	6.43137e-05	0
Height	cg22694191	GATAD2A	19	19373575	rs998732	19378671	1.33379e-23	1.8e-11	-0.0631206	0.0112775	2.18048e-08	3.1083e-08	0
Height	cg13364410	LPAR2	19	19373755	rs17216041	19366643	2.16591e-23	5.5e-10	-0.0596919	0.0111573	8.79327e-08	5.37883e-07	0
Height	cg02887458	LPAR2	19	19495540	rs2965184	19545428	3.44312e-158	5.5e-11	-0.0253694	0.00392141	9.83458e-11	7.91397e-11	0
Height	cg12488919	GATAD2A	19	19515518	rs754256	19578591	9.1502e-91	6.3e-10	-0.0306127	0.00512704	2.36062e-09	2.87398e-07	0
Height	cg25352836	TSSK6	19	19625264	rs2965184	19545428	2.38884e-58	5.5e-11	0.0393622	0.00639026	7.28746e-10	8.17803e-09	0
Height	cg08928145	GATAD2A	19	19625364	rs4808962	19579557	6.79119e-29	5.5e-11	0.0548291	0.00958127	1.04948e-08	5.05889e-07	0
Height	cg14188428	GATAD2A	19	19625761	rs1560687	19562902	2.75663e-14	6.9e-11	0.0800044	0.015955	5.32045e-07	2.00551e-06	0
Height	cg07624705	GATAD2A	19	19626525	rs1036215	19657198	1.99603e-27	8.9e-11	-0.0566885	0.0101666	2.4617e-08	6.46958e-07	0
Height	cg03233793	GATAD2A	19	19626605	rs2965201	19478051	2.02045e-20	1.2e-10	-0.0637211	0.0120894	1.35808e-07	4.20937e-06	0
Height	cg12861170	GATAD2A	19	19639553	rs4808962	19579557	1.13777e-37	5.5e-11	-0.0477428	0.00807074	3.30775e-09	4.88871e-09	0
Height	cg10172584	GATAD2A	19	19639581	rs4808962	19579557	1.0772e-44	5.5e-11	-0.0438108	0.00727615	1.73182e-09	2.8207e-08	0
Height	cg15839431	GATAD2A	19	19639596	rs4808962	19579557	2.58806e-118	5.5e-11	-0.028084	0.00438416	1.49594e-10	1.37422e-07	0
Height	cg20098710	GATAD2A	19	19640075	rs1036215	19657198	1.74754e-37	8.9e-11	-0.0475324	0.00820218	6.82835e-09	2.22133e-07	0
Height	cg16640973	YJEFN3	19	19644143	rs2965184	19545428	3.93242e-106	5.5e-11	0.0300804	0.00471683	1.80307e-10	3.3402e-08	0
Height	cg10669058	MAU2	19	19648555	rs12972397	19562349	5.45856e-23	1.5e-13	-0.066332	0.011233	3.5239e-09	1.88277e-05	0
Height	cg05900567	ZNF585A	19	37466940	rs1667341	37468568	0	6.2e-08	0.012381	0.00224862	3.66991e-08	0.0563485	1
Height	cg25793785	ZNF573	19	38281423	rs241960	38284289	2.20797e-48	9.2e-09	-0.0358257	0.00661258	6.0336e-08	0.000337572	0
Height	cg27353143	LOC644554	19	38308057	rs1643470	38456823	1.69319e-44	9.8e-11	0.0415781	0.00690827	1.75929e-09	0.164967	1
Height	cg00578032	LOC644554	19	38308069	rs1643470	38456823	3.71996e-18	9.8e-11	0.0654651	0.0123781	1.23143e-07	0.380351	1
Height	cg01436998	ZNF573	19	38308263	rs1643470	38456823	1.78265e-35	9.8e-11	0.0466545	0.0079411	4.22653e-09	0.30314	1
Height	cg26296574	BCKDHA	19	41931753	rs4802116	41905540	1.41275e-28	4.9e-20	-0.0754151	0.0107919	2.78545e-12	0.0369322	1
Height	cg20117260	BCKDHA	19	41937434	rs17318596	41937095	7.31829e-12	1.3e-20	-0.130638	0.0236168	3.17354e-08	0.704908	1
Height	cg26860257	ERF	19	42755793	rs11878620	42747229	2.34375e-108	5.5e-10	-0.0315483	0.00521787	1.48301e-09	0.00652215	0
Height	cg11500727	CNFN	19	42894425	rs13346092	42887456	2.751e-62	2.8e-08	-0.0388805	0.00731343	1.05889e-07	0.0048496	0
Height	cg14327995	CNFN	19	42894499	rs13346092	42887456	1.1436e-53	2.8e-08	-0.0416625	0.0079028	1.35044e-07	0.0158571	1
Height	cg08393170	CNFN	19	42894542	rs13346092	42887456	3.89481e-43	2.8e-08	-0.0462515	0.00890282	2.04553e-07	0.0703848	1
Height	cg25525535	CBFA2T2	20	32232310	rs291680	32022251	7.41443e-12	3.5e-27	-0.144635	0.0251239	8.56785e-09	7.90001e-05	0
Height	cg12710480	ACTL10	20	32254216	rs3746461	32245869	1.8457e-95	6.4e-12	0.0357742	0.00541516	3.94002e-11	1.31139e-13	0
Height	cg00478435	ACTL10	20	32254706	rs2747554	32299042	1.89277e-27	2e-20	0.0766263	0.0108429	1.584e-12	1.83209e-10	0
Height	cg03904042	ACTL10	20	32255491	rs4911353	32239468	1.14815e-62	2.9e-19	0.049097	0.00621481	2.78909e-15	9.27952e-12	0
Height	cg14921437	ACTL10	20	32255988	rs6088244	32110204	6.28763e-46	7e-18	0.0554006	0.00751428	1.67202e-13	9.14129e-12	0
Height	cg13403462	ACTL10	20	32256071	rs4911353	32239468	2.58783e-49	2.9e-19	0.0551051	0.00719115	1.81775e-14	8.99959e-12	0
Height	cg00509772	E2F1	20	32273129	rs2071054	32265839	5.31579e-13	5.7e-23	0.143727	0.0245599	4.85384e-09	0.00393892	0
Height	cg12524553	MAP1LC3A	20	32952045	rs6120663	33081906	1.45895e-15	2e-17	-0.0958511	0.0163672	4.73366e-09	1.33781e-06	0
Height	cg01901788	MAP1LC3A	20	33145848	rs2144956	33145868	3.71201e-73	2.5e-07	-0.0340369	0.0067896	5.35625e-07	7.41242e-08	0
Height	cg05054831	MAP1LC3A	20	33265543	rs6088565	33254986	1.02209e-20	3.2e-10	0.059597	0.0113719	1.59925e-07	1.35317e-07	0
Height	cg20592836	GGT7	20	33292126	rs6120730	33385102	0	4.1e-20	0.0228802	0.00252049	1.1091e-19	2.65059e-17	0
Height	cg11988722	NCOA6	20	33416959	rs1885114	33577361	4.56235e-09	8.5e-34	0.188232	0.0355087	1.15164e-07	0.00189613	0
Height	cg15590502	GGT7	20	33450012	rs12625149	33425812	8.32105e-10	5.2e-25	0.151131	0.028636	1.30858e-07	0.00099661	0
Height	cg17250863	GGT7	20	33451272	rs2236270	33523155	2.58997e-10	3.9e-27	-0.151321	0.0278253	5.38115e-08	0.0784354	1
Height	cg12419685	GGT7	20	33451367	rs6120747	33449769	5.6077e-14	5.4e-28	-0.130808	0.0210769	5.42658e-10	0.0132379	1
Height	cg21132536	MAP1LC3A	20	33465180	rs2076668	33437621	1.16078e-28	4.3e-28	0.0895262	0.0114547	5.46554e-15	6.34964e-08	0
Height	cg00952050	CA841942	20	33585040	rs6060194	33649930	7.02794e-21	3.1e-16	-0.0820731	0.0133151	7.09708e-10	6.06922e-13	0
Height	cg11092487	MIR499B	20	33585188	rs6120827	33672123	1.62178e-46	1.8e-16	-0.0550262	0.00774566	1.21082e-12	6.00843e-20	0
Height	cg24912415	CA841942	20	33585435	rs6120827	33672123	3.04838e-36	1.8e-16	-0.0621112	0.00905764	7.01579e-12	2.2981e-09	0
Height	cg11277126	MAP1LC3A	20	33680945	rs6060250	33704108	3.07261e-31	9.4e-20	-0.0719002	0.0100597	8.84922e-13	3.7543e-07	0
Height	cg23414001	TRPC4AP	20	33681070	rs1535466	33718706	3.82071e-13	3.4e-16	-0.104665	0.0192714	5.60006e-08	0.000496707	0
Height	cg04179940	EIF6	20	33871836	rs2425046	33871661	2.06645e-15	4.2e-17	0.0878371	0.0152175	7.82894e-09	0.000147932	0
Height	cg20526800	GGT7	20	33880825	rs2425019	33819415	4.16999e-23	4.2e-62	0.154085	0.0181031	1.71672e-17	0.000846601	0
Height	cg26821293	GGT7	20	33880930	rs7280	33864484	4.75176e-11	6.8e-51	-0.2452	0.0406999	1.6954e-09	0.00307087	0
Height	cg20920419	GGT7	20	33880935	rs7280	33864484	1.34362e-15	6.8e-51	-0.201414	0.02856	1.75966e-12	7.83376e-06	0
Height	cg04149172	EIF6	20	34000170	rs143384	34025756	4.1561e-17	1.1e-121	0.266895	0.0337224	2.48265e-15	4.86421e-05	0
Height	cg05389922	EIF6	20	34000172	rs143384	34025756	7.27494e-14	1.1e-121	0.300702	0.0421842	1.01597e-12	3.6004e-05	0
Height	cg14947478	EIF6	20	34025962	rs6060355	33890061	4.01692e-37	1.4e-105	-0.159384	0.0144758	3.40585e-28	2.69614e-06	0
Height	cg09618904	EIF6	20	34026478	rs2425062	33923566	1.65813e-27	2e-111	-0.185679	0.0190021	1.49201e-22	0.0729666	1
Height	cg17454857	CPNE1	20	34127524	rs11700250	34132256	9.14775e-31	2.2e-22	-0.0761607	0.0102186	9.11364e-14	5.02491e-08	0
Height	cg22763739	CPNE1	20	34190196	rs6120998	34187313	8.02602e-15	6.8e-22	-0.113453	0.0188234	1.66829e-09	0.000335826	0
Height	cg16428357	FER1L4	20	34190258	rs6060462	34142512	3.85074e-10	1.3e-24	0.136981	0.025687	9.67648e-08	0.170113	1
Height	cg06586775	CPNE1	20	34204993	rs6060539	34239382	1.24923e-09	1.7e-52	0.219663	0.039018	1.80445e-08	0.582266	1
Height	cg26038318	UQCC	20	34205095	rs3787168	34233278	1.57949e-61	5.1e-51	0.0828397	0.00745328	1.06612e-28	0.00910727	0
Height	cg27632911	UQCC	20	34205182	rs6060539	34239382	9.93208e-46	1.7e-52	0.0952559	0.0092392	6.35204e-25	0.0376726	1
Height	cg06519111	EIF6	20	34253019	rs11907022	34283626	2.74672e-13	3.7e-19	-0.110108	0.0194636	1.53907e-08	0.0330343	1
Height	cg03168614	CPNE1	20	34253242	rs2425079	34298191	8.72024e-26	2.9e-32	-0.0995981	0.0126692	3.79743e-15	6.47561e-06	0
Height	cg25253727	C20orf152	20	34555956	rs6121073	34457513	3.76971e-08	7.2e-48	0.238704	0.0463623	2.62357e-07	0.426918	1
Height	cg07030373	CPNE1	20	34699419	rs2746103	34703934	1.55653e-15	4.6e-34	0.134085	0.020221	3.3341e-11	0.0227533	1
Height	cg14714222	PREX1	20	47440761	rs13044684	47454542	0	5.8e-12	-0.0213318	0.00313096	9.54687e-12	2.85689e-06	0
Height	cg26206598	PREX1	20	47445432	rs13039736	47492666	1.80217e-19	4.9e-17	0.0865496	0.0140426	7.1222e-10	0.00558194	0
Height	cg00340382	CSE1L	20	47662406	rs927160	47654564	2.33225e-13	7.1e-16	0.103134	0.0190161	5.84426e-08	0.00107108	0
Height	cg23473558	DDX27	20	47833701	rs238209	47865509	2.14007e-18	4.1e-12	0.0726052	0.0134525	6.77029e-08	8.24664e-06	0
Height	cg24259291	ZNFX1-AS1	20	47874072	rs119716	47921834	1.09613e-17	1.4e-11	-0.0761672	0.01423	8.67169e-08	0.00786763	0
Height	cg01332882	ZNFX1-AS1	20	47874155	rs238199	47899486	3.54136e-47	7.8e-12	-0.0462471	0.00746749	5.89848e-10	0.000384169	0
Height	cg22428541	LAMA5	20	60945465	rs2427308	60969451	5.02609e-82	7.9e-09	0.0270081	0.0050339	8.08411e-08	0.000326023	0
Height	cg24112000	LAMA5	20	60950667	rs6061230	60946189	0	6.1e-07	0.0141437	0.00284609	6.71172e-07	0.0010732	0
Height	cg18708252	CBX7	22	39545030	rs139419	39557340	1.75373e-130	2.6e-07	-0.0208724	0.0041257	4.21203e-07	0.0607897	1
Height	cg02038168	MGAT3	22	39784481	rs5750815	39798449	1.08863e-192	1.1e-08	-0.0193547	0.00339679	1.21267e-08	0.427034	1
Height	cg01416388	MGAT3	22	39784598	rs4821893	39797779	1.42419e-259	9e-09	-0.017631	0.00307936	1.03106e-08	0.490988	1
Height	cg05872129	MGAT3	22	39784769	rs5757655	39797178	0	9.3e-09	-0.0147656	0.00256105	8.14402e-09	0.583639	1
Height	cg24399712	MGAT3	22	39784796	rs9611170	39784845	0	8.6e-09	-0.0143245	0.00248194	7.85757e-09	0.57737	1
Height	cg11247378	TAB1	22	39784982	rs5757655	39797178	0	9.3e-09	-0.0130762	0.00225966	7.17447e-09	0.283974	1
Height	cg00820535	MGAT3	22	39852281	rs1557541	39851970	1.57709e-43	3.2e-08	0.0374092	0.00721978	2.20122e-07	0.149422	1
LDL	cg24991732	BC041843	1	25594486	rs909832	25754025	2.90232e-100	8.172e-09	0.0369079	0.00629225	4.4748e-09	0.00298467	0
LDL	cg20684491	BC041843	1	25596433	rs909832	25754025	2.35092e-106	8.172e-09	-0.0355494	0.00604716	4.13539e-09	0.00190411	0
LDL	cg18883198	TMEM57	1	25758604	rs7541095	25761291	5.12952e-49	6.069e-17	-0.0694184	0.00914189	3.1151e-14	0.665865	1
LDL	cg06961873	LDLRAP1	1	25825780	rs10903129	25768937	0	3.03e-17	0.0247657	0.00280635	1.09601e-18	0.43137	1
LDL	cg00045070	PCSK9	1	55504649	rs2479409	55504650	0	2.515e-50	0.0520512	0.00347542	1.03883e-50	4.58051e-14	0
LDL	cg08107208	DOCK7	1	62901199	rs4587594	63133930	4.55372e-14	1.634e-32	-0.199473	0.0307916	9.28458e-11	0.388518	1
LDL	cg10399789	GFI1	1	92945668	rs2774947	93348423	1.32384e-20	1.329e-09	0.0694734	0.0133543	1.96824e-07	0.0625307	1
LDL	cg09662411	GFI1	1	92946132	rs2774947	93348423	3.5503e-18	1.329e-09	0.0742006	0.0145853	3.63079e-07	0.074586	1
LDL	cg06338710	GFI1	1	92946187	rs2774947	93348423	3.44998e-22	1.329e-09	0.066459	0.0126204	1.39442e-07	0.0533035	1
LDL	cg18316974	GFI1	1	92947035	rs2774947	93348423	4.37586e-22	1.329e-09	0.0665594	0.0126489	1.42447e-07	0.0227148	1
LDL	cg04535902	GFI1	1	92947332	rs2774947	93348423	7.788e-20	1.329e-09	0.0712729	0.0137902	2.36135e-07	0.0376916	1
LDL	cg21282282	KIAA1324	1	109705170	rs676385	109705022	5.42387e-17	1.169e-15	-0.119951	0.0204286	4.31243e-09	0.000138311	0
LDL	cg09250146	CELSR2	1	109791946	rs688386	109784463	6.86709e-28	1.692e-40	-0.149283	0.0173235	6.8525e-18	7.88173e-10	0
LDL	cg00908766	PSRC1	1	109817496	rs11102967	109817245	0	7.042e-59	0.0785652	0.00483119	1.83377e-59	1.4959e-33	0
LDL	cg20569855	PSRC1	1	109824440	rs657420	109826136	6.58804e-09	6.963e-60	0.338851	0.0620192	4.66449e-08	6.7966e-06	0
LDL	cg27339143	PSRC1	1	109825518	rs657420	109826136	9.90042e-14	6.963e-60	0.270965	0.0400431	1.3164e-11	1.5412e-11	0
LDL	cg09502502	PSRC1	1	109826303	rs657420	109826136	6.49028e-16	6.963e-60	0.250092	0.0345652	4.64331e-13	1.02652e-05	0
LDL	cg13926338	SORT1	1	109941043	rs4120621	109949008	5.89934e-34	8.242e-15	-0.0768088	0.0112079	7.22682e-12	6.87176e-10	0
LDL	cg02175308	SORT1	1	109941060	rs3879448	109891423	1.40048e-112	1.584e-12	-0.0408	0.00579251	1.87355e-12	6.13385e-12	0
LDL	cg23032129	SORT1	1	109941072	rs4120621	109949008	3.57374e-119	8.242e-15	-0.0428284	0.00548005	5.4819e-15	2.99539e-12	0
LDL	cg23616212	SORT1	1	109941201	rs3879448	109891423	1.48626e-48	1.584e-12	-0.0603086	0.009117	3.71639e-11	9.86172e-11	0
LDL	cg12515325	SYPL2	1	110008909	rs1933182	109999838	3.10081e-14	3.57e-11	0.155968	0.0298734	1.77996e-07	4.20869e-09	0
LDL	cg20591472	SYPL2	1	110008990	rs2781552	110025881	1.53055e-38	7.309e-07	0.0575062	0.0114875	5.55758e-07	1.38077e-11	0
LDL	cg21079113	SYPL2	1	110010089	rs6693932	110003575	2.48502e-27	2.299e-13	-0.0817228	0.0129945	3.19502e-10	1.77295e-09	0
LDL	cg08367326	AMIGO1	1	110052010	rs529773	110065906	2.69562e-241	1.402e-07	0.0224135	0.00403183	2.71102e-08	5.3267e-16	0
LDL	cg21451998	GSTM2	1	110198240	rs1010167	110198727	7.88787e-70	6.221e-11	0.0441212	0.0073221	1.6832e-09	5.0049e-06	0
LDL	cg06932256	GSTM2	1	110198347	rs1010167	110198727	4.73823e-81	6.221e-11	0.0413091	0.00679865	1.23165e-09	3.61612e-06	0
LDL	cg15069758	GSTM4	1	110198731	rs1010167	110198727	2.10717e-55	6.221e-11	-0.0512064	0.00863004	2.96535e-09	4.14852e-05	0
LDL	cg22247664	GSTM4	1	110199126	rs1010167	110198727	1.12142e-184	6.221e-11	0.0295052	0.00471406	3.87496e-10	3.1465e-07	0
LDL	cg07569194	GSTM4	1	110200960	rs1010167	110198727	9.36053e-55	6.221e-11	-0.0497978	0.0084	3.06059e-09	8.48909e-05	0
LDL	cg05793930	GSTM4	1	110204227	rs1010167	110198727	7.96351e-18	6.221e-11	-0.0886042	0.0172395	2.75312e-07	0.000328389	0
LDL	cg25464265	HLX	1	221063484	rs2247213	221055463	2.46865e-25	1.412e-08	0.0604543	0.0119926	4.63206e-07	0.00284458	0
LDL	cg07572233	LOC100506795	1	234689565	rs6660731	234688888	1.01215e-79	2.427e-06	-0.0370027	0.00706327	1.61675e-07	0.0260625	1
LDL	cg23257934	LOC100506810	1	234858982	rs514230	234858597	4.36847e-15	9.241e-12	-0.142311	0.0278367	3.18195e-07	0.0138131	1
LDL	cg25035485	APOB	2	21266500	rs515135	21286057	7.03171e-65	1.09e-178	0.196747	0.013405	9.03871e-49	2.57048e-05	0
LDL	cg05337441	APOB	2	21266568	rs515135	21286057	1.74535e-52	1.09e-178	0.215797	0.015986	1.58357e-41	0.000101044	0
LDL	cg00673290	APOB	2	21266727	rs1367117	21263900	4.0703e-53	9.48e-183	0.234536	0.0172134	2.83512e-42	0.0382328	1
LDL	cg16723488	APOB	2	21266947	rs515135	21286057	1.49588e-54	1.09e-178	0.212827	0.015522	8.68891e-43	0.00596013	0
LDL	cg16306978	APOB	2	21266953	rs515135	21286057	6.86472e-77	1.09e-178	0.182486	0.0116689	3.97185e-55	0.00129135	0
LDL	cg24309555	APOB	2	21266956	rs515135	21286057	4.33051e-60	1.09e-178	0.203439	0.0142789	4.64682e-46	0.00363807	0
LDL	cg03350299	APOB	2	21266960	rs515135	21286057	6.18598e-57	1.09e-178	0.208687	0.0149622	3.25328e-44	0.00211244	0
LDL	cg25071744	APOB	2	21266995	rs515135	21286057	2.41636e-66	1.09e-178	0.194731	0.0131551	1.40717e-49	0.00794977	0
LDL	cg25123895	APOB	2	21267113	rs6726115	21281097	1.94002e-71	7.45e-150	0.178233	0.0119839	4.95858e-50	4.30423e-28	0
LDL	cg07636176	APOB	2	21267175	rs62122515	21295227	2.63964e-75	5.407e-60	0.153821	0.0122735	4.93941e-36	4.50272e-23	0
LDL	cg15246511	APOB	2	21267212	rs1367113	21295832	2.60735e-49	3.28e-143	0.204389	0.0158311	3.92214e-38	1.39574e-26	0
LDL	cg26112457	APOB	2	21267334	rs1367117	21263900	4.41571e-28	9.48e-183	0.324405	0.0314884	6.87362e-25	1.53522e-18	0
LDL	cg24935556	APOB	2	21291088	rs668948	21291529	1.06794e-11	4.97e-174	-0.475277	0.0718165	3.6423e-11	0.00033889	0
LDL	cg07363185	APOB	2	21346839	rs11687710	21371068	4.93259e-09	3.46e-128	0.498702	0.0875638	1.23155e-08	0.0009093	0
LDL	cg04951549	DYNC2LI1	2	44001131	rs17031494	44004099	2.68876e-40	2.65e-07	-0.0707375	0.0133625	1.19851e-07	0.00376271	0
LDL	cg15009328	ABCG5	2	44057818	rs3923912	44057570	6.99628e-09	2.687e-30	-0.338284	0.0647156	1.72055e-07	0.138369	1
LDL	cg05483076	GCNT4	5	74347539	rs6894634	74300613	2.42186e-108	3.038e-09	-0.0336909	0.00562717	2.13506e-09	6.63231e-10	0
LDL	cg21158502	GCNT4	5	74348187	rs6894634	74300613	2.15399e-17	3.038e-09	-0.0819768	0.0163422	5.26825e-07	8.66838e-07	0
LDL	cg11212234	GCNT4	5	74353351	rs10515200	74487714	4.52704e-145	5.323e-09	0.0368859	0.00699212	1.32496e-07	1.43808e-10	0
LDL	cg11003009	HMGCR	5	74632112	rs10515197	74670454	2.08247e-11	6.842e-16	-0.136577	0.0268776	3.74575e-07	0.000116471	0
LDL	cg08253296	AK307154	5	74907592	rs28612248	74787620	1.4643e-40	8.584e-17	0.0972706	0.0132892	2.48881e-13	0.000635071	0
LDL	cg07671805	AK307154	5	74907694	rs2287710	74898866	3.88851e-116	1.187e-11	0.0507555	0.00740416	7.13095e-12	1.19054e-12	0
LDL	cg02573091	AK307154	5	74908125	rs16872639	74918856	1.12365e-139	1.22e-07	-0.0369741	0.00706423	1.6589e-07	3.97826e-05	0
LDL	cg19683494	AK307154	5	74908142	rs1820049	74908446	1.37503e-119	9.698e-17	0.059391	0.00724735	2.50889e-16	2.56067e-07	0
LDL	cg00601450	AK307154	5	74908170	rs16872639	74918856	0	1.22e-07	-0.0250482	0.00471071	1.05323e-07	0.00060098	0
LDL	cg06430061	POC5	5	75013592	rs34341	74934009	3.92142e-19	1.017e-28	0.203997	0.0290832	2.31171e-12	0.00114585	0
LDL	cg08333616	TIMD4	5	156369336	rs1363232	156383422	2.48158e-24	2.089e-27	0.124932	0.0165264	4.04618e-14	0.0522429	1
LDL	cg26893134	FRK	6	116381904	rs1999929	116381994	1.29705e-132	1.406e-07	-0.042291	0.00743351	1.27605e-08	0.150322	1
LDL	cg18764771	FRK	6	116381957	rs1999929	116381994	4.04093e-197	1.406e-07	-0.0364554	0.00635041	9.4326e-09	0.128117	1
LDL	cg05304507	FRK	6	116381966	rs1999929	116381994	4.76462e-210	1.406e-07	-0.0356398	0.00620124	9.07366e-09	0.121537	1
LDL	cg15226275	FRK	6	116381976	rs1999929	116381994	2.49035e-216	1.406e-07	-0.0352881	0.00613694	8.91877e-09	0.12357	1
LDL	cg26557270	FRK	6	116382179	rs6568921	116373616	1.93857e-43	5.813e-08	-0.049661	0.00915901	5.89072e-08	0.00521193	0
LDL	cg03634777	LOC729603	6	160512657	rs662138	160564476	1.51562e-11	1.684e-15	0.145069	0.0280704	2.36577e-07	0.00930513	0
LDL	cg10085138	MIR148A	7	25991722	rs4719841	25997536	1.00788e-123	5.776e-10	0.0335188	0.00542974	6.69315e-10	0.0145354	1
LDL	cg23118549	NA	7	44581105	rs2072183	44579180	1.49058e-10	7.124e-16	0.159388	0.0315539	4.38818e-07	0.28019	1
LDL	cg20080878	AK022787	8	126479070	rs2980882	126480700	1.0656e-22	5.711e-46	-0.168998	0.0206368	2.63094e-16	0.270051	1
LDL	cg10276948	PLEC	8	144986694	rs6993953	145000321	3.05472e-16	1.51e-09	0.134144	0.0265507	4.3633e-07	0.0249617	1
LDL	cg19405177	PLEC	8	145001428	rs7006770	145000602	0	6.21e-09	0.029179	0.00469715	5.22941e-10	0.00120472	0
LDL	cg20784950	PLEC	8	145002522	rs7819099	144992862	1.56845e-239	8.335e-09	0.0377214	0.00622836	1.3921e-09	0.00113112	0
LDL	cg22258045	PLEC	8	145002534	rs7819099	144992862	8.99144e-50	8.335e-09	0.0737881	0.0129692	1.27426e-08	0.00515877	0
LDL	cg24891660	PLEC	8	145003653	rs7014582	144990528	0	2.432e-08	0.0320726	0.00538463	2.57985e-09	0.005584	0
LDL	cg04757492	PLEC	8	145003862	rs7819099	144992862	4.75877e-180	8.335e-09	0.0410024	0.00680799	1.71549e-09	0.0198634	1
LDL	cg22822867	PLEC	8	145004144	rs7819099	144992862	5.3653e-230	8.335e-09	0.0375081	0.0061975	1.42934e-09	0.00878775	0
LDL	cg21900799	PLEC	8	145004388	rs7819099	144992862	2.40693e-281	8.335e-09	0.0355741	0.00585902	1.26581e-09	0.00784241	0
LDL	cg08090367	PLEC	8	145005311	rs7819099	144992862	2.72308e-159	8.335e-09	0.042545	0.00708475	1.91159e-09	0.00406315	0
LDL	cg07427475	PLEC	8	145008110	rs11784762	145009610	0	4.695e-10	-0.0312818	0.00459886	1.03133e-11	0.0141689	1
LDL	cg02331830	PLEC	8	145008288	rs11784762	145009610	0	4.695e-10	-0.0296872	0.00435506	9.31417e-12	0.0299186	1
LDL	cg04255391	PLEC	8	145008397	rs11784762	145009610	0	4.695e-10	-0.0361772	0.00532963	1.13744e-11	0.0286312	1
LDL	cg14598846	PLEC	8	145008909	rs11784762	145009610	0	4.695e-10	-0.0305059	0.0044809	9.89811e-12	0.024829	1
LDL	cg23299254	PLEC	8	145008957	rs11784762	145009610	1.01013e-139	4.695e-10	-0.0483982	0.00731802	3.75179e-11	0.0168505	1
LDL	cg08159271	PLEC	8	145009241	rs11784762	145009610	9.36922e-14	4.695e-10	-0.152055	0.0301449	4.55579e-07	0.0381216	1
LDL	cg07531549	PLEC	8	145011406	rs6558405	144991176	2.59516e-25	1.584e-08	0.0995709	0.0189505	1.48626e-07	0.00283624	0
LDL	cg03958308	PLEC	8	145014989	rs11136341	145043543	3.45194e-13	7.112e-12	0.177932	0.0347448	3.0373e-07	0.363831	1
LDL	cg24137216	PLEC	8	145020381	rs11784762	145009610	4.22583e-48	4.695e-10	0.08141	0.0131251	5.55379e-10	0.123179	1
LDL	cg10173586	MIR661	8	145020593	rs11784762	145009610	0	4.695e-10	0.0328636	0.00484307	1.15531e-11	0.0477943	1
LDL	cg23934955	PLEC	8	145024939	rs11136341	145043543	3.57462e-18	7.112e-12	0.151408	0.0272853	2.87195e-08	0.520348	1
LDL	cg06452769	PLEC	8	145028093	rs6558405	144991176	5.70759e-22	1.584e-08	0.106541	0.020698	2.64118e-07	0.0118786	1
LDL	cg14234406	PLEC	8	145028103	rs6558405	144991176	4.05995e-27	1.584e-08	0.0971009	0.0183124	1.14245e-07	0.0148649	1
LDL	cg15847845	PLEC	8	145028505	rs11777239	145031265	0	1.664e-10	-0.0373553	0.00558917	2.33299e-11	0.0902944	1
LDL	cg14913216	PLEC	8	145033104	rs7832643	145022657	2.20997e-10	2.671e-17	0.162968	0.0315151	2.327e-07	0.253767	1
LDL	cg04892187	PLEC	8	145040629	rs11785060	145046662	2.94947e-48	2.313e-11	0.0869004	0.0138208	3.2226e-10	0.786916	1
LDL	cg00311984	PLEC	8	145051668	rs11785060	145046662	6.33535e-54	2.313e-11	0.0807098	0.0127061	2.12441e-10	0.50858	1
LDL	cg14199723	PLEC	8	145051795	rs11136341	145043543	7.20623e-34	7.112e-12	0.1084	0.0174902	5.72676e-10	0.201175	1
LDL	cg05457903	PLEC	8	145052304	rs11136343	145058986	5.08351e-18	2.267e-09	0.125623	0.0249275	4.66679e-07	0.313227	1
LDL	cg27263049	PARP10	8	145086300	rs7459603	145070403	8.65812e-48	6.472e-09	0.0711251	0.0125988	1.64799e-08	0.002083	0
LDL	cg14313833	AK311445	9	107666037	rs1800978	107665978	4.97008e-39	1.858e-10	0.0627128	0.0106975	4.56364e-09	0.0255832	1
LDL	cg13892928	OBP2B	9	136072406	rs687621	136137065	6.42702e-09	2.926e-23	-0.186419	0.0368992	4.36946e-07	0.00026451	0
LDL	cg13531387	OBP2B	9	136078657	rs687621	136137065	5.99783e-38	2.926e-23	-0.0846916	0.0105563	1.03334e-15	5.15784e-16	0
LDL	cg00339415	OBP2B	9	136085771	rs10793959	136093199	6.17104e-68	7.773e-08	0.0369939	0.00708948	1.8073e-07	0.000319528	0
LDL	cg00878953	ABO	9	136129875	rs687621	136137065	4.93456e-25	2.926e-23	-0.103828	0.0142626	3.34494e-13	4.16032e-10	0
LDL	cg14440550	ABO	9	136131118	rs8176722	136132754	0	1.849e-14	0.027648	0.00356932	9.4822e-15	0.00359539	0
LDL	cg00017475	ABO	9	136131707	rs8176725	136132617	1.00225e-23	8.904e-14	0.0876135	0.0142998	8.95957e-10	0.0236789	1
LDL	cg13850847	ABO	9	136131739	rs8176731	136132350	9.77724e-166	3.6e-15	0.0412596	0.00541578	2.56832e-14	2.59703e-09	0
LDL	cg14636261	ABO	9	136133628	rs2073824	136132633	2.13262e-33	4.063e-15	0.0834058	0.0126713	4.63259e-11	6.63276e-13	0
LDL	cg11879188	ABO	9	136149908	rs687621	136137065	1.52695e-182	2.926e-23	0.0427773	0.00442717	4.35343e-22	2.13888e-25	0
LDL	cg21160290	ABO	9	136149941	rs687621	136137065	0	2.926e-23	0.0298388	0.00295674	6.00547e-24	1.16887e-28	0
LDL	cg22535403	ABO	9	136150032	rs687289	136137106	0	1.329e-24	0.0307897	0.00296146	2.5635e-25	6.91468e-27	0
LDL	cg13506600	ABO	9	136150361	rs687621	136137065	1.53228e-79	2.926e-23	0.0592359	0.00657234	2.00667e-19	5.5559e-22	0
LDL	cg07241568	ABO	9	136150823	rs687621	136137065	9.03927e-58	2.926e-23	0.0692288	0.00801441	5.71868e-18	1.17888e-07	0
LDL	cg24267699	ABO	9	136151359	rs687621	136137065	6.16883e-162	2.926e-23	0.0440998	0.004597	8.54221e-22	1.82761e-18	0
LDL	cg14271713	ABO	9	136153846	rs687621	136137065	2.18583e-44	2.926e-23	-0.0782726	0.00946609	1.35385e-16	4.0446e-09	0
LDL	cg04074454	C11orf10	11	61543928	rs174529	61543961	1.34227e-12	1.982e-18	0.208469	0.0370188	1.78732e-08	0.0345803	1
LDL	cg07689907	C11orf10	11	61582574	rs174561	61582708	6.72658e-100	4.267e-18	0.0702675	0.00851008	1.49417e-16	0.00506894	0
LDL	cg14725641	C11orf10	11	61582763	rs174561	61582708	1.09075e-42	4.267e-18	0.10768	0.0143574	6.38447e-14	0.00711529	0
LDL	cg03735013	C11orf10	11	61582769	rs174561	61582708	5.95916e-17	4.267e-18	0.176314	0.0288281	9.59286e-10	0.128894	1
LDL	cg25326896	C11orf10	11	61582785	rs174561	61582708	7.27255e-25	4.267e-18	0.142189	0.0210313	1.37198e-11	0.12567	1
LDL	cg12517394	C11orf10	11	61582795	rs174592	61618608	8.24477e-18	5.925e-19	0.178723	0.0281425	2.14406e-10	0.0803045	1
LDL	cg24870774	FADS2	11	61583342	rs174601	61623140	9.30119e-09	3.73e-36	0.263544	0.0503342	1.64203e-07	0.0553836	1
LDL	cg16213375	C11orf10	11	61584727	rs174560	61581764	1.73693e-38	4.088e-19	0.11677	0.0153524	2.8275e-14	0.0860724	1
LDL	cg10515671	C11orf10	11	61585899	rs1535	61597972	7.17215e-15	7.774e-41	-0.203838	0.0300101	1.10348e-11	0.00664143	0
LDL	cg21709803	C11orf10	11	61594965	rs968567	61595564	2.53937e-120	8.914e-11	0.041372	0.00642632	1.21138e-10	2.34976e-10	0
LDL	cg06781209	C11orf10	11	61594997	rs968567	61595564	8.21127e-149	8.914e-11	0.0380424	0.00586529	8.81296e-11	1.19183e-10	0
LDL	cg07005513	C11orf10	11	61595956	rs174560	61581764	1.92337e-19	4.088e-19	0.163839	0.0251917	7.83744e-11	0.0239721	1
LDL	cg19610905	C11orf10	11	61596333	rs174566	61592362	6.89228e-175	7.299e-21	0.0610891	0.00659261	1.92739e-20	0.23785	1
LDL	cg14911132	C11orf10	11	61596755	rs968567	61595564	2.67241e-48	8.914e-11	0.0630354	0.0103536	1.14154e-09	5.09218e-07	0
LDL	cg25324164	C11orf10	11	61598330	rs968567	61595564	1.63038e-78	8.914e-11	0.0502069	0.00795916	2.82551e-10	3.65756e-10	0
LDL	cg07591205	C11orf10	11	61633557	rs174555	61579760	4.16228e-13	6.07e-36	-0.205321	0.03255	2.82906e-10	0.00666665	0
LDL	cg12556569	APOA5	11	116664039	rs7118999	116645275	0	1.749e-07	0.0239174	0.00433745	3.50475e-08	6.00616e-18	0
LDL	cg08203715	ST3GAL4	11	126226154	rs59379014	126228000	1.41774e-35	9.001e-11	-0.0873662	0.0144945	1.66465e-09	0.018565	1
LDL	cg08111832	NYNRIN	14	24868082	rs8017377	24883887	1.0274e-25	2.516e-15	0.090391	0.0142425	2.20189e-10	0.562083	1
LDL	cg03232842	CETP	16	56995201	rs12708967	56993211	6.89025e-14	3.468e-11	-0.111798	0.0220947	4.19426e-07	1.9931e-08	0
LDL	cg01706698	CETP	16	56995306	rs12708967	56993211	1.60159e-19	3.468e-11	-0.0933379	0.0170775	4.61461e-08	3.55521e-07	0
LDL	cg04784327	CETP	16	56998712	rs7205804	57004889	4.34496e-95	3.833e-26	-0.0644461	0.00671081	7.74025e-22	1.13322e-12	0
LDL	cg16579770	HP	16	72058938	rs2288000	72058881	5.99273e-18	1.511e-12	0.101262	0.017867	1.44881e-08	0.0246594	1
LDL	cg23815491	DHX38	16	72088622	rs8062041	72088964	0	5.669e-10	0.0219378	0.0033646	7.02271e-11	3.56484e-09	0
LDL	cg04162276	HP	16	72089326	rs2288002	72057282	1.06857e-12	1.258e-12	0.127241	0.0246389	2.4142e-07	0.0239597	1
LDL	cg09584711	HP	16	72096944	rs34042070	72101525	3.20807e-15	1.217e-21	0.205824	0.0332285	5.85884e-10	0.00040069	0
LDL	cg19265972	ASGR1	17	7080409	rs314253	7091650	6.62429e-38	3.436e-10	-0.0558978	0.00979312	1.14401e-08	0.808163	1
LDL	cg20752878	ASGR1	17	7080538	rs314253	7091650	7.85627e-18	3.436e-10	-0.0836112	0.0163357	3.08306e-07	0.808935	1
LDL	cg16597406	CTC1	17	8130173	rs4791641	8161149	3.65899e-34	1.314e-07	-0.0521432	0.0104656	6.2817e-07	0.132908	1
LDL	cg08085267	TBKBP1	17	45401833	rs7216112	45406345	2.58288e-79	4.455e-07	-0.0486561	0.00906363	7.94927e-08	0.940537	1
LDL	cg17848348	SLC44A2	19	10766748	rs2738039	10793749	1.91182e-98	9.7e-10	-0.0387077	0.00594522	7.47862e-11	1.8195e-05	0
LDL	cg15001636	SMARCA4	19	11144178	rs12610693	11139636	1.56418e-26	1.537e-19	-0.162814	0.0227295	7.88688e-13	0.00255827	0
LDL	cg26313301	LDLR	19	11219615	rs5930	11224265	3.3858e-34	3.708e-38	0.135922	0.0151492	2.90629e-19	9.70721e-05	0
LDL	cg03567652	LDLR	19	11242272	rs2738464	11242307	3.00531e-84	2.727e-10	0.0451524	0.00692739	7.12744e-11	6.15482e-21	0
LDL	cg05614013	SPC24	19	11253754	rs2569537	11240053	7.189e-21	1.348e-10	-0.123494	0.0228285	6.31547e-08	2.45384e-11	0
LDL	cg03719032	GATAD2A	19	19374710	rs2074298	19377716	8.02411e-61	1.776e-14	-0.0841319	0.0116525	5.19652e-13	1.58932e-18	0
LDL	cg08509172	GATAD2A	19	19383838	rs3764567	19440066	3.08281e-15	1.764e-10	0.139566	0.0274685	3.75534e-07	4.06187e-08	0
LDL	cg02546618	GATAD2A	19	19431379	rs1010207	19416045	1.24738e-31	9.558e-13	-0.0771426	0.0121147	1.91937e-10	4.57085e-10	0
LDL	cg03269368	GATAD2A	19	19431604	rs15622	19468734	1.94454e-16	8.391e-11	-0.137148	0.0262837	1.80902e-07	5.89426e-09	0
LDL	cg16629695	GATAD2A	19	19492076	rs4808203	19568659	1.54432e-15	1.148e-10	-0.0993793	0.0192161	2.32016e-07	6.45855e-09	0
LDL	cg08505228	GATAD2A	19	19495962	rs10282	19619317	2.57462e-53	1.052e-09	0.0692612	0.0116944	3.169e-09	2.02208e-16	0
LDL	cg10669058	MAU2	19	19648555	rs17288409	19504167	3.13071e-23	2.912e-15	-0.128355	0.020559	4.2857e-10	7.50618e-05	0
LDL	cg07002447	MAU2	19	19648890	rs10403731	19469296	1.02421e-09	3.838e-18	-0.218474	0.0436146	5.46561e-07	0.0122083	1
LDL	cg27346356	GATAD2A	19	19648914	rs2905427	19478023	3.89643e-18	1.041e-10	-0.124365	0.0233981	1.06558e-07	0.000188793	0
LDL	cg01487433	MAU2	19	19648987	rs60321073	19499598	3.07338e-11	1.031e-16	-0.197325	0.0379172	1.94936e-07	0.00436983	0
LDL	cg21073520	MAU2	19	19648991	rs60321073	19499598	3.34291e-13	1.031e-16	-0.177878	0.0323782	3.9345e-08	0.00235581	0
LDL	cg00496378	ATP13A1	19	19756117	rs11668104	19426181	6.53072e-09	5.088e-38	-0.276858	0.0519545	9.88322e-08	0.0400355	1
LDL	cg19311218	ZNF229	19	44952417	rs926054	44952066	1.36763e-14	3.358e-15	-0.119538	0.0212724	1.91597e-08	0.15931	1
LDL	cg01496416	PVR	19	45147715	rs7255066	45146103	1.7628e-23	1.044e-12	-0.130104	0.0216806	1.96185e-09	3.42062e-06	0
LDL	cg13375295	PVRL2	19	45344725	rs1985096	45346551	1.89279e-59	1.066e-75	-0.224756	0.0185221	6.93123e-34	4.27954e-33	0
LDL	cg10762466	PVRL2	19	45347693	rs1985096	45346551	3.96235e-12	1.066e-75	-0.502003	0.0774135	8.89125e-11	7.47945e-09	0
LDL	cg11670000	PVRL2	19	45352950	rs4605275	45338493	2.4473e-08	2.782e-33	-0.363576	0.0720666	4.53534e-07	2.24445e-09	0
LDL	cg06750524	APOE	19	45409955	rs769449	45410002	9.37829e-15	4.9e-161	0.572008	0.0765733	8.01504e-14	1.86351e-13	0
LDL	cg05644480	APOC1	19	45418020	rs59325138	45416291	1.57079e-17	4.442e-20	0.201369	0.0312724	1.20122e-10	1.84895e-14	0
LDL	cg24084606	APOC1P1	19	45430113	rs59325138	45416291	4.82068e-35	4.442e-20	0.144068	0.0187307	1.45361e-14	2.81131e-24	0
LDL	cg11773468	MAMSTR	19	49216319	rs2287921	49228272	1.20673e-49	1.605e-07	-0.0616265	0.0121691	4.10149e-07	0.150206	1
LDL	cg15673069	RASIP1	19	49232542	rs838144	49250239	1.0145e-40	4.745e-07	-0.067929	0.0136729	6.75977e-07	0.0830083	1
RA	cg00205605	PLCH2	1	2516401	rs2764841	2529360	1.90795e-124	3.4e-08	-0.117257	0.0227402	2.51795e-07	0.0245612	1
RA	cg17077288	PLCH2	1	2516516	rs10752747	2524915	1.42163e-109	2.8e-09	-0.133221	0.0245112	5.47677e-08	0.0865252	1
RA	cg18932078	PLCH2	1	2524107	rs2985855	2531372	1.27432e-113	4.3e-09	-0.129605	0.0238201	5.29864e-08	0.003136	0
RA	cg17429686	PLCH2	1	2571229	rs4073285	2539796	2.32732e-59	4e-08	-0.175088	0.0330442	1.16683e-07	0.0308606	1
RA	cg03325407	BCL2L15	1	114423726	rs1217382	114423653	1.15469e-78	2.2e-13	-0.201426	0.0294409	7.82587e-12	1.90704e-08	0
RA	cg04872610	DCLRE1B	1	114448489	rs11102702	114450964	1.41162e-12	5.8e-63	1.09514	0.170103	1.20965e-10	0.0999762	1
RA	cg07570898	CD2	1	117280833	rs624988	117263790	2.5962e-23	4.6e-08	-0.260807	0.049944	1.77012e-07	0.460176	1
RA	cg24422489	HSPA7	1	161474976	rs867624	161467837	1.58759e-36	6.8e-07	-0.232418	0.0438651	1.16769e-07	0.0352608	1
RA	cg00980980	REL	2	61153802	rs13026755	61160619	0	2.1e-12	-0.081845	0.0116075	1.77571e-12	0.0900249	1
RA	cg01751245	SPRED2	2	65593761	rs174847	65605194	2.49056e-22	2.2e-09	0.300818	0.0600747	5.51706e-07	7.01559e-05	0
RA	cg26376241	SPRED2	2	65594021	rs1039764	65614613	4.57394e-16	3.1e-09	0.352222	0.0677664	2.01881e-07	6.43825e-05	0
RA	cg11674355	SPRED2	2	65610261	rs934734	65595586	3.25598e-85	5.7e-09	0.15522	0.0242817	1.63236e-10	0.374169	1
RA	cg12126990	AFF3	2	100588044	rs6732141	100743492	1.34432e-23	2.4e-10	-0.292507	0.0517497	1.58272e-08	0.269192	1
RA	cg07349094	AFF3	2	100759014	rs12712068	100764439	0	1.4e-08	-0.0858325	0.0148175	6.92888e-09	0.000647619	0
RA	cg06183267	AFF3	2	100759134	rs11681966	100759457	0	1.6e-08	-0.0851957	0.0153208	2.68565e-08	0.000106085	0
RA	cg23497683	AFF3	2	100759159	rs13005282	100795926	9.46554e-73	1.2e-08	-0.163297	0.0293794	2.72559e-08	0.0176329	1
RA	cg09045050	CUTA	6	33385967	rs1705003	33385953	2.10247e-12	5.8e-16	0.551292	0.106296	2.14397e-07	0.000325724	0
RA	cg02524941	SYNGAP1	6	33394326	rs2247385	33421577	7.89396e-16	2.2e-25	0.618375	0.100353	7.18241e-10	2.11852e-14	0
RA	cg26257411	SYNGAP1	6	33397122	rs2239840	33281843	4.84934e-27	3.5e-09	-0.243688	0.0490133	6.63109e-07	1.96918e-12	0
RA	cg01340991	SYNGAP1	6	33397233	rs3106191	33280505	8.82625e-38	3.5e-09	-0.210438	0.0392714	8.38912e-08	1.85857e-15	0
RA	cg16278329	SYNGAP1	6	33397594	rs9380365	33472317	1.12539e-58	4.8e-08	-0.162791	0.0296308	3.92927e-08	4.6931e-22	0
RA	cg26514099	SYNGAP1	6	33397710	rs9380365	33472317	8.6218e-64	4.8e-08	-0.154403	0.0279694	3.38161e-08	1.56986e-22	0
RA	cg22740603	SYNGAP1	6	33397959	rs9380365	33472317	1.46917e-32	4.8e-08	-0.217609	0.0415054	1.58068e-07	1.65799e-15	0
RA	cg10535500	SYNGAP1	6	33398610	rs9380365	33472317	1.70251e-40	4.8e-08	-0.196292	0.0366861	8.76772e-08	2.18488e-21	0
RA	cg07417146	SYNGAP1	6	33400528	rs9380365	33472317	1.09633e-33	4.8e-08	-0.214154	0.0407061	1.43291e-07	5.39045e-15	0
RA	cg22875823	SYNGAP1	6	33400543	rs35144104	33463961	1.66066e-98	2.2e-08	-0.130248	0.0261077	6.07337e-07	8.84275e-25	0
RA	cg04718853	SYNGAP1	6	33401192	rs55699469	33410139	2.71e-154	2.9e-25	-0.212807	0.0226448	5.58103e-21	0.000637869	0
RA	cg15448210	SYNGAP1	6	33401514	rs9380365	33472317	2.95747e-47	4.8e-08	-0.180461	0.0333209	6.09975e-08	2.68882e-17	0
RA	cg06373648	SYNGAP1	6	33401536	rs9461856	33395199	1.44582e-48	5e-29	-0.365355	0.0403072	1.2546e-19	1.54017e-17	0
RA	cg04201373	GGNBP1	6	33551533	rs6900408	33552164	2.19425e-71	2e-09	0.160419	0.0273216	4.31884e-09	5.38799e-11	0
RA	cg13775306	ITPR3	6	33577711	rs11757612	33574488	6.71594e-40	6.6e-11	-0.248453	0.0424303	4.75411e-09	7.29914e-21	0
RA	cg16204066	ITPR3	6	33638922	rs626156	33670482	2.11974e-20	3.3e-12	-0.379691	0.0675548	1.90425e-08	9.46101e-07	0
RA	cg00364051	SBP1	6	33647861	rs10046213	33704194	3.3373e-23	7.1e-15	-0.41012	0.0672861	1.09326e-09	0.00231591	0
RA	cg11169463	SBP1	6	33653411	rs2147656	33680366	8.15644e-10	2.5e-30	-0.90331	0.1663	5.57869e-08	0.0489702	1
RA	cg18558423	BAK1	6	33653506	rs749338	33653448	5.32809e-35	5.2e-32	-0.45784	0.056579	5.86675e-16	0.000361221	0
RA	cg23464041	SBP1	6	33663938	rs568901	33710038	3.86575e-18	2e-11	0.40235	0.075401	9.49485e-08	0.000395429	0
RA	cg16066008	BAK1	6	33675600	rs10947434	33691501	7.68506e-28	2.5e-31	0.522214	0.0641317	3.86123e-16	0.00013232	0
RA	cg16492833	C6orf125	6	33679775	rs3818528	33661091	4.02191e-122	2.7e-16	0.182184	0.023035	2.59492e-15	9.5634e-33	0
RA	cg04807036	BAK1	6	33681788	rs4713660	33670028	1.16153e-29	1.1e-30	0.474168	0.0590281	9.51858e-16	3.84704e-06	0
RA	cg10714061	BAK1	6	33714631	rs2296738	33656850	8.77048e-23	1e-31	-0.569909	0.0744826	1.98532e-14	2.03156e-08	0
RA	cg11713064	BAK1	6	33730089	rs2966	33689520	2.35681e-305	1.5e-30	0.180865	0.0162783	1.11123e-28	1.34892e-10	0
RA	cg07979401	BAK1	6	33739406	rs2395446	33743264	2.37741e-184	2e-09	-0.11529	0.0189675	1.21451e-09	1.72281e-06	0
RA	cg18005901	BAK1	6	33739558	rs756138	33755711	8.05641e-177	1.8e-09	-0.120071	0.0209998	1.07946e-08	1.68914e-06	0
RA	cg16010596	BAK1	6	33739607	rs943476	33750086	6.44406e-69	2e-09	-0.178476	0.0322209	3.03951e-08	0.00013913	0
RA	cg13859433	C6orf125	6	33739653	rs3806108	33767579	7.88851e-189	6.7e-22	-0.173381	0.0213058	4.02712e-16	0.000182362	0
RA	cg00334056	LEMD2	6	33755658	rs4713683	33757550	6.83526e-177	5e-24	-0.182191	0.0187744	2.89285e-22	2.16683e-09	0
RA	cg18101333	LEMD2	6	33757359	rs2013365	33763688	3.21868e-13	5.4e-22	0.603088	0.10919	3.32679e-08	0.000453697	0
RA	cg10482512	RPS6KA2	6	167524238	rs2021033	167524239	0	2.5e-11	0.0853558	0.0114843	1.06666e-13	0.0245949	1
RA	cg16043227	CCR6	6	167529765	rs1012656	167525303	0	2.6e-09	-0.0883828	0.01525	6.80795e-09	0.00185371	0
RA	cg12816198	IRF5	7	128577593	rs3757387	128576086	1.18611e-70	2e-11	0.184452	0.0315411	4.97572e-09	0.000995871	0
RA	cg14349538	IRF5	7	128577651	rs3757387	128576086	4.25241e-22	2e-11	-0.326751	0.0626645	1.84521e-07	0.33628	1
RA	cg26616347	TNPO3	7	128577752	rs3757387	128576086	8.36536e-17	2e-11	-0.371917	0.0748467	6.72803e-07	0.0192317	1
RA	cg04864179	IRF5	7	128579964	rs3757387	128576086	3.8745e-28	2e-11	-0.288423	0.0534482	6.80281e-08	0.00095877	0
RA	cg27443224	C9orf23	9	34710135	rs10814135	34710875	2.26759e-53	4.5e-08	0.181324	0.0331999	4.71888e-08	0.179175	1
RA	cg21152671	MEGF9	9	123690586	rs2109896	123683106	1.30652e-46	6.7e-07	0.172127	0.0309006	2.54246e-08	0.087482	1
RA	cg21241889	TRAF1	9	123690658	rs10818484	123661194	4.22375e-59	5.8e-07	0.15851	0.027984	1.47615e-08	0.00211858	0
RA	cg21161526	MEGF9	9	123691672	rs2109895	123677827	1.0814e-44	7.4e-07	-0.177488	0.0319704	2.82992e-08	0.675177	1
RA	cg04665046	MEGF9	9	123691674	rs10818488	123705087	1.95787e-40	3.5e-08	-0.202607	0.0363607	2.51631e-08	0.665825	1
RA	cg23074048	BC036297	10	8088801	rs2275806	8095340	5.52848e-21	4.2e-08	-0.306829	0.0558893	4.02078e-08	0.150523	1
RA	cg11444332	BC036297	10	8088904	rs2275806	8095340	2.3327e-47	4.2e-08	-0.201361	0.0328684	8.99572e-10	0.137006	1
RA	cg23768829	BC036297	10	8089653	rs2275806	8095340	4.88896e-65	4.2e-08	-0.174277	0.027724	3.25424e-10	0.11555	1
RA	cg20281962	BC036297	10	8089733	rs2275806	8095340	3.10527e-40	4.2e-08	-0.218855	0.0363131	1.67144e-09	0.115444	1
RA	cg00296182	BC036297	10	8090162	rs2275806	8095340	1.33535e-68	4.2e-08	-0.171534	0.0271881	2.80587e-10	0.0701316	1
RA	cg07520810	ARID5B	10	63809149	rs10821949	63811678	7.54933e-34	5.8e-08	0.263574	0.051288	2.76068e-07	0.00410743	0
RA	cg21709803	C11orf10	11	61594965	rs968567	61595564	2.53937e-120	7.4e-07	0.122788	0.0236015	1.96578e-07	0.143463	1
RA	cg06781209	C11orf10	11	61594997	rs968567	61595564	8.21127e-149	7.4e-07	0.112906	0.0215971	1.71499e-07	0.138383	1
RA	cg14911132	C11orf10	11	61596755	rs968567	61595564	2.67241e-48	7.4e-07	0.187083	0.0373215	5.36614e-07	0.0724291	1
RA	cg01400685	C11orf10	11	61598025	rs61897793	61599347	7.04145e-118	1.2e-06	0.122643	0.023586	1.99483e-07	0.169827	1
RA	cg25324164	C11orf10	11	61598330	rs968567	61595564	1.63038e-78	7.4e-07	0.149009	0.0290279	2.84703e-07	0.485987	1
RA	cg04315692	PHLDB1	11	118530575	rs7928371	118529127	9.4729e-43	3.8e-08	0.203713	0.0409621	6.58485e-07	6.72262e-05	0
RA	cg19308663	CXCR5	11	118741387	rs4938573	118741842	0	8.4e-15	-0.112141	0.0157181	9.71179e-13	0.208454	1
RA	cg16751098	ZFP36L1	14	69261079	rs12435329	69250891	6.07913e-47	5.7e-06	0.15492	0.0310549	6.08226e-07	0.50207	1
RA	cg27220062	RASGRP1	15	38848671	rs8032939	38834033	1.73425e-20	2.4e-12	-0.335506	0.0613289	4.48489e-08	0.124959	1
RA	cg09639931	PGAP3	17	38024394	rs9905959	38031138	6.163e-20	9.6e-09	-0.319478	0.0587571	5.4105e-08	0.194771	1
RA	cg10057218	PGAP3	17	38074149	rs8074437	38076137	9.19374e-45	1e-06	0.172406	0.0340489	4.11669e-07	0.000245925	0
RA	cg23598886	PSMG2	18	12777645	rs1893217	12809340	3.45417e-116	4.4e-08	-0.116428	0.0226369	2.69974e-07	0.0012799	0
RA	cg23544223	PSMG2	18	12777786	rs1893217	12809340	2.85949e-102	4.4e-08	-0.122282	0.023858	2.96904e-07	0.000410498	0
RA	cg24737193	PSMG2	18	12778029	rs1893217	12809340	2.0314e-64	4.4e-08	-0.169332	0.0336027	4.67394e-07	0.00024171	0
RA	cg19785066	CD40	20	44746655	rs6065926	44735854	1.0783e-11	3.8e-13	-0.512299	0.102692	6.07862e-07	0.000354815	0
RA	cg24268161	SYNGR1	22	39747459	rs2069235	39747780	0	3e-10	-0.0938109	0.0145642	1.1854e-10	0.431523	1
RA	cg03682690	SYNGR1	22	39759848	rs2069235	39747780	2.69022e-34	3e-10	-0.252848	0.0439926	9.05689e-09	0.427286	1
RA	cg20496314	SYNGR1	22	39759864	rs2069235	39747780	1.37965e-26	3e-10	-0.287217	0.0516567	2.69605e-08	0.57797	1
RA	cg17194270	SYNGR1	22	39759992	rs2069235	39747780	5.38414e-19	3e-10	-0.339041	0.0644886	1.46126e-07	0.434556	1
RA	cg06397161	SYNGR1	22	39760059	rs2069235	39747780	1.92797e-22	3e-10	-0.311439	0.057507	6.10593e-08	0.250912	1
RA	cg09995596	SYNGR1	22	39760158	rs2069235	39747780	2.84048e-16	3e-10	-0.370661	0.0727398	3.47438e-07	0.807426	1
RA	cg22650271	SYNGR1	22	39760165	rs2069235	39747780	6.13246e-22	3e-10	-0.320018	0.0593162	6.8476e-08	0.200909	1
RA	cg07919145	SYNGR1	22	39780408	rs2069235	39747780	2.96901e-61	3e-10	-0.190719	0.0314737	1.36429e-09	0.184745	1
SCZ	cg00546117	ENO1	1	8445545	rs3765971	8445360	5.46758400000001e-310	8.238e-09	-0.0641194	0.011239	1.16304e-08	0.417533	1
SCZ	cg25066665	MRPS21	1	150335507	rs72698822	150437395	2.30346e-148	2.693e-07	0.0743348	0.0147379	4.56373e-07	0.00103135	0
SCZ	cg06266189	NGEF	2	233790293	rs2675960	233792109	9.85645e-47	1.614e-10	-0.148388	0.0254304	5.37775e-09	0.0220447	1
SCZ	cg11972305	NGEF	2	233791962	rs11675082	233790482	3.37011e-19	8.577e-11	-0.242839	0.0462949	1.5587e-07	0.0178621	1
SCZ	cg22484793	WDR82	3	52261325	rs187084	52261031	2.44324e-66	7.546e-08	-0.10557	0.0206369	3.12795e-07	0.0665923	1
SCZ	cg07507251	WDR82	3	52567010	rs12489828	52567014	1.63618e-218	1.832e-07	-0.0630705	0.0122968	2.91244e-07	0.00026499	0
SCZ	cg17372223	WDR82	3	52568218	rs12489828	52567014	1.53659e-258	1.832e-07	-0.0600868	0.0116909	2.75269e-07	4.2784e-05	0
SCZ	cg05564831	WDR82	3	52568323	rs12489828	52567014	8.2481e-138	1.832e-07	-0.0741624	0.0145725	3.59554e-07	0.000463201	0
SCZ	cg18404041	PPM1M	3	52824283	rs2071506	52826276	0	4.622e-07	0.0531218	0.0106359	5.8965e-07	0.0437927	1
SCZ	cg11645453	ITIH4	3	52864694	rs4687554	52864135	0	4.503e-08	-0.0533291	0.00980744	5.39977e-08	0.03857	1
SCZ	cg20565082	C5orf43	5	60525509	rs159538	60496392	2.41391e-71	4.637e-11	0.12971	0.0210093	6.66196e-10	0.00262824	0
SCZ	cg26201434	GALNT10	5	153640307	rs475851	153646663	0	7.616e-08	-0.0471208	0.0087893	8.26903e-08	0.0999766	1
SCZ	cg27635394	HIST1H2BB	6	26043820	rs1935234	26067785	1.1001e-17	1.02e-09	-0.23841	0.047995	6.78571e-07	0.00909508	0
SCZ	cg21479132	HIST1H1C	6	26055353	rs13206501	26110148	8.65571e-11	5.045e-16	-0.453259	0.0894524	4.04045e-07	5.75676e-06	0
SCZ	cg06373648	SYNGAP1	6	33401536	rs115363023	33441648	1.50786e-51	2.445e-11	-0.145732	0.0239046	1.08469e-09	0.0707689	1
SCZ	cg16492833	C6orf125	6	33679775	rs3818528	33661091	4.02191e-122	2.723e-07	0.0809261	0.0160846	4.8724e-07	0.0362037	1
SCZ	cg07979401	BAK1	6	33739406	rs2395446	33743264	2.37741e-184	2.386e-07	-0.0693811	0.0136406	3.6498e-07	0.193821	1
SCZ	cg26402169	MAD1L1	7	1883139	rs4236274	1896413	4.09284e-110	1.119e-08	0.0950014	0.0172023	3.34047e-08	0.00555337	0
SCZ	cg25814293	MAD1L1	7	1883251	rs4236274	1896413	1.93804e-94	1.119e-08	0.101817	0.018532	3.92715e-08	0.00821671	0
SCZ	cg25011577	AK127048	7	1886277	rs6954521	1886865	1.90582e-234	4.749e-08	0.0675166	0.0124977	6.5786e-08	0.02226	1
SCZ	cg11601967	MAD1L1	7	1886391	rs4236271	1881369	0	4.859e-08	0.0609782	0.0113063	6.91685e-08	0.0583941	1
SCZ	cg00671126	AK127048	7	1886597	rs4236271	1881369	4.92108e-286	4.859e-08	0.063719	0.0118337	7.26222e-08	0.0647761	1
SCZ	cg13447684	MAD1L1	7	1895903	rs10263703	1895629	4.73722e-48	1.246e-08	-0.134414	0.0253922	1.19986e-07	0.00637191	0
SCZ	cg02474109	AK127048	7	1912065	rs6949794	1908727	2.0897e-46	5.078e-09	0.142832	0.0264194	6.43294e-08	0.0441626	1
SCZ	cg05863683	AK127048	7	1912471	rs11761270	1923695	5.00553e-97	3.523e-10	-0.10433	0.017382	1.94661e-09	0.0364449	1
SCZ	cg13165778	MAD1L1	7	1952518	rs10232234	1948110	2.11976e-35	6.372e-09	0.161451	0.0307645	1.53803e-07	0.00944213	0
SCZ	cg11050988	MAD1L1	7	1952600	rs10232234	1948110	1.66942e-70	6.372e-09	0.116123	0.0210937	3.68989e-08	0.00222638	0
SCZ	cg12073833	MAD1L1	7	1965232	rs10950448	1966492	4.69621e-152	4.39e-09	0.0836108	0.0145487	9.08676e-09	0.00178069	0
SCZ	cg12395958	MAD1L1	7	1973573	rs10950448	1966492	1.00761e-93	4.39e-09	-0.10252	0.0181085	1.50106e-08	0.00622363	0
SCZ	cg23378565	MAD1L1	7	2036160	rs55689856	2037215	3.77018e-36	1.945e-13	0.199498	0.0313571	1.98991e-10	0.717525	1
SCZ	cg07143303	MAD1L1	7	2144767	rs3778969	2139990	3.48128e-44	7.558e-10	0.147418	0.0262434	1.93919e-08	0.00256277	0
SCZ	cg02852327	FEZF1	7	121950975	rs7779018	121950965	8.11971e-56	9.695e-08	-0.122865	0.0244042	4.78879e-07	0.593789	1
SCZ	cg21926626	TSNARE1	8	143382226	rs13255588	143384727	2.75991e-19	8.887e-10	-0.222685	0.0439426	4.02809e-07	0.000105318	0
SCZ	cg23093090	ARL3	10	104574429	rs284858	104573936	2.16702e-143	5.437e-09	0.0802597	0.0140957	1.24171e-08	4.94994e-09	0
SCZ	cg15744005	ARL3	10	104629667	rs7085104	104628873	0	1.702e-17	0.0853903	0.0102699	9.2057e-17	0.000830671	0
SCZ	cg08772003	ARL3	10	104629869	rs7085104	104628873	1.37277e-241	1.702e-17	0.0970076	0.0117985	2.00058e-16	0.000992203	0
SCZ	cg15439196	CNNM2	10	104676907	rs12414777	104697781	4.04525e-13	6.508e-13	-0.314541	0.0614995	3.14527e-07	0.0540649	1
SCZ	cg00894378	C10orf32-AS3MT	10	104680152	rs11191542	104824324	9.91305e-32	9.097e-15	-0.218956	0.0337926	9.20816e-11	0.246451	1
SCZ	cg03493300	TMEM180	10	104813866	rs11191543	104824387	2.2091e-110	3.546e-15	-0.114829	0.0154722	1.15687e-13	0.154481	1
SCZ	cg09803321	NT5C2	10	104913480	rs11191607	104959188	2.40863e-34	2.478e-15	-0.200524	0.0301609	2.96184e-11	0.663292	1
SCZ	cg10116432	C10orf32-AS3MT	10	104953276	rs10786745	104956827	1.34706e-31	9.883e-15	0.214069	0.033218	1.16081e-10	1.85964e-06	0
SCZ	cg00035347	ARL3	10	104953608	rs10748839	104953547	1.28539e-239	7.165e-15	0.0901462	0.0118686	3.06979e-14	9.95068e-09	0
SCZ	cg16396933	C10orf32-AS3MT	10	104954103	rs7092200	104844872	2.07199e-18	3.867e-13	0.271764	0.048774	2.51973e-08	0.00012464	0
SCZ	cg26069044	NRGN	11	124613956	rs12293670	124612932	0	4.685e-12	0.0571708	0.00832033	6.36567e-12	0.189195	1
SCZ	cg08069931	SNX19	11	130731865	rs10750450	130719061	2.53878e-20	4.025e-12	-0.245238	0.0442631	3.01665e-08	0.993952	1
SCZ	cg12179176	SNX19	11	130786555	rs7107568	130779668	7.49592e-65	8.384e-08	-0.118465	0.0232161	3.34819e-07	0.00516764	0
SCZ	cg22079354	SNX19	11	130786696	rs7107568	130779668	3.57716e-58	8.384e-08	-0.111561	0.0219795	3.86074e-07	0.0135827	1
SCZ	cg14779329	SNX19	11	130786720	rs3751039	130773076	4.87682e-77	1.004e-07	-0.0972743	0.0189133	2.70126e-07	0.00152272	0
SCZ	cg03885818	CACNA1C	12	2299830	rs7957545	2324042	1.73706e-218	5.346e-14	-0.0905614	0.0124107	2.94211e-13	0.00191591	0
SCZ	cg09436713	CACNA1C	12	2323135	rs2238049	2306128	2.0363e-31	2.148e-13	-0.210061	0.0338404	5.38708e-10	0.00901273	0
SCZ	cg20089491	AK055439	12	92257477	rs10777341	92256818	6.90582e-72	1.952e-07	-0.0967101	0.0193331	5.66448e-07	0.268912	1
SCZ	cg03328639	ABCB9	12	123451280	rs7296418	123457619	1.33868e-15	1.803e-10	-0.252135	0.0505988	6.26013e-07	0.254497	1
SCZ	cg22341471	ABCB9	12	123451323	rs7957096	123544878	3.93901e-19	2.461e-11	-0.238755	0.0446012	8.64512e-08	0.133624	1
SCZ	cg02203224	ABCB9	12	123464087	rs4148862	123568619	8.47001e-56	1.341e-10	0.133094	0.0223082	2.42904e-09	0.0426192	1
SCZ	cg07644039	ABCB9	12	123464150	rs1790122	123606739	3.22907e-151	5.95e-11	0.527615	0.0827966	1.86067e-10	0.0404906	1
SCZ	cg21745287	ABCB9	12	123464511	rs4148863	123569375	4.69964e-239	3.609e-11	0.07428	0.0114396	8.4026e-11	0.0811963	1
SCZ	cg13010344	ABCB9	12	123464640	rs1727293	123648032	7.81517e-137	1.24e-11	0.0950467	0.0145588	6.6449e-11	0.388139	1
SCZ	cg08176694	ABCB9	12	123519157	rs1716182	123686127	3.72589e-27	1.89e-08	0.178671	0.0357648	5.86199e-07	0.0445047	1
SCZ	cg01687878	ABCB9	12	123616817	rs1727312	123642220	1.4153e-83	1.569e-11	0.119038	0.018724	2.05056e-10	0.259898	1
SCZ	cg10672416	ABCB9	12	123718706	rs10744151	123723735	6.37506e-29	4.031e-13	-0.208155	0.0342033	1.15904e-09	0.37885	1
SCZ	cg13127506	ABCB9	12	123757018	rs10772999	123728230	1.81293e-13	6.54e-13	-0.317915	0.0619472	2.86627e-07	0.729021	1
SCZ	cg09084244	ABCB9	12	123757860	rs4553407	123750748	0	8.695e-10	0.048572	0.00795839	1.03934e-09	0.000446476	0
SCZ	cg13511324	BAG5	14	104056883	rs60249782	104061284	6.33717e-79	1.837e-12	0.125272	0.0189693	4.00418e-11	0.00150343	0
SCZ	cg23090046	BAG5	14	104094619	rs4906350	104111794	3.68549e-20	9.772e-12	-0.242086	0.044298	4.63084e-08	0.138252	1
SCZ	cg07071491	BAG5	14	104338182	rs10132641	104338258	3.54256e-26	1.745e-09	0.19308	0.0367839	1.52891e-07	0.0268034	1
SCZ	cg04140906	IREB2	15	78833505	rs2036534	78826948	1.35289e-71	4.057e-09	-0.105636	0.0189774	2.6008e-08	0.00313077	0
SCZ	cg20915763	SCAND2	15	85198577	rs8041103	85226652	1.35918e-28	3.191e-09	0.189495	0.036172	1.617e-07	0.570075	1
SCZ	cg12863693	SCAND2	15	85201151	rs2175567	85200946	0	1.144e-09	-0.0593714	0.00981841	1.47618e-09	0.296946	1
SCZ	cg17173187	SCAND2	15	85201210	rs2175567	85200946	2.13784e-235	1.144e-09	-0.0694079	0.0115595	1.92062e-09	0.290641	1
SCZ	cg18582073	SCAND2	15	85202042	rs2175567	85200946	1.34406e-206	1.144e-09	0.0719562	0.0120123	2.09545e-09	0.365998	1
SCZ	cg01503516	SCAND2	15	85202406	rs2175567	85200946	4.63697e-132	1.144e-09	0.0856059	0.0144463	3.10795e-09	0.429644	1
SCZ	cg05469396	FURIN	15	91419421	rs8039305	91422543	4.68239e-36	6.998e-10	0.175939	0.0317695	3.05978e-08	0.14929	1
SCZ	cg02206767	SREBF1	17	17990805	rs4561528	17979099	1.3047e-47	4.984e-08	0.125847	0.0245942	3.1052e-07	0.543125	1
SCZ	cg19630374	SREBF1	17	18023558	rs4561528	17979099	1.60535e-52	4.984e-08	-0.119288	0.0231713	2.63161e-07	0.193043	1
SCZ	cg04398451	C17orf39	17	18023971	rs2955365	18023897	0	4.695e-07	-0.0511276	0.0101729	5.01168e-07	0.0389584	1
SCZ	cg08505228	GATAD2A	19	19495962	rs7256149	19566255	2.27429e-53	3.091e-08	-0.118961	0.0228699	1.97546e-07	0.188965	1
SCZ	cg18674961	PPP1R16B	20	37438823	rs6071524	37426580	0	8.705e-11	-0.0543372	0.00836827	8.40108e-11	0.150719	1
SCZ	cg07519229	NHP2L1	22	41486835	rs20551	41548008	8.25103e-70	1.375e-08	-0.111328	0.0205968	6.47628e-08	0.0091456	0
SCZ	cg21663219	TNFRSF13C	22	42323397	rs7293091	42341308	4.14162e-40	6.821e-08	-0.140019	0.027999	5.70818e-07	0.205819	1
SCZ	cg15557168	NAGA	22	42548783	rs2743467	42548880	2.74898e-127	2.321e-07	-0.0785799	0.0155835	4.59446e-07	0.0454834	1
SCZ	cg05082376	NAGA	22	42548792	rs2743467	42548880	1.16786e-100	2.321e-07	-0.0861247	0.0171811	5.36558e-07	0.180086	1
SCZ	cg13165212	LOC388906	22	42675999	rs5751255	42648408	5.30877e-85	1.341e-08	0.0968645	0.0177616	4.93633e-08	0.0460829	1
t2d	cg26102728	JAZF1-AS1	7	28218933	rs849336	28224053	5.1389e-26	4.8e-09	-0.313674	0.0585658	8.51187e-08	0.0107252	1
t2d	cg01883759	JAZF1	7	28220576	rs849336	28224053	1.44012e-62	4.8e-09	0.203818	0.0349843	5.67769e-09	0.164013	1
t2d	cg21912938	JAZF1	7	28220594	rs849335	28223990	1.39619e-17	2.9e-09	0.38983	0.0775751	5.02937e-07	0.118855	1
t2d	cg03330490	HHEX	10	94452236	rs10882100	94460687	8.96675e-19	1.8e-12	-0.462979	0.0821153	1.71879e-08	0.042491	1
t2d	cg07616394	HHEX	10	94452554	rs2488087	94446041	8.85948e-16	2e-12	-0.502495	0.0928533	6.24286e-08	0.00056731	0
TG	cg08107208	DOCK7	1	62901199	rs4587594	63133930	4.55372e-14	3.503e-82	-0.2808	0.039824	1.7761e-12	0.38949	1
TG	cg10830713	USP1	1	62904021	rs1167998	62931632	4.34296e-08	1.949e-32	-0.304633	0.061183	6.38998e-07	0.0343607	1
TG	cg26877327	USP1	1	62907616	rs1168107	63161173	7.15969e-09	4.863e-34	0.318577	0.0609103	1.69266e-07	0.173867	1
TG	cg04486648	DOCK7	1	63190136	rs1168041	62960250	1.18913e-08	5.674e-37	0.342025	0.065867	2.0731e-07	0.052867	1
TG	cg03256198	GALNT2	1	230283231	rs4846904	230279410	3.05233e-21	1.222e-11	-0.0749476	0.0132299	1.47022e-08	0.000576926	0
TG	cg05784532	GALNT2	1	230284198	rs4846906	230284257	3.84816e-175	8.832e-11	-0.0375879	0.00582101	1.06603e-10	7.44223e-06	0
TG	cg18187658	GALNT2	1	230294691	rs4846913	230294715	1.08345e-178	5.539e-20	0.0531534	0.00581407	6.11962e-20	0.0365516	1
TG	cg11222630	GALNT2	1	230310556	rs650253	230317687	5.31644e-35	2.721e-09	-0.076239	0.0136304	2.22804e-08	1.89824e-06	0
TG	cg26303777	GALNT2	1	230311676	rs678050	230313911	0	1.114e-16	-0.0219877	0.00258222	1.66536e-17	2.84095e-08	0
TG	cg00673290	APOB	2	21266727	rs1367117	21263900	4.0703e-53	1.057e-11	0.049834	0.00782525	1.91056e-10	3.91736e-06	0
TG	cg25123895	APOB	2	21267113	rs6726115	21281097	1.94002e-71	9.406e-06	0.0315231	0.00621918	4.0057e-07	6.07029e-07	0
[truncated: 201 more rows]
