# Supplementary material for: Integrative analysis of omics summary data reveals putative mechanisms underlying complex traits
Source: Nat Commun. 2018 Mar 2;9:918. doi: 10.1038/s41467-018-03371-0 (PMC5834629; doi:10.1038/s41467-018-03371-0)
Supplement: Supplementary file 8 — Supplementary Data 6 [file 41467_2018_3371_MOESM8_ESM.xlsx]

## Sheet: Sheet1
Supplementary Table 6 Pleiotropic associations between DNAm sites, transcripts and complex traits from the SMR analyses of multiple omics data
Functional Genes			Methylation		Gene expression		Methylation - Trait					Methylation - Gene expression					Gene expression - Trait					Top SNP for methylation - Trait				Top SNP for methylation - gene expression				Top SNP for gene expression - Trait				Pass_Heidi
Trait	Chr	Ex_Gene	Me	Me_bp	Ex	Ex_bp	bXY	SESMR	PSMR	PHEIDI	nSNPs	bXY	SESMR	PSMR	PHEIDI	nSNPs	bXY	SESMR	PSMR	PHEIDI	nSNPs	SNP	SNP_bp	A1	A2	SNP	bp	A1	A2	SNP	bp	A1	A2	Index
AD	2	BIN1	cg08168897	127865431	ILMN_1674160	127805872	0.142291	0.0269782	1.33267e-07	3.23042e-16	20	-0.57051	0.0558495	1.69665e-24	3.79114e-18	20	0.0984816	0.0196228	5.20124e-07	3.8071e-07	20	rs6720234	127882015	T	A	rs6720234	127882015	T	A	rs10194375	127839781	A	C	0
AD	2	BIN1	cg08168897	127865431	ILMN_2309245	127805943	0.142291	0.0269782	1.33267e-07	3.23042e-16	20	-0.578468	0.0559284	4.50191e-25	3.15384e-15	20	0.104404	0.0208409	5.45468e-07	1.18612e-06	20	rs6720234	127882015	T	A	rs6720234	127882015	T	A	rs10194375	127839781	A	C	0
AD	11	MS4A2	cg06881914	59951663	ILMN_1806721	59865697	-0.333931	0.0655549	3.50749e-07	0.162634	20	0.887353	0.138645	1.55172e-10	0.58035	20	-0.367698	0.0693624	1.15095e-07	0.465375	20	rs1834557	59955357	G	A	rs1834557	59955357	G	A	rs55847558	59903793	G	C	1
AD	11	MS4A6A	cg06881914	59951663	ILMN_1721035	59940570	-0.333931	0.0655549	3.50749e-07	0.162634	20	-1.90705	0.234227	3.89175e-16	0.914091	20	0.172132	0.0288703	2.48791e-09	0.0264171	20	rs1834557	59955357	G	A	rs1834557	59955357	G	A	rs12453	59945745	C	T	1
AD	11	MS4A6A	cg06881914	59951663	ILMN_2359800	59949055	-0.333931	0.0655549	3.50749e-07	0.162634	20	-1.31994	0.176601	7.7715e-14	0.779355	20	0.248448	0.041682	2.51379e-09	0.0869676	20	rs1834557	59955357	G	A	rs1834557	59955357	G	A	rs7108663	60028142	C	T	1
AD	11	MS4A4A	cg06881914	59951663	ILMN_2370336	60075869	-0.333931	0.0655549	3.50749e-07	0.162634	20	-0.894082	0.138809	1.18618e-10	0.292792	20	0.39494	0.0685478	8.33566e-09	0.624895	20	rs1834557	59955357	G	A	rs1834557	59955357	G	A	rs1582763	60021948	A	G	1
BMI	2	ADCY3	cg01884057	25150051	ILMN_1676893	25042122	0.0301477	0.00318958	3.32653e-21	0.0447268	20	-0.231173	0.0281427	2.13416e-16	2.17301e-11	20	-0.0990747	0.0169689	5.26428e-09	0.0102333	20	rs6752378	25150116	A	C	rs6752378	25150116	A	C	rs6726261	25153986	C	T	0
BMI	2	ADCY3	cg15423357	25149977	ILMN_1676893	25042122	0.0408635	0.00443601	3.2081e-20	0.13797	20	-0.31009	0.0388214	1.37593e-15	5.40121e-11	20	-0.0990747	0.0169689	5.26428e-09	0.0102333	20	rs10182181	25150296	G	A	rs10182458	25150641	G	A	rs6726261	25153986	C	T	0
BMI	11	X84075	cg05377527	47586666	ILMN_1781184	47353112	0.0577673	0.00802675	6.1622e-13	0.0400664	20	-1.24615	0.10758	4.99807e-31	4.67031e-06	20	-0.0343237	0.00494377	3.84346e-12	0.00835744	20	rs7124681	47529947	C	A	rs7124681	47529947	C	A	rs2071304	47372377	C	G	0
BMI	11	X84075	cg05585544	47624801	ILMN_1781184	47353112	-0.0571774	0.00890034	1.32584e-10	0.0155878	20	1.44925	0.131203	2.29594e-28	0.000801302	20	-0.0343237	0.00494377	3.84346e-12	0.00835744	20	rs12419692	47624714	C	A	rs12419692	47624714	C	A	rs2071304	47372377	C	G	0
BMI	11	X84075	cg17471760	47448223	ILMN_1781184	47353112	0.0968198	0.0193996	6.01234e-07	0.00186847	20	-2.59191	0.361282	7.27353e-13	0.109826	20	-0.0343237	0.00494377	3.84346e-12	0.00835744	20	rs755554	47432034	C	G	rs755554	47432034	C	G	rs2071304	47372377	C	G	0
BMI	11	X84075	cg18512352	47633146	ILMN_1781184	47353112	-0.0636619	0.0103371	7.33873e-10	0.0070776	20	1.61518	0.159134	3.32099e-24	0.00171874	20	-0.0343237	0.00494377	3.84346e-12	0.00835744	20	rs10838738	47663049	A	G	rs10838724	47527052	G	T	rs2071304	47372377	C	G	0
BMI	11	X84075	cg20135002	47629003	ILMN_1781184	47353112	-0.03943	0.0057395	6.42301e-12	0.00383941	20	0.999414	0.0717464	4.17426e-44	1.52745e-07	20	-0.0343237	0.00494377	3.84346e-12	0.00835744	20	rs12419692	47624714	C	A	rs12419692	47624714	C	A	rs2071304	47372377	C	G	0
BMI	11	SPI1	cg05377527	47586666	ILMN_1696463	47376480	0.0577673	0.00802675	6.1622e-13	0.0400664	20	-1.56978	0.126336	1.90189e-35	6.26672e-08	20	-0.0264953	0.0036419	3.46114e-13	0.000987585	20	rs7124681	47529947	C	A	rs7124681	47529947	C	A	rs7105851	47383275	T	C	0
BMI	11	SPI1	cg05585544	47624801	ILMN_1696463	47376480	-0.0571774	0.00890034	1.32584e-10	0.0155878	20	1.86446	0.159019	9.51215e-32	1.31893e-05	20	-0.0264953	0.0036419	3.46114e-13	0.000987585	20	rs12419692	47624714	C	A	rs12419692	47624714	C	A	rs7105851	47383275	T	C	0
BMI	11	SPI1	cg17471760	47448223	ILMN_1696463	47376480	0.0968198	0.0193996	6.01234e-07	0.00186847	20	-3.58135	0.486456	1.80999e-13	0.0964948	20	-0.0264953	0.0036419	3.46114e-13	0.000987585	20	rs755554	47432034	C	G	rs755554	47432034	C	G	rs7105851	47383275	T	C	0
BMI	11	SPI1	cg18512352	47633146	ILMN_1696463	47376480	-0.0636619	0.0103371	7.33873e-10	0.0070776	20	2.05083	0.192911	2.13916e-26	2.95187e-05	20	-0.0264953	0.0036419	3.46114e-13	0.000987585	20	rs10838738	47663049	A	G	rs10838724	47527052	G	T	rs7105851	47383275	T	C	0
BMI	11	SPI1	cg20135002	47629003	ILMN_1696463	47376480	-0.03943	0.0057395	6.42301e-12	0.00383941	20	1.28575	0.0836413	2.51583e-53	3.21389e-11	20	-0.0264953	0.0036419	3.46114e-13	0.000987585	20	rs12419692	47624714	C	A	rs12419692	47624714	C	A	rs7105851	47383275	T	C	0
BMI	11	C1QTNF4	cg05377527	47586666	ILMN_1808122	47611459	0.0577673	0.00802675	6.1622e-13	0.0400664	20	-0.542207	0.0733865	1.48634e-13	0.00112482	20	-0.0979102	0.0217506	6.74797e-06	0.0452732	20	rs7124681	47529947	C	A	rs7124681	47529947	C	A	rs10838748	47716381	G	T	0
BMI	11	C1QTNF4	cg05585544	47624801	ILMN_1808122	47611459	-0.0571774	0.00890034	1.32584e-10	0.0155878	20	0.670456	0.0860758	6.7465e-15	0.657636	20	-0.0979102	0.0217506	6.74797e-06	0.0452732	20	rs12419692	47624714	C	A	rs12419692	47624714	C	A	rs10838748	47716381	G	T	1
BMI	11	C1QTNF4	cg17471760	47448223	ILMN_1808122	47611459	0.0968198	0.0193996	6.01234e-07	0.00186847	20	-1.06136	0.182183	5.68437e-09	0.161019	20	-0.0979102	0.0217506	6.74797e-06	0.0452732	20	rs755554	47432034	C	G	rs755554	47432034	C	G	rs10838748	47716381	G	T	0
BMI	11	C1QTNF4	cg18512352	47633146	ILMN_1808122	47611459	-0.0636619	0.0103371	7.33873e-10	0.0070776	20	0.729795	0.0984882	1.26325e-13	0.17549	20	-0.0979102	0.0217506	6.74797e-06	0.0452732	20	rs10838738	47663049	A	G	rs10838724	47527052	G	T	rs10838748	47716381	G	T	0
BMI	11	C1QTNF4	cg20135002	47629003	ILMN_1808122	47611459	-0.03943	0.0057395	6.42301e-12	0.00383941	20	0.462353	0.053601	6.3633e-18	0.23002	20	-0.0979102	0.0217506	6.74797e-06	0.0452732	20	rs12419692	47624714	C	A	rs12419692	47624714	C	A	rs10838748	47716381	G	T	0
BMI	15	MAP2K5	cg07572579	68116058	ILMN_1718129	68099290	-0.0916345	0.0155455	3.75578e-09	0.534871	20	-0.755743	0.131759	9.70479e-09	0.00214535	20	0.0518281	0.0099683	2.00047e-07	0.00055071	20	rs4776982	68114974	A	G	rs28399056	68116010	C	A	rs12905371	67845930	T	C	0
BMI	15	MAP2K5	cg09469610	68113110	ILMN_1718129	68099290	-0.089733	0.0153833	5.43884e-09	0.0228454	20	-0.740496	0.128104	7.45149e-09	0.000713734	20	0.0518281	0.0099683	2.00047e-07	0.00055071	20	rs8028313	68043057	C	G	rs922494	68120644	T	C	rs12905371	67845930	T	C	0
BMI	15	MAP2K5	cg27219399	67835830	ILMN_1718129	68099290	-0.0289525	0.00582681	6.73525e-07	4.55881e-06	20	-0.575123	0.056513	2.5163e-24	0.00528182	20	0.0518281	0.0099683	2.00047e-07	0.00055071	20	rs4776943	67836069	T	C	rs35930676	67827705	G	A	rs12905371	67845930	T	C	0
BMI	16	CCDC101	cg00348858	28858442	ILMN_1701477	28602159	-0.102015	0.0182588	2.30828e-08	0.131869	20	1.03481	0.169253	9.71548e-10	0.00143059	20	-0.0488352	0.00820532	2.65445e-09	5.04866e-07	20	rs7205323	28865892	C	T	rs12928404	28847246	T	C	rs480400	28574615	A	G	0
BMI	16	CCDC101	cg01378222	28622494	ILMN_1701477	28602159	0.0758439	0.0135593	2.22564e-08	0.0298071	20	-0.947033	0.125443	4.36925e-14	0.132393	20	-0.0488352	0.00820532	2.65445e-09	5.04866e-07	20	rs11074911	28583865	C	T	rs180744	28508048	A	G	rs480400	28574615	A	G	0
BMI	16	CCDC101	cg01542023	28550637	ILMN_1701477	28602159	-0.0602226	0.0108361	2.7349e-08	0.0127922	20	0.79442	0.0950214	6.24878e-17	0.571519	20	-0.0488352	0.00820532	2.65445e-09	5.04866e-07	20	rs2077031	28603168	T	A	rs140001625	28575917	C	T	rs480400	28574615	A	G	0
BMI	16	CCDC101	cg01621080	28608125	ILMN_1701477	28602159	-0.0316676	0.005115	5.97367e-10	2.30751e-07	20	0.648458	0.0532645	4.26036e-34	0.0566626	20	-0.0488352	0.00820532	2.65445e-09	5.04866e-07	20	rs480400	28574615	G	A	rs480400	28574615	G	A	rs480400	28574615	A	G	0
BMI	16	CCDC101	cg01803679	28550269	ILMN_1701477	28602159	-0.0980469	0.0173435	1.5744e-08	0.0861191	20	1.19688	0.178969	2.26791e-11	0.260371	20	-0.0488352	0.00820532	2.65445e-09	5.04866e-07	20	rs180743	28507644	C	G	rs180743	28507644	C	G	rs480400	28574615	A	G	0
BMI	16	CCDC101	cg02195680	28519566	ILMN_1701477	28602159	-0.0871832	0.0136179	1.53259e-10	0.0960447	20	0.975509	0.139343	2.54548e-12	0.0160791	20	-0.0488352	0.00820532	2.65445e-09	5.04866e-07	20	rs151181	28490517	T	C	rs40831	28508447	A	G	rs480400	28574615	A	G	0
BMI	16	CCDC101	cg03300649	28504949	ILMN_1701477	28602159	-0.101738	0.0178161	1.12674e-08	0.0138467	20	1.14482	0.177841	1.21617e-10	4.61872e-06	20	-0.0488352	0.00820532	2.65445e-09	5.04866e-07	20	rs12446550	28543381	G	A	rs34839	28489346	T	C	rs480400	28574615	A	G	0
BMI	16	CCDC101	cg04270652	28608894	ILMN_1701477	28602159	-0.0286449	0.00549285	1.83874e-07	6.61839e-06	20	0.623476	0.0508201	1.34068e-34	0.00117092	20	-0.0488352	0.00820532	2.65445e-09	5.04866e-07	20	rs3743963	28604686	G	A	rs3743963	28604686	G	A	rs480400	28574615	A	G	0
BMI	16	CCDC101	cg04414917	28889971	ILMN_1701477	28602159	-0.0748423	0.00996909	6.02934e-14	0.367237	20	0.690481	0.0980077	1.85236e-12	0.00109676	20	-0.0488352	0.00820532	2.65445e-09	5.04866e-07	20	rs8049439	28837515	T	C	rs187668816	28829117	G	A	rs480400	28574615	A	G	0
BMI	16	CCDC101	cg06726893	28870846	ILMN_1701477	28602159	-0.114809	0.018587	6.53812e-10	0.308656	20	1.08903	0.185305	4.17851e-09	0.00413673	20	-0.0488352	0.00820532	2.65445e-09	5.04866e-07	20	rs8061590	28895130	A	G	rs12928404	28847246	T	C	rs480400	28574615	A	G	0
BMI	16	CCDC101	cg07451762	28383216	ILMN_1701477	28602159	-0.115033	0.0214816	8.558e-08	0.115269	20	1.20769	0.212682	1.35972e-08	0.0264937	20	-0.0488352	0.00820532	2.65445e-09	5.04866e-07	20	rs6565259	28898793	T	C	rs6565259	28898793	T	C	rs480400	28574615	A	G	0
BMI	16	CCDC101	cg08180572	28985143	ILMN_1701477	28602159	-0.0567253	0.010688	1.112e-07	3.45875e-05	20	0.730184	0.106881	8.38961e-12	3.64e-06	20	-0.0488352	0.00820532	2.65445e-09	5.04866e-07	20	rs8045689	28988269	T	C	rs8045689	28988269	T	C	rs480400	28574615	A	G	0
BMI	16	CCDC101	cg08761264	28874980	ILMN_1701477	28602159	-0.0676678	0.0104494	9.43498e-11	0.0954944	20	0.667282	0.0893981	8.38297e-14	0.000741829	20	-0.0488352	0.00820532	2.65445e-09	5.04866e-07	20	rs4788100	28864673	T	C	rs62036618	28828834	A	C	rs480400	28574615	A	G	0
BMI	16	CCDC101	cg09046979	28333134	ILMN_1701477	28602159	-0.0202547	0.00347652	5.67225e-09	2.05189e-07	20	0.226382	0.0297874	2.96276e-14	2.99833e-13	20	-0.0488352	0.00820532	2.65445e-09	5.04866e-07	20	rs2650492	28333411	G	A	rs2650492	28333411	G	A	rs480400	28574615	A	G	0
BMI	16	CCDC101	cg09754948	28834200	ILMN_1701477	28602159	0.0902482	0.0160266	1.78998e-08	0.0187859	20	-0.750932	0.103611	4.24293e-13	7.65838e-06	20	-0.0488352	0.00820532	2.65445e-09	5.04866e-07	20	rs9972768	28861734	A	C	rs12928404	28847246	T	C	rs480400	28574615	A	G	0
BMI	16	CCDC101	cg17122311	28517278	ILMN_1701477	28602159	-0.0926907	0.017816	1.96448e-07	0.200187	20	1.24502	0.182641	9.31197e-12	0.150368	20	-0.0488352	0.00820532	2.65445e-09	5.04866e-07	20	rs11074911	28583865	C	T	rs13331170	28561982	T	C	rs480400	28574615	A	G	0
BMI	16	CCDC101	cg26792089	28518200	ILMN_1701477	28602159	-0.100659	0.0177229	1.35003e-08	0.0123604	20	1.25209	0.18787	2.65229e-11	0.054583	20	-0.0488352	0.00820532	2.65445e-09	5.04866e-07	20	rs12446550	28543381	G	A	rs13331170	28561982	T	C	rs480400	28574615	A	G	0
BMI	16	CCDC101	cg27413008	28519597	ILMN_1701477	28602159	-0.054462	0.0078586	4.20115e-12	0.0279536	20	0.664832	0.072495	4.69842e-20	0.0658632	20	-0.0488352	0.00820532	2.65445e-09	5.04866e-07	20	rs180743	28507644	C	G	rs180743	28507644	C	G	rs480400	28574615	A	G	0
BMI	16	CCDC101	cg00348858	28858442	ILMN_1684789	28603040	-0.102015	0.0182588	2.30828e-08	0.131869	20	1.42424	0.210458	1.31202e-11	0.00140088	20	-0.0343286	0.00553614	5.61665e-10	2.58511e-08	20	rs7205323	28865892	C	T	rs12928404	28847246	T	C	rs480400	28574615	A	G	0
BMI	16	CCDC101	cg01378222	28622494	ILMN_1684789	28603040	0.0758439	0.0135593	2.22564e-08	0.0298071	20	-1.29714	0.153604	3.04806e-17	0.225078	20	-0.0343286	0.00553614	5.61665e-10	2.58511e-08	20	rs11074911	28583865	C	T	rs180744	28508048	A	G	rs480400	28574615	A	G	0
BMI	16	CCDC101	cg01542023	28550637	ILMN_1684789	28603040	-0.0602226	0.0108361	2.7349e-08	0.0127922	20	0.964119	0.105162	4.82064e-20	0.0131977	20	-0.0343286	0.00553614	5.61665e-10	2.58511e-08	20	rs2077031	28603168	T	A	rs140001625	28575917	C	T	rs480400	28574615	A	G	0
BMI	16	CCDC101	cg01621080	28608125	ILMN_1684789	28603040	-0.0316676	0.005115	5.97367e-10	2.30751e-07	20	0.922484	0.0620451	5.32252e-50	0.0466647	20	-0.0343286	0.00553614	5.61665e-10	2.58511e-08	20	rs480400	28574615	G	A	rs480400	28574615	G	A	rs480400	28574615	A	G	0
BMI	16	CCDC101	cg01803679	28550269	ILMN_1684789	28603040	-0.0980469	0.0173435	1.5744e-08	0.0861191	20	1.60414	0.221826	4.77659e-13	0.210325	20	-0.0343286	0.00553614	5.61665e-10	2.58511e-08	20	rs180743	28507644	C	G	rs180743	28507644	C	G	rs480400	28574615	A	G	0
BMI	16	CCDC101	cg02195680	28519566	ILMN_1684789	28603040	-0.0871832	0.0136179	1.53259e-10	0.0960447	20	1.44231	0.180082	1.15433e-15	0.246967	20	-0.0343286	0.00553614	5.61665e-10	2.58511e-08	20	rs151181	28490517	T	C	rs40831	28508447	A	G	rs480400	28574615	A	G	0
BMI	16	CCDC101	cg03300649	28504949	ILMN_1684789	28603040	-0.101738	0.0178161	1.12674e-08	0.0138467	20	1.56517	0.222536	2.01675e-12	3.48342e-07	20	-0.0343286	0.00553614	5.61665e-10	2.58511e-08	20	rs12446550	28543381	G	A	rs34839	28489346	T	C	rs480400	28574615	A	G	0
BMI	16	CCDC101	cg04270652	28608894	ILMN_1684789	28603040	-0.0286449	0.00549285	1.83874e-07	6.61839e-06	20	0.89097	0.0588049	7.42826e-52	3.18362e-06	20	-0.0343286	0.00553614	5.61665e-10	2.58511e-08	20	rs3743963	28604686	G	A	rs3743963	28604686	G	A	rs480400	28574615	A	G	0
BMI	16	CCDC101	cg04414917	28889971	ILMN_1684789	28603040	-0.0748423	0.00996909	6.02934e-14	0.367237	20	0.978967	0.116182	3.57311e-17	0.000969765	20	-0.0343286	0.00553614	5.61665e-10	2.58511e-08	20	rs8049439	28837515	T	C	rs187668816	28829117	G	A	rs480400	28574615	A	G	0
BMI	16	CCDC101	cg06726893	28870846	ILMN_1684789	28603040	-0.114809	0.018587	6.53812e-10	0.308656	20	1.49885	0.232382	1.11881e-10	0.0041838	20	-0.0343286	0.00553614	5.61665e-10	2.58511e-08	20	rs8061590	28895130	A	G	rs12928404	28847246	T	C	rs480400	28574615	A	G	0
BMI	16	CCDC101	cg07451762	28383216	ILMN_1684789	28603040	-0.115033	0.0214816	8.558e-08	0.115269	20	1.6817	0.271634	5.97604e-10	0.0199699	20	-0.0343286	0.00553614	5.61665e-10	2.58511e-08	20	rs6565259	28898793	T	C	rs6565259	28898793	T	C	rs480400	28574615	A	G	0
BMI	16	CCDC101	cg08180572	28985143	ILMN_1684789	28603040	-0.0567253	0.010688	1.112e-07	3.45875e-05	20	0.954128	0.122476	6.68332e-15	6.77558e-09	20	-0.0343286	0.00553614	5.61665e-10	2.58511e-08	20	rs8045689	28988269	T	C	rs8045689	28988269	T	C	rs480400	28574615	A	G	0
BMI	16	CCDC101	cg08761264	28874980	ILMN_1684789	28603040	-0.0676678	0.0104494	9.43498e-11	0.0954944	20	0.968274	0.106632	1.08026e-19	0.00169035	20	-0.0343286	0.00553614	5.61665e-10	2.58511e-08	20	rs4788100	28864673	T	C	rs62036618	28828834	A	C	rs480400	28574615	A	G	0
BMI	16	CCDC101	cg09046979	28333134	ILMN_1684789	28603040	-0.0202547	0.00347652	5.67225e-09	2.05189e-07	20	0.334273	0.0308154	2.04798e-27	1.05212e-16	20	-0.0343286	0.00553614	5.61665e-10	2.58511e-08	20	rs2650492	28333411	G	A	rs2650492	28333411	G	A	rs480400	28574615	A	G	0
BMI	16	CCDC101	cg09754948	28834200	ILMN_1684789	28603040	0.0902482	0.0160266	1.78998e-08	0.0187859	20	-1.03352	0.12282	3.93069e-17	8.98257e-08	20	-0.0343286	0.00553614	5.61665e-10	2.58511e-08	20	rs9972768	28861734	A	C	rs12928404	28847246	T	C	rs480400	28574615	A	G	0
BMI	16	CCDC101	cg17122311	28517278	ILMN_1684789	28603040	-0.0926907	0.017816	1.96448e-07	0.200187	20	1.72328	0.233061	1.42335e-13	0.0960206	20	-0.0343286	0.00553614	5.61665e-10	2.58511e-08	20	rs11074911	28583865	C	T	rs13331170	28561982	T	C	rs480400	28574615	A	G	0
BMI	16	CCDC101	cg26792089	28518200	ILMN_1684789	28603040	-0.100659	0.0177229	1.35003e-08	0.0123604	20	1.73308	0.240665	5.96896e-13	0.0641558	20	-0.0343286	0.00553614	5.61665e-10	2.58511e-08	20	rs12446550	28543381	G	A	rs13331170	28561982	T	C	rs480400	28574615	A	G	0
BMI	16	CCDC101	cg27413008	28519597	ILMN_1684789	28603040	-0.054462	0.0078586	4.20115e-12	0.0279536	20	0.891048	0.0828896	5.9379e-27	0.0427106	20	-0.0343286	0.00553614	5.61665e-10	2.58511e-08	20	rs180743	28507644	C	G	rs180743	28507644	C	G	rs480400	28574615	A	G	0
BMI	16	SULT1A1	cg00348858	28858442	ILMN_2336133	28617525	-0.102015	0.0182588	2.30828e-08	0.131869	20	1.80889	0.254245	1.12109e-12	0.000403267	20	-0.0314544	0.00586799	8.30648e-08	7.18224e-07	19	rs7205323	28865892	C	T	rs12928404	28847246	T	C	rs151228	28563026	A	G	0
BMI	16	SULT1A1	cg01378222	28622494	ILMN_2336133	28617525	0.0758439	0.0135593	2.22564e-08	0.0298071	20	-1.63989	0.183524	4.05006e-19	0.0128127	20	-0.0314544	0.00586799	8.30648e-08	7.18224e-07	19	rs11074911	28583865	C	T	rs180744	28508048	A	G	rs151228	28563026	A	G	0
BMI	16	SULT1A1	cg01542023	28550637	ILMN_2336133	28617525	-0.0602226	0.0108361	2.7349e-08	0.0127922	20	1.43285	0.1363	7.5638e-26	0.260986	20	-0.0314544	0.00586799	8.30648e-08	7.18224e-07	19	rs2077031	28603168	T	A	rs140001625	28575917	C	T	rs151228	28563026	A	G	0
BMI	16	SULT1A1	cg01621080	28608125	ILMN_2336133	28617525	-0.0316676	0.005115	5.97367e-10	2.30751e-07	20	0.914734	0.0620409	3.36065e-49	4.5614e-05	20	-0.0314544	0.00586799	8.30648e-08	7.18224e-07	19	rs480400	28574615	G	A	rs480400	28574615	G	A	rs151228	28563026	A	G	0
BMI	16	SULT1A1	cg01803679	28550269	ILMN_2336133	28617525	-0.0980469	0.0173435	1.5744e-08	0.0861191	20	2.016	0.267737	5.08334e-14	0.0272595	20	-0.0314544	0.00586799	8.30648e-08	7.18224e-07	19	rs180743	28507644	C	G	rs180743	28507644	C	G	rs151228	28563026	A	G	0
BMI	16	SULT1A1	cg02195680	28519566	ILMN_2336133	28617525	-0.0871832	0.0136179	1.53259e-10	0.0960447	20	1.7825	0.21244	4.83621e-17	0.0209285	20	-0.0314544	0.00586799	8.30648e-08	7.18224e-07	19	rs151181	28490517	T	C	rs40831	28508447	A	G	rs151228	28563026	A	G	0
BMI	16	SULT1A1	cg03300649	28504949	ILMN_2336133	28617525	-0.101738	0.0178161	1.12674e-08	0.0138467	20	1.92665	0.263445	2.60625e-13	4.29862e-07	20	-0.0314544	0.00586799	8.30648e-08	7.18224e-07	19	rs12446550	28543381	G	A	rs34839	28489346	T	C	rs151228	28563026	A	G	0
BMI	16	SULT1A1	cg04270652	28608894	ILMN_2336133	28617525	-0.0286449	0.00549285	1.83874e-07	6.61839e-06	20	0.88284	0.0588046	6.02432e-51	0.053517	20	-0.0314544	0.00586799	8.30648e-08	7.18224e-07	19	rs3743963	28604686	G	A	rs3743963	28604686	G	A	rs151228	28563026	A	G	0
BMI	16	SULT1A1	cg04414917	28889971	ILMN_2336133	28617525	-0.0748423	0.00996909	6.02934e-14	0.367237	20	1.24929	0.135591	3.15026e-20	0.00013892	20	-0.0314544	0.00586799	8.30648e-08	7.18224e-07	19	rs8049439	28837515	T	C	rs187668816	28829117	G	A	rs151228	28563026	A	G	0
BMI	16	SULT1A1	cg06726893	28870846	ILMN_2336133	28617525	-0.114809	0.018587	6.53812e-10	0.308656	20	1.90366	0.282081	1.49233e-11	0.00174282	20	-0.0314544	0.00586799	8.30648e-08	7.18224e-07	19	rs8061590	28895130	A	G	rs12928404	28847246	T	C	rs151228	28563026	A	G	0
BMI	16	SULT1A1	cg07451762	28383216	ILMN_2336133	28617525	-0.115033	0.0214816	8.558e-08	0.115269	20	2.08998	0.325504	1.35618e-10	0.00763306	20	-0.0314544	0.00586799	8.30648e-08	7.18224e-07	19	rs6565259	28898793	T	C	rs6565259	28898793	T	C	rs151228	28563026	A	G	0
BMI	16	SULT1A1	cg08180572	28985143	ILMN_2336133	28617525	-0.0567253	0.010688	1.112e-07	3.45875e-05	20	1.12312	0.135545	1.17136e-16	1.63742e-06	20	-0.0314544	0.00586799	8.30648e-08	7.18224e-07	19	rs8045689	28988269	T	C	rs8045689	28988269	T	C	rs151228	28563026	A	G	0
BMI	16	SULT1A1	cg08761264	28874980	ILMN_2336133	28617525	-0.0676678	0.0104494	9.43498e-11	0.0954944	20	1.22804	0.123717	3.20183e-23	0.000201335	20	-0.0314544	0.00586799	8.30648e-08	7.18224e-07	19	rs4788100	28864673	T	C	rs62036618	28828834	A	C	rs151228	28563026	A	G	0
BMI	16	SULT1A1	cg09046979	28333134	ILMN_2336133	28617525	-0.0202547	0.00347652	5.67225e-09	2.05189e-07	20	0.425391	0.0320072	2.62907e-40	7.51677e-24	20	-0.0314544	0.00586799	8.30648e-08	7.18224e-07	19	rs2650492	28333411	G	A	rs2650492	28333411	G	A	rs151228	28563026	A	G	0
BMI	16	SULT1A1	cg09754948	28834200	ILMN_2336133	28617525	0.0902482	0.0160266	1.78998e-08	0.0187859	20	-1.31265	0.144042	8.01305e-20	4.85743e-07	20	-0.0314544	0.00586799	8.30648e-08	7.18224e-07	19	rs9972768	28861734	A	C	rs12928404	28847246	T	C	rs151228	28563026	A	G	0
BMI	16	SULT1A1	cg17122311	28517278	ILMN_2336133	28617525	-0.0926907	0.017816	1.96448e-07	0.200187	20	2.02618	0.26678	3.0793e-14	0.289003	20	-0.0314544	0.00586799	8.30648e-08	7.18224e-07	19	rs11074911	28583865	C	T	rs13331170	28561982	T	C	rs151228	28563026	A	G	0
BMI	16	SULT1A1	cg26792089	28518200	ILMN_2336133	28617525	-0.100659	0.0177229	1.35003e-08	0.0123604	20	2.0377	0.275875	1.50977e-13	0.0146152	20	-0.0314544	0.00586799	8.30648e-08	7.18224e-07	19	rs12446550	28543381	G	A	rs13331170	28561982	T	C	rs151228	28563026	A	G	0
BMI	16	SULT1A1	cg27413008	28519597	ILMN_2336133	28617525	-0.054462	0.0078586	4.20115e-12	0.0279536	20	1.11982	0.0948137	3.43401e-32	0.000360052	20	-0.0314544	0.00586799	8.30648e-08	7.18224e-07	19	rs180743	28507644	C	G	rs180743	28507644	C	G	rs151228	28563026	A	G	0
BMI	16	NPIPL2	cg00348858	28858442	ILMN_1687571	28773726	-0.102015	0.0182588	2.30828e-08	0.131869	20	-2.44296	0.329148	1.15292e-13	0.00419409	20	0.0414697	0.00718705	7.92414e-09	0.0887913	20	rs7205323	28865892	C	T	rs12928404	28847246	T	C	rs40831	28508447	G	A	0
BMI	16	NPIPL2	cg01378222	28622494	ILMN_1687571	28773726	0.0758439	0.0135593	2.22564e-08	0.0298071	20	2.15564	0.230371	8.18648e-21	0.362937	20	0.0414697	0.00718705	7.92414e-09	0.0887913	20	rs11074911	28583865	C	T	rs180744	28508048	A	G	rs40831	28508447	G	A	1
BMI	16	NPIPL2	cg01542023	28550637	ILMN_1687571	28773726	-0.0602226	0.0108361	2.7349e-08	0.0127922	20	-1.58818	0.147265	4.07526e-27	0.00536525	20	0.0414697	0.00718705	7.92414e-09	0.0887913	20	rs2077031	28603168	T	A	rs140001625	28575917	C	T	rs40831	28508447	G	A	0
BMI	16	NPIPL2	cg01621080	28608125	ILMN_1687571	28773726	-0.0316676	0.005115	5.97367e-10	2.30751e-07	20	-0.928645	0.0625284	6.79447e-50	3.25544e-11	20	0.0414697	0.00718705	7.92414e-09	0.0887913	20	rs480400	28574615	G	A	rs480400	28574615	G	A	rs40831	28508447	G	A	0
BMI	16	NPIPL2	cg01803679	28550269	ILMN_1687571	28773726	-0.0980469	0.0173435	1.5744e-08	0.0861191	20	-2.66228	0.341906	6.88488e-15	0.243848	20	0.0414697	0.00718705	7.92414e-09	0.0887913	20	rs180743	28507644	C	G	rs180743	28507644	C	G	rs40831	28508447	G	A	1
BMI	16	NPIPL2	cg02195680	28519566	ILMN_1687571	28773726	-0.0871832	0.0136179	1.53259e-10	0.0960447	20	-2.4053	0.273834	1.58088e-18	0.355648	20	0.0414697	0.00718705	7.92414e-09	0.0887913	20	rs151181	28490517	T	C	rs40831	28508447	A	G	rs40831	28508447	G	A	1
BMI	16	NPIPL2	cg03300649	28504949	ILMN_1687571	28773726	-0.101738	0.0178161	1.12674e-08	0.0138467	20	-2.6408	0.346827	2.65391e-14	0.00222073	20	0.0414697	0.00718705	7.92414e-09	0.0887913	20	rs12446550	28543381	G	A	rs34839	28489346	T	C	rs40831	28508447	G	A	0
BMI	16	NPIPL2	cg04270652	28608894	ILMN_1687571	28773726	-0.0286449	0.00549285	1.83874e-07	6.61839e-06	20	-0.896317	0.0592468	1.05014e-51	1.40626e-07	20	0.0414697	0.00718705	7.92414e-09	0.0887913	20	rs3743963	28604686	G	A	rs3743963	28604686	G	A	rs40831	28508447	G	A	0
BMI	16	NPIPL2	cg04414917	28889971	ILMN_1687571	28773726	-0.0748423	0.00996909	6.02934e-14	0.367237	20	-1.73742	0.17313	1.06551e-23	0.0110216	20	0.0414697	0.00718705	7.92414e-09	0.0887913	20	rs8049439	28837515	T	C	rs187668816	28829117	G	A	rs40831	28508447	G	A	1
BMI	16	NPIPL2	cg06726893	28870846	ILMN_1687571	28773726	-0.114809	0.018587	6.53812e-10	0.308656	20	-2.57096	0.366797	2.39667e-12	0.0107795	20	0.0414697	0.00718705	7.92414e-09	0.0887913	20	rs8061590	28895130	A	G	rs12928404	28847246	T	C	rs40831	28508447	G	A	1
BMI	16	NPIPL2	cg07451762	28383216	ILMN_1687571	28773726	-0.115033	0.0214816	8.558e-08	0.115269	20	-2.58474	0.392292	4.43359e-11	0.00528061	20	0.0414697	0.00718705	7.92414e-09	0.0887913	20	rs6565259	28898793	T	C	rs6565259	28898793	T	C	rs40831	28508447	G	A	0
BMI	16	NPIPL2	cg08180572	28985143	ILMN_1687571	28773726	-0.0567253	0.010688	1.112e-07	3.45875e-05	20	-1.4999	0.166003	1.63441e-19	4.21462e-08	20	0.0414697	0.00718705	7.92414e-09	0.0887913	20	rs8045689	28988269	T	C	rs8045689	28988269	T	C	rs40831	28508447	G	A	0
BMI	16	NPIPL2	cg08761264	28874980	ILMN_1687571	28773726	-0.0676678	0.0104494	9.43498e-11	0.0954944	20	-1.54557	0.145783	2.92072e-26	0.000103078	20	0.0414697	0.00718705	7.92414e-09	0.0887913	20	rs4788100	28864673	T	C	rs62036618	28828834	A	C	rs40831	28508447	G	A	0
BMI	16	NPIPL2	cg09046979	28333134	ILMN_1687571	28773726	-0.0202547	0.00347652	5.67225e-09	2.05189e-07	20	-0.551721	0.0336571	2.16693e-60	5.07125e-27	20	0.0414697	0.00718705	7.92414e-09	0.0887913	20	rs2650492	28333411	G	A	rs2650492	28333411	G	A	rs40831	28508447	G	A	0
BMI	16	NPIPL2	cg09754948	28834200	ILMN_1687571	28773726	0.0902482	0.0160266	1.78998e-08	0.0187859	20	1.77278	0.18113	1.27599e-22	3.4649e-06	20	0.0414697	0.00718705	7.92414e-09	0.0887913	20	rs9972768	28861734	A	C	rs12928404	28847246	T	C	rs40831	28508447	G	A	0
BMI	16	NPIPL2	cg17122311	28517278	ILMN_1687571	28773726	-0.0926907	0.017816	1.96448e-07	0.200187	20	-2.75337	0.349572	3.36959e-15	0.306402	20	0.0414697	0.00718705	7.92414e-09	0.0887913	20	rs11074911	28583865	C	T	rs13331170	28561982	T	C	rs40831	28508447	G	A	1
BMI	16	NPIPL2	cg26792089	28518200	ILMN_1687571	28773726	-0.100659	0.0177229	1.35003e-08	0.0123604	20	-2.76902	0.362229	2.09927e-14	0.240039	20	0.0414697	0.00718705	7.92414e-09	0.0887913	20	rs12446550	28543381	G	A	rs13331170	28561982	T	C	rs40831	28508447	G	A	1
BMI	16	NPIPL2	cg27413008	28519597	ILMN_1687571	28773726	-0.054462	0.0078586	4.20115e-12	0.0279536	20	-1.47881	0.114782	5.5627e-38	0.0363752	20	0.0414697	0.00718705	7.92414e-09	0.0887913	20	rs180743	28507644	C	G	rs180743	28507644	C	G	rs40831	28508447	G	A	1
BMI	16	TUFM	cg00348858	28858442	ILMN_1738369	28854373	-0.102015	0.0182588	2.30828e-08	0.131869	20	-3.6298	0.474218	1.94396e-14	0.578498	20	0.0291258	0.00407219	8.52956e-13	0.00541073	20	rs7205323	28865892	C	T	rs12928404	28847246	T	C	rs12928404	28847246	C	T	0
BMI	16	TUFM	cg01378222	28622494	ILMN_1738369	28854373	0.0758439	0.0135593	2.22564e-08	0.0298071	20	2.29327	0.242864	3.63696e-21	0.0260222	20	0.0291258	0.00407219	8.52956e-13	0.00541073	20	rs11074911	28583865	C	T	rs180744	28508048	A	G	rs12928404	28847246	C	T	0
BMI	16	TUFM	cg01542023	28550637	ILMN_1738369	28854373	-0.0602226	0.0108361	2.7349e-08	0.0127922	20	-1.6463	0.151076	1.1892e-27	2.60484e-05	20	0.0291258	0.00407219	8.52956e-13	0.00541073	20	rs2077031	28603168	T	A	rs140001625	28575917	C	T	rs12928404	28847246	C	T	0
BMI	16	TUFM	cg01621080	28608125	ILMN_1738369	28854373	-0.0316676	0.005115	5.97367e-10	2.30751e-07	20	-0.998845	0.0646541	7.65621e-54	2.68631e-14	20	0.0291258	0.00407219	8.52956e-13	0.00541073	20	rs480400	28574615	G	A	rs480400	28574615	G	A	rs12928404	28847246	C	T	0
BMI	16	TUFM	cg01803679	28550269	ILMN_1738369	28854373	-0.0980469	0.0173435	1.5744e-08	0.0861191	20	-2.86069	0.364761	4.41147e-15	0.0779437	20	0.0291258	0.00407219	8.52956e-13	0.00541073	20	rs180743	28507644	C	G	rs180743	28507644	C	G	rs12928404	28847246	C	T	0
BMI	16	TUFM	cg02195680	28519566	ILMN_1738369	28854373	-0.0871832	0.0136179	1.53259e-10	0.0960447	20	-2.6063	0.293811	7.27105e-19	0.241159	20	0.0291258	0.00407219	8.52956e-13	0.00541073	20	rs151181	28490517	T	C	rs40831	28508447	A	G	rs12928404	28847246	C	T	0
BMI	16	TUFM	cg03300649	28504949	ILMN_1738369	28854373	-0.101738	0.0178161	1.12674e-08	0.0138467	20	-2.88179	0.375234	1.59115e-14	0.00124038	20	0.0291258	0.00407219	8.52956e-13	0.00541073	20	rs12446550	28543381	G	A	rs34839	28489346	T	C	rs12928404	28847246	C	T	0
BMI	16	TUFM	cg04270652	28608894	ILMN_1738369	28854373	-0.0286449	0.00549285	1.83874e-07	6.61839e-06	20	-0.967842	0.0612603	3.1679e-56	3.34063e-10	20	0.0291258	0.00407219	8.52956e-13	0.00541073	20	rs3743963	28604686	G	A	rs3743963	28604686	G	A	rs12928404	28847246	C	T	0
BMI	16	TUFM	cg04414917	28889971	ILMN_1738369	28854373	-0.0748423	0.00996909	6.02934e-14	0.367237	20	-2.29912	0.218771	7.83076e-26	0.475836	20	0.0291258	0.00407219	8.52956e-13	0.00541073	20	rs8049439	28837515	T	C	rs187668816	28829117	G	A	rs12928404	28847246	C	T	0
BMI	16	TUFM	cg06726893	28870846	ILMN_1738369	28854373	-0.114809	0.018587	6.53812e-10	0.308656	20	-3.81997	0.530273	5.85675e-13	0.89246	20	0.0291258	0.00407219	8.52956e-13	0.00541073	20	rs8061590	28895130	A	G	rs12928404	28847246	T	C	rs12928404	28847246	C	T	0
BMI	16	TUFM	cg07451762	28383216	ILMN_1738369	28854373	-0.115033	0.0214816	8.558e-08	0.115269	20	-3.55994	0.527003	1.42777e-11	0.0370319	20	0.0291258	0.00407219	8.52956e-13	0.00541073	20	rs6565259	28898793	T	C	rs6565259	28898793	T	C	rs12928404	28847246	C	T	0
BMI	16	TUFM	cg08180572	28985143	ILMN_1738369	28854373	-0.0567253	0.010688	1.112e-07	3.45875e-05	20	-1.9227	0.202123	1.86139e-21	2.07136e-08	20	0.0291258	0.00407219	8.52956e-13	0.00541073	20	rs8045689	28988269	T	C	rs8045689	28988269	T	C	rs12928404	28847246	C	T	0
BMI	16	TUFM	cg08761264	28874980	ILMN_1738369	28854373	-0.0676678	0.0104494	9.43498e-11	0.0954944	20	-2.15351	0.190567	1.30411e-29	0.437086	20	0.0291258	0.00407219	8.52956e-13	0.00541073	20	rs4788100	28864673	T	C	rs62036618	28828834	A	C	rs12928404	28847246	C	T	0
BMI	16	TUFM	cg09046979	28333134	ILMN_1738369	28854373	-0.0202547	0.00347652	5.67225e-09	2.05189e-07	20	-0.577711	0.0337609	1.21134e-65	2.36982e-31	20	0.0291258	0.00407219	8.52956e-13	0.00541073	20	rs2650492	28333411	G	A	rs2650492	28333411	G	A	rs12928404	28847246	C	T	0
BMI	16	TUFM	cg09754948	28834200	ILMN_1738369	28854373	0.0902482	0.0160266	1.78998e-08	0.0187859	20	2.63403	0.254761	4.6839e-25	0.0788804	20	0.0291258	0.00407219	8.52956e-13	0.00541073	20	rs9972768	28861734	A	C	rs12928404	28847246	T	C	rs12928404	28847246	C	T	0
BMI	16	TUFM	cg17122311	28517278	ILMN_1738369	28854373	-0.0926907	0.017816	1.96448e-07	0.200187	20	-3.0352	0.381988	1.92926e-15	0.0192993	20	0.0291258	0.00407219	8.52956e-13	0.00541073	20	rs11074911	28583865	C	T	rs13331170	28561982	T	C	rs12928404	28847246	C	T	0
BMI	16	TUFM	cg26792089	28518200	ILMN_1738369	28854373	-0.100659	0.0177229	1.35003e-08	0.0123604	20	-3.05245	0.396021	1.27998e-14	0.135573	20	0.0291258	0.00407219	8.52956e-13	0.00541073	20	rs12446550	28543381	G	A	rs13331170	28561982	T	C	rs12928404	28847246	C	T	0
BMI	16	TUFM	cg27413008	28519597	ILMN_1738369	28854373	-0.054462	0.0078586	4.20115e-12	0.0279536	20	-1.58903	0.120907	1.8783e-39	0.000711227	20	0.0291258	0.00407219	8.52956e-13	0.00541073	20	rs180743	28507644	C	G	rs180743	28507644	C	G	rs12928404	28847246	C	T	0
BMI	16	SPNS1	cg00348858	28858442	ILMN_1681016	28995825	-0.102015	0.0182588	2.30828e-08	0.131869	20	-2.46674	0.33182	1.05386e-13	0.04106	20	0.0214168	0.00369996	7.10683e-09	1.11197e-09	20	rs7205323	28865892	C	T	rs12928404	28847246	T	C	rs6565300	28993049	A	C	0
BMI	16	SPNS1	cg01378222	28622494	ILMN_1681016	28995825	0.0758439	0.0135593	2.22564e-08	0.0298071	20	1.59838	0.179666	5.76768e-19	0.0243503	20	0.0214168	0.00369996	7.10683e-09	1.11197e-09	20	rs11074911	28583865	C	T	rs180744	28508048	A	G	rs6565300	28993049	A	C	0
BMI	16	SPNS1	cg01542023	28550637	ILMN_1681016	28995825	-0.0602226	0.0108361	2.7349e-08	0.0127922	20	-1.23203	0.12242	7.97249e-24	0.00162016	20	0.0214168	0.00369996	7.10683e-09	1.11197e-09	20	rs2077031	28603168	T	A	rs140001625	28575917	C	T	rs6565300	28993049	A	C	0
BMI	16	SPNS1	cg01621080	28608125	ILMN_1681016	28995825	-0.0316676	0.005115	5.97367e-10	2.30751e-07	20	-0.690165	0.054773	2.09925e-36	1.92956e-14	20	0.0214168	0.00369996	7.10683e-09	1.11197e-09	20	rs480400	28574615	G	A	rs480400	28574615	G	A	rs6565300	28993049	A	C	0
BMI	16	SPNS1	cg01803679	28550269	ILMN_1681016	28995825	-0.0980469	0.0173435	1.5744e-08	0.0861191	20	-2.0324	0.269384	4.53615e-14	0.0495009	20	0.0214168	0.00369996	7.10683e-09	1.11197e-09	20	rs180743	28507644	C	G	rs180743	28507644	C	G	rs6565300	28993049	A	C	0
BMI	16	SPNS1	cg02195680	28519566	ILMN_1681016	28995825	-0.0871832	0.0136179	1.53259e-10	0.0960447	20	-1.7644	0.210497	5.2005e-17	0.0547107	20	0.0214168	0.00369996	7.10683e-09	1.11197e-09	20	rs151181	28490517	T	C	rs40831	28508447	A	G	rs6565300	28993049	A	C	0
BMI	16	SPNS1	cg03300649	28504949	ILMN_1681016	28995825	-0.101738	0.0178161	1.12674e-08	0.0138467	20	-1.93438	0.26411	2.40435e-13	0.000668994	20	0.0214168	0.00369996	7.10683e-09	1.11197e-09	20	rs12446550	28543381	G	A	rs34839	28489346	T	C	rs6565300	28993049	A	C	0
BMI	16	SPNS1	cg04270652	28608894	ILMN_1681016	28995825	-0.0286449	0.00549285	1.83874e-07	6.61839e-06	20	-0.665844	0.052254	3.43378e-37	5.92825e-09	20	0.0214168	0.00369996	7.10683e-09	1.11197e-09	20	rs3743963	28604686	G	A	rs3743963	28604686	G	A	rs6565300	28993049	A	C	0
BMI	16	SPNS1	cg04414917	28889971	ILMN_1681016	28995825	-0.0748423	0.00996909	6.02934e-14	0.367237	20	-1.58905	0.161207	6.38067e-23	0.0842614	20	0.0214168	0.00369996	7.10683e-09	1.11197e-09	20	rs8049439	28837515	T	C	rs187668816	28829117	G	A	rs6565300	28993049	A	C	0
BMI	16	SPNS1	cg06726893	28870846	ILMN_1681016	28995825	-0.114809	0.018587	6.53812e-10	0.308656	20	-2.59598	0.369839	2.23114e-12	0.179101	20	0.0214168	0.00369996	7.10683e-09	1.11197e-09	20	rs8061590	28895130	A	G	rs12928404	28847246	T	C	rs6565300	28993049	A	C	0
BMI	16	SPNS1	cg07451762	28383216	ILMN_1681016	28995825	-0.115033	0.0214816	8.558e-08	0.115269	20	-2.97096	0.445185	2.49703e-11	0.0656665	20	0.0214168	0.00369996	7.10683e-09	1.11197e-09	20	rs6565259	28898793	T	C	rs6565259	28898793	T	C	rs6565300	28993049	A	C	0
BMI	16	SPNS1	cg08180572	28985143	ILMN_1681016	28995825	-0.0567253	0.010688	1.112e-07	3.45875e-05	20	-2.59274	0.262725	5.69233e-23	0.000340559	20	0.0214168	0.00369996	7.10683e-09	1.11197e-09	20	rs8045689	28988269	T	C	rs8045689	28988269	T	C	rs6565300	28993049	A	C	0
BMI	16	SPNS1	cg08761264	28874980	ILMN_1681016	28995825	-0.0676678	0.0104494	9.43498e-11	0.0954944	20	-1.54143	0.145296	2.70957e-26	0.0187198	20	0.0214168	0.00369996	7.10683e-09	1.11197e-09	20	rs4788100	28864673	T	C	rs62036618	28828834	A	C	rs6565300	28993049	A	C	0
BMI	16	SPNS1	cg09046979	28333134	ILMN_1681016	28995825	-0.0202547	0.00347652	5.67225e-09	2.05189e-07	20	-0.338035	0.0309473	8.95727e-28	3.82622e-31	20	0.0214168	0.00369996	7.10683e-09	1.11197e-09	20	rs2650492	28333411	G	A	rs2650492	28333411	G	A	rs6565300	28993049	A	C	0
BMI	16	SPNS1	cg09754948	28834200	ILMN_1681016	28995825	0.0902482	0.0160266	1.78998e-08	0.0187859	20	1.79004	0.182384	9.73739e-23	0.000408654	20	0.0214168	0.00369996	7.10683e-09	1.11197e-09	20	rs9972768	28861734	A	C	rs12928404	28847246	T	C	rs6565300	28993049	A	C	0
BMI	16	SPNS1	cg17122311	28517278	ILMN_1681016	28995825	-0.0926907	0.017816	1.96448e-07	0.200187	20	-2.06271	0.270658	2.51552e-14	0.0106158	20	0.0214168	0.00369996	7.10683e-09	1.11197e-09	20	rs11074911	28583865	C	T	rs13331170	28561982	T	C	rs6565300	28993049	A	C	0
BMI	16	SPNS1	cg26792089	28518200	ILMN_1681016	28995825	-0.100659	0.0177229	1.35003e-08	0.0123604	20	-2.07443	0.279938	1.25981e-13	0.102644	20	0.0214168	0.00369996	7.10683e-09	1.11197e-09	20	rs12446550	28543381	G	A	rs13331170	28561982	T	C	rs6565300	28993049	A	C	0
BMI	16	SPNS1	cg27413008	28519597	ILMN_1681016	28995825	-0.054462	0.0078586	4.20115e-12	0.0279536	20	-1.12893	0.0951214	1.72831e-32	0.00371923	20	0.0214168	0.00369996	7.10683e-09	1.11197e-09	20	rs180743	28507644	C	G	rs180743	28507644	C	G	rs6565300	28993049	A	C	0
BMI	16	ZNF668	cg04018474	31008003	ILMN_1739236	31072283	0.0421512	0.00779506	6.3935e-08	0.113721	20	-0.819644	0.0900184	8.60282e-20	3.17372e-09	20	-0.0496601	0.00922239	7.25527e-08	0.628417	20	rs2303223	31075175	G	A	rs9796794	31081585	A	G	rs2303222	31085470	C	T	0
BMI	16	BCKDK	cg04018474	31008003	ILMN_1693394	31123838	0.0421512	0.00779506	6.3935e-08	0.113721	20	-0.630234	0.0811185	7.89168e-15	0.00518815	20	-0.0661093	0.0126102	1.58387e-07	0.176736	20	rs2303223	31075175	G	A	rs9796794	31081585	A	G	rs749767	31124407	G	A	0
CAD	1	PSRC1	cg00908766	109817496	ILMN_1671843	109822331	0.0553041	0.00845924	6.24683e-11	0.000143327	20	-0.277771	0.0237494	1.33705e-31	1.85453e-14	20	-0.207798	0.0241843	8.52685e-18	0.659627	20	rs11102967	109817245	T	C	rs11102967	109817245	T	C	rs7528419	109817192	G	A	0
CAD	2	VAMP8	cg02493740	85810744	ILMN_2190084	85809069	-0.0760284	0.0126084	1.63997e-09	0.229089	20	0.929827	0.0505258	1.2429e-75	6.76979e-13	20	-0.0706915	0.0117315	1.68286e-09	0.163356	20	rs6738645	85783128	T	G	rs6738645	85783128	T	G	rs1010	85808982	C	T	0
CAD	2	VAMP8	cg17127132	85788382	ILMN_2190084	85809069	0.0905934	0.0150493	1.7467e-09	0.218226	20	-1.11396	0.0663863	3.42085e-63	1.10653e-11	20	-0.0706915	0.0117315	1.68286e-09	0.163356	20	rs7568458	85788175	T	A	rs7568458	85788175	T	A	rs1010	85808982	C	T	0
CAD	2	VAMP8	cg23902361	85810844	ILMN_2190084	85809069	-0.10565	0.0206331	3.04893e-07	0.308973	20	1.26217	0.0979241	5.17573e-38	1.42808e-06	20	-0.0706915	0.0117315	1.68286e-09	0.163356	20	rs6722691	85758352	C	T	rs6722691	85758352	C	T	rs1010	85808982	C	T	0
CAD	10	LIPA	cg11772224	91011804	ILMN_1718063	90973722	0.19886	0.0378892	1.53384e-07	0.00748983	19	2.8686	0.315983	1.10262e-19	4.74135e-15	19	0.0656823	0.00969517	1.24628e-11	0.744215	20	rs2250781	91007470	A	C	rs2250781	91007470	A	C	rs1412444	91002927	T	C	0
CAD	10	LIPA	cg12555086	91002590	ILMN_1718063	90973722	-0.0706203	0.0105162	1.87537e-11	0.739006	20	-1.07612	0.0446082	1.40919e-128	0.752353	20	0.0656823	0.00969517	1.24628e-11	0.744215	20	rs1412445	91002804	C	T	rs1412445	91002804	C	T	rs1412444	91002927	T	C	1
CAD	10	NT5C2	cg03493300	104813866	ILMN_1682165	104847963	-0.059522	0.0116438	3.18904e-07	0.00619577	20	0.543081	0.0445542	3.54827e-34	0.00117118	20	-0.10532	0.0219057	1.52542e-06	0.0741101	20	rs11191543	104824387	G	A	rs11191543	104824387	G	A	rs11191607	104959188	T	G	0
CD	3	APEH	cg01978534	49711033	ILMN_1718023	49720758	-0.543294	0.102262	1.07958e-07	0.00353341	20	-1.00444	0.149509	1.83965e-11	0.060528	20	0.51715	0.0843406	8.69491e-10	0.360821	20	rs11919311	49656789	T	G	rs11919311	49656789	T	G	rs1131095	49714225	C	T	0
CD	3	APEH	cg05126514	49697458	ILMN_1718023	49720758	-0.1221	0.0167706	3.32346e-13	0.0033349	20	-0.231436	0.0207127	5.48791e-29	0.000161683	20	0.51715	0.0843406	8.69491e-10	0.360821	20	rs9836291	49697459	G	A	rs9836291	49697459	G	A	rs1131095	49714225	C	T	0
CD	3	APEH	cg06313718	49714199	ILMN_1718023	49720758	-0.222611	0.0322392	5.02158e-12	0.00529097	20	-0.429404	0.0422655	3.00124e-24	0.000617258	20	0.51715	0.0843406	8.69491e-10	0.360821	20	rs9823546	49705512	T	A	rs9823546	49705512	T	A	rs1131095	49714225	C	T	0
CD	3	APEH	cg08510456	49591008	ILMN_1718023	49720758	0.494693	0.0890569	2.77945e-08	0.0359811	20	0.912088	0.130021	2.3006e-12	0.000846518	20	0.51715	0.0843406	8.69491e-10	0.360821	20	rs13086611	49385417	A	T	rs13086611	49385417	A	T	rs1131095	49714225	C	T	0
CD	3	APEH	cg18642234	49394622	ILMN_1718023	49720758	-0.569009	0.102774	3.08545e-08	0.419137	20	-0.722805	0.123929	5.4639e-09	0.000233094	20	0.51715	0.0843406	8.69491e-10	0.360821	20	rs7637665	49552295	T	C	rs7637665	49552295	T	C	rs1131095	49714225	C	T	0
CD	3	APEH	cg20832320	49712339	ILMN_1718023	49720758	-0.495987	0.0882334	1.89517e-08	0.000191565	20	-0.923824	0.131119	1.84549e-12	3.01476e-07	20	0.51715	0.0843406	8.69491e-10	0.360821	20	rs4625	49572140	A	G	rs4625	49572140	A	G	rs1131095	49714225	C	T	0
CD	5	SLC22A4	cg00255919	131827918	ILMN_1685057	131671691	-0.100894	0.0189544	1.02086e-07	1.23936e-12	20	0.219995	0.0227055	3.35566e-22	4.99465e-23	20	-0.424506	0.0520977	3.69136e-16	0.00148603	20	rs10053046	131821558	A	G	rs10053046	131821558	A	G	rs56399423	131672657	C	T	0
CD	5	SLC22A4	cg05501285	131563764	ILMN_1685057	131671691	-0.814124	0.160778	4.11317e-07	0.059439	20	1.60393	0.270345	2.97632e-09	0.000872683	20	-0.424506	0.0520977	3.69136e-16	0.00148603	20	rs10479000	131607402	T	C	rs10479000	131607402	T	C	rs56399423	131672657	C	T	0
CD	5	SLC22A4	cg06968155	131705112	ILMN_1685057	131671691	0.489096	0.073558	2.94842e-11	0.00230311	20	-1.02239	0.113435	2.00363e-19	7.86307e-07	20	-0.424506	0.0520977	3.69136e-16	0.00148603	20	rs11242109	131677047	G	T	rs11242109	131677047	G	T	rs56399423	131672657	C	T	0
CD	5	SLC22A4	cg07538946	131705188	ILMN_1685057	131671691	0.508359	0.0769788	4.00534e-11	0.00571998	20	-1.0616	0.119853	8.17953e-19	2.14476e-06	20	-0.424506	0.0520977	3.69136e-16	0.00148603	20	rs200838	131710399	C	A	rs200838	131710399	C	A	rs56399423	131672657	C	T	0
CD	5	SLC22A4	cg14196790	131705035	ILMN_1685057	131671691	0.26847	0.0355627	4.37906e-14	5.15958e-05	20	-0.561204	0.0477445	6.71003e-32	6.98044e-12	20	-0.424506	0.0520977	3.69136e-16	0.00148603	20	rs11242109	131677047	G	T	rs11242109	131677047	G	T	rs56399423	131672657	C	T	0
CD	5	SLC22A4	cg15421363	131826865	ILMN_1685057	131671691	-0.377583	0.0732845	2.57321e-07	6.90338e-05	20	0.751106	0.102714	2.62035e-13	2.77703e-06	20	-0.424506	0.0520977	3.69136e-16	0.00148603	20	rs2549009	131826765	C	T	rs2549009	131826765	C	T	rs56399423	131672657	C	T	0
CD	5	SLC22A4	cg16205897	131564050	ILMN_1685057	131671691	-0.286438	0.0405308	1.58146e-12	0.000177929	20	0.564319	0.054803	7.25154e-25	1.06178e-13	20	-0.424506	0.0520977	3.69136e-16	0.00148603	20	rs10479000	131607402	T	C	rs10479000	131607402	T	C	rs56399423	131672657	C	T	0
CD	5	SLC22A4	cg17394978	131824502	ILMN_1685057	131671691	-0.22032	0.0403259	4.66845e-08	1.0504e-07	20	0.436279	0.0508064	8.92067e-18	5.47376e-12	20	-0.424506	0.0520977	3.69136e-16	0.00148603	20	rs2706384	131826880	T	G	rs2706384	131826880	T	G	rs56399423	131672657	C	T	0
CD	5	SLC22A4	cg18318560	131563015	ILMN_1685057	131671691	0.434694	0.0720869	1.63817e-09	0.00172119	20	-0.777971	0.100812	1.19024e-14	4.27861e-09	20	-0.424506	0.0520977	3.69136e-16	0.00148603	20	rs12521097	131575338	G	A	rs12521097	131575338	G	A	rs56399423	131672657	C	T	0
CD	5	SLC22A4	cg19040266	131723239	ILMN_1685057	131671691	-0.525124	0.0799315	5.04251e-11	0.0215724	20	1.09661	0.124963	1.70116e-18	4.38328e-05	20	-0.424506	0.0520977	3.69136e-16	0.00148603	20	rs200838	131710399	C	A	rs200838	131710399	C	A	rs56399423	131672657	C	T	0
CD	5	SLC22A4	cg22598563	131563921	ILMN_1685057	131671691	-0.404516	0.0613052	4.15646e-11	0.000703544	20	0.798327	0.0883552	1.63359e-19	2.09644e-08	20	-0.424506	0.0520977	3.69136e-16	0.00148603	20	rs13357280	131600187	A	G	rs13357280	131600187	A	G	rs56399423	131672657	C	T	0
CD	5	SLC22A4	cg24117468	131562848	ILMN_1685057	131671691	0.228581	0.0340006	1.78207e-11	0.000258347	20	-0.409091	0.0437103	8.03969e-21	5.35595e-16	20	-0.424506	0.0520977	3.69136e-16	0.00148603	20	rs12521097	131575338	G	A	rs12521097	131575338	G	A	rs56399423	131672657	C	T	0
CD	5	SLC22A4	cg24749385	131829935	ILMN_1685057	131671691	0.2096	0.0399118	1.50801e-07	2.86531e-09	20	-0.446916	0.0512639	2.83273e-18	3.59532e-12	20	-0.424506	0.0520977	3.69136e-16	0.00148603	20	rs2549003	131829297	A	G	rs2549003	131829297	A	G	rs56399423	131672657	C	T	0
CD	5	SLC22A4	cg25351996	131563782	ILMN_1685057	131671691	-0.641172	0.120913	1.14069e-07	0.00962874	20	1.1475	0.180905	2.2514e-10	5.29312e-05	20	-0.424506	0.0520977	3.69136e-16	0.00148603	20	rs12521097	131575338	G	A	rs12521097	131575338	G	A	rs56399423	131672657	C	T	0
CD	5	SLC22A4	cg00255919	131827918	ILMN_2050911	131679598	-0.100894	0.0189544	1.02086e-07	1.23936e-12	20	0.125818	0.0223087	1.70162e-08	4.57609e-34	20	-0.224033	0.0436277	2.81986e-07	0.000124469	20	rs10053046	131821558	A	G	rs10053046	131821558	A	G	rs272866	131681909	G	A	0
CD	5	SLC22A4	cg05501285	131563764	ILMN_2050911	131679598	-0.814124	0.160778	4.11317e-07	0.059439	20	2.17064	0.344247	2.87315e-10	0.462714	20	-0.224033	0.0436277	2.81986e-07	0.000124469	20	rs10479000	131607402	T	C	rs10479000	131607402	T	C	rs272866	131681909	G	A	0
CD	5	SLC22A4	cg06968155	131705112	ILMN_2050911	131679598	0.489096	0.073558	2.94842e-11	0.00230311	20	-1.37204	0.13624	7.44451e-24	0.23601	20	-0.224033	0.0436277	2.81986e-07	0.000124469	20	rs11242109	131677047	G	T	rs11242109	131677047	G	T	rs272866	131681909	G	A	0
CD	5	SLC22A4	cg07538946	131705188	ILMN_2050911	131679598	0.508359	0.0769788	4.00534e-11	0.00571998	20	-1.4297	0.145074	6.52671e-23	0.144306	20	-0.224033	0.0436277	2.81986e-07	0.000124469	20	rs200838	131710399	C	A	rs200838	131710399	C	A	rs272866	131681909	G	A	0
CD	5	SLC22A4	cg14196790	131705035	ILMN_2050911	131679598	0.26847	0.0355627	4.37906e-14	5.15958e-05	20	-0.753126	0.0521127	2.43915e-47	0.0255789	20	-0.224033	0.0436277	2.81986e-07	0.000124469	20	rs11242109	131677047	G	T	rs11242109	131677047	G	T	rs272866	131681909	G	A	0
CD	5	SLC22A4	cg16205897	131564050	ILMN_2050911	131679598	-0.286438	0.0405308	1.58146e-12	0.000177929	20	0.763708	0.0600028	4.14048e-37	5.42772e-07	20	-0.224033	0.0436277	2.81986e-07	0.000124469	20	rs10479000	131607402	T	C	rs10479000	131607402	T	C	rs272866	131681909	G	A	0
CD	5	SLC22A4	cg18318560	131563015	ILMN_2050911	131679598	0.434694	0.0720869	1.63817e-09	0.00172119	20	-1.0966	0.119416	4.19176e-20	0.000660018	20	-0.224033	0.0436277	2.81986e-07	0.000124469	20	rs12521097	131575338	G	A	rs12521097	131575338	G	A	rs272866	131681909	G	A	0
CD	5	SLC22A4	cg19040266	131723239	ILMN_2050911	131679598	-0.525124	0.0799315	5.04251e-11	0.0215724	20	1.47685	0.151591	1.98955e-22	0.141568	20	-0.224033	0.0436277	2.81986e-07	0.000124469	20	rs200838	131710399	C	A	rs200838	131710399	C	A	rs272866	131681909	G	A	0
CD	5	SLC22A4	cg22598563	131563921	ILMN_2050911	131679598	-0.404516	0.0613052	4.15646e-11	0.000703544	20	1.08094	0.102372	4.61478e-26	0.00444547	20	-0.224033	0.0436277	2.81986e-07	0.000124469	20	rs13357280	131600187	A	G	rs13357280	131600187	A	G	rs272866	131681909	G	A	0
CD	5	SLC22A4	cg24117468	131562848	ILMN_2050911	131679598	0.228581	0.0340006	1.78207e-11	0.000258347	20	-0.576639	0.0464301	2.04784e-35	4.08161e-06	20	-0.224033	0.0436277	2.81986e-07	0.000124469	20	rs12521097	131575338	G	A	rs12521097	131575338	G	A	rs272866	131681909	G	A	0
CD	5	SLC22A4	cg25351996	131563782	ILMN_2050911	131679598	-0.641172	0.120913	1.14069e-07	0.00962874	20	1.61748	0.228292	1.38897e-12	0.00666292	20	-0.224033	0.0436277	2.81986e-07	0.000124469	20	rs12521097	131575338	G	A	rs12521097	131575338	G	A	rs272866	131681909	G	A	0
CD	5	SLC22A5	cg00255919	131827918	ILMN_1699357	131730983	-0.100894	0.0189544	1.02086e-07	1.23936e-12	20	0.190567	0.0224305	1.9644e-17	2.98477e-43	20	-0.296325	0.0394249	5.64019e-14	0.00243806	20	rs10053046	131821558	A	G	rs10053046	131821558	A	G	rs2631367	131705458	C	G	0
CD	5	SLC22A5	cg05501285	131563764	ILMN_1699357	131730983	-0.814124	0.160778	4.11317e-07	0.059439	20	2.8081	0.43184	7.89191e-11	0.126833	20	-0.296325	0.0394249	5.64019e-14	0.00243806	20	rs10479000	131607402	T	C	rs10479000	131607402	T	C	rs2631367	131705458	C	G	0
CD	5	SLC22A5	cg06968155	131705112	ILMN_1699357	131730983	0.489096	0.073558	2.94842e-11	0.00230311	20	-1.64897	0.156137	4.51541e-26	0.11942	20	-0.296325	0.0394249	5.64019e-14	0.00243806	20	rs11242109	131677047	G	T	rs11242109	131677047	G	T	rs2631367	131705458	C	G	0
CD	5	SLC22A5	cg07538946	131705188	ILMN_1699357	131730983	0.508359	0.0769788	4.00534e-11	0.00571998	20	-1.70894	0.166022	7.54006e-25	0.054312	20	-0.296325	0.0394249	5.64019e-14	0.00243806	20	rs200838	131710399	C	A	rs200838	131710399	C	A	rs2631367	131705458	C	G	0
CD	5	SLC22A5	cg14196790	131705035	ILMN_1699357	131730983	0.26847	0.0355627	4.37906e-14	5.15958e-05	20	-0.90514	0.0564796	8.41692e-58	0.00121937	20	-0.296325	0.0394249	5.64019e-14	0.00243806	20	rs11242109	131677047	G	T	rs11242109	131677047	G	T	rs2631367	131705458	C	G	0
CD	5	SLC22A5	cg15421363	131826865	ILMN_1699357	131730983	-0.377583	0.0732845	2.57321e-07	6.90338e-05	20	0.692194	0.0987423	2.38132e-12	4.67576e-09	20	-0.296325	0.0394249	5.64019e-14	0.00243806	20	rs2549009	131826765	C	T	rs2549009	131826765	C	T	rs2631367	131705458	C	G	0
CD	5	SLC22A5	cg16205897	131564050	ILMN_1699357	131730983	-0.286438	0.0405308	1.58146e-12	0.000177929	20	0.98799	0.067522	1.75238e-48	0.00013426	20	-0.296325	0.0394249	5.64019e-14	0.00243806	20	rs10479000	131607402	T	C	rs10479000	131607402	T	C	rs2631367	131705458	C	G	0
CD	5	SLC22A5	cg17394978	131824502	ILMN_1699357	131730983	-0.22032	0.0403259	4.66845e-08	1.0504e-07	20	0.408365	0.0497881	2.36304e-16	2.85735e-19	20	-0.296325	0.0394249	5.64019e-14	0.00243806	20	rs2706384	131826880	T	G	rs2706384	131826880	T	G	rs2631367	131705458	C	G	0
CD	5	SLC22A5	cg18318560	131563015	ILMN_1699357	131730983	0.434694	0.0720869	1.63817e-09	0.00172119	20	-1.5199	0.148649	1.53614e-24	0.0928187	20	-0.296325	0.0394249	5.64019e-14	0.00243806	20	rs12521097	131575338	G	A	rs12521097	131575338	G	A	rs2631367	131705458	C	G	0
CD	5	SLC22A5	cg19040266	131723239	ILMN_1699357	131730983	-0.525124	0.0799315	5.04251e-11	0.0215724	20	1.7653	0.173659	2.83053e-24	0.440491	20	-0.296325	0.0394249	5.64019e-14	0.00243806	20	rs200838	131710399	C	A	rs200838	131710399	C	A	rs2631367	131705458	C	G	0
CD	5	SLC22A5	cg22598563	131563921	ILMN_1699357	131730983	-0.404516	0.0613052	4.15646e-11	0.000703544	20	1.40161	0.120978	4.86737e-31	0.00876845	20	-0.296325	0.0394249	5.64019e-14	0.00243806	20	rs13357280	131600187	A	G	rs13357280	131600187	A	G	rs2631367	131705458	C	G	0
CD	5	SLC22A5	cg24117468	131562848	ILMN_1699357	131730983	0.228581	0.0340006	1.78207e-11	0.000258347	20	-0.799227	0.0517337	7.67834e-54	0.00506662	20	-0.296325	0.0394249	5.64019e-14	0.00243806	20	rs12521097	131575338	G	A	rs12521097	131575338	G	A	rs2631367	131705458	C	G	0
CD	5	SLC22A5	cg24749385	131829935	ILMN_1699357	131730983	0.2096	0.0399118	1.50801e-07	2.86531e-09	20	-0.389949	0.0495957	3.76402e-15	2.57011e-17	20	-0.296325	0.0394249	5.64019e-14	0.00243806	20	rs2549003	131829297	A	G	rs2549003	131829297	A	G	rs2631367	131705458	C	G	0
CD	5	SLC22A5	cg25351996	131563782	ILMN_1699357	131730983	-0.641172	0.120913	1.14069e-07	0.00962874	20	2.24184	0.297644	4.99912e-14	0.232999	20	-0.296325	0.0394249	5.64019e-14	0.00243806	20	rs12521097	131575338	G	A	rs12521097	131575338	G	A	rs2631367	131705458	C	G	0
CD	6	RPS6KA2	cg00271210	167070053	ILMN_1702501	166823063	-0.155413	0.0229918	1.38465e-11	0.0558897	20	0.362616	0.0283237	1.58686e-37	0.533766	20	-0.421846	0.0686327	7.92453e-10	0.060575	20	rs400837	167411008	C	T	rs400837	167411008	C	T	rs2757044	167371846	G	C	1
CD	6	RPS6KA2	cg01612133	167317799	ILMN_1702501	166823063	-0.205377	0.0313659	5.83942e-11	0.179203	20	0.45964	0.0400777	1.89474e-30	0.0304286	20	-0.421846	0.0686327	7.92453e-10	0.060575	20	rs2769346	167370999	A	G	rs2769346	167370999	A	G	rs2757044	167371846	G	C	1
CD	6	RPS6KA2	cg01859669	167571328	ILMN_1702501	166823063	0.297772	0.0462472	1.20506e-10	0.0395137	20	-0.685625	0.0649828	5.03296e-26	0.241429	20	-0.421846	0.0686327	7.92453e-10	0.060575	20	rs2769355	167380493	G	A	rs2769355	167380493	G	A	rs2757044	167371846	G	C	1
CD	6	RPS6KA2	cg03474525	167287812	ILMN_1702501	166823063	-0.456086	0.0812649	1.99616e-08	0.125373	20	1.09195	0.133112	2.3406e-16	0.0163671	20	-0.421846	0.0686327	7.92453e-10	0.060575	20	rs415987	167395375	A	G	rs415987	167395375	A	G	rs2757044	167371846	G	C	1
CD	6	RPS6KA2	cg05573767	167171394	ILMN_1702501	166823063	-0.252086	0.0381781	4.03238e-11	0.184942	20	0.54223	0.0487211	9.03726e-29	0.21796	20	-0.421846	0.0686327	7.92453e-10	0.060575	20	rs4710160	167409241	A	T	rs4710160	167409241	A	T	rs2757044	167371846	G	C	1
CD	6	RPS6KA2	cg07741184	167504864	ILMN_1702501	166823063	0.226029	0.0429125	1.38525e-07	0.00139797	20	-0.440927	0.0548203	8.75604e-16	7.99027e-05	20	-0.421846	0.0686327	7.92453e-10	0.060575	20	rs2239826	167504880	T	C	rs2239826	167504880	T	C	rs2757044	167371846	G	C	0
CD	6	RPS6KA2	cg11454936	167184995	ILMN_1702501	166823063	0.401381	0.0678097	3.23453e-09	0.211837	20	-0.898302	0.101708	1.02687e-18	0.0543318	20	-0.421846	0.0686327	7.92453e-10	0.060575	20	rs2769346	167370999	A	G	rs2769346	167370999	A	G	rs2757044	167371846	G	C	1
CD	6	RPS6KA2	cg12798992	167411361	ILMN_1702501	166823063	0.365833	0.0604835	1.46219e-09	0.362488	20	-0.864724	0.0908136	1.69936e-21	0.0397129	20	-0.421846	0.0686327	7.92453e-10	0.060575	20	rs389946	167407268	C	T	rs389946	167407268	C	T	rs2757044	167371846	G	C	1
CD	6	RPS6KA2	cg13351061	167051536	ILMN_1702501	166823063	-0.62942	0.123845	3.72882e-07	0.520401	20	1.47239	0.221598	3.0443e-11	0.863559	20	-0.421846	0.0686327	7.92453e-10	0.060575	20	rs2769351	167378568	A	G	rs2769351	167378568	A	G	rs2757044	167371846	G	C	1
CD	6	RPS6KA2	cg15090899	167178260	ILMN_1702501	166823063	0.509055	0.0948414	7.98645e-08	0.111047	20	-1.23495	0.162653	3.13632e-14	0.342553	20	-0.421846	0.0686327	7.92453e-10	0.060575	20	rs5020533	167394177	C	T	rs5020533	167394177	C	T	rs2757044	167371846	G	C	1
CD	6	RPS6KA2	cg15706657	167571324	ILMN_1702501	166823063	0.278989	0.0428026	7.12249e-11	0.0382083	20	-0.642379	0.0588723	1.01687e-27	0.16209	20	-0.421846	0.0686327	7.92453e-10	0.060575	20	rs2769355	167380493	G	A	rs2769355	167380493	G	A	rs2757044	167371846	G	C	1
CD	6	RPS6KA2	cg16490823	167085508	ILMN_1702501	166823063	-0.196875	0.0297649	3.7324e-11	0.0873468	20	0.460545	0.0379595	7.09941e-34	0.484519	20	-0.421846	0.0686327	7.92453e-10	0.060575	20	rs2769351	167378568	A	G	rs2769351	167378568	A	G	rs2757044	167371846	G	C	1
CD	6	RPS6KA2	cg17991206	167366683	ILMN_1702501	166823063	0.238163	0.0349611	9.60964e-12	0.349172	20	-0.541354	0.0462475	1.19347e-31	0.00938847	20	-0.421846	0.0686327	7.92453e-10	0.060575	20	rs444210	167390242	G	A	rs444210	167390242	G	A	rs2757044	167371846	G	C	0
CD	6	RPS6KA2	cg18561247	167198539	ILMN_1702501	166823063	-0.476364	0.0901771	1.27407e-07	0.00488739	20	1.19223	0.153824	9.14496e-15	0.104672	20	-0.421846	0.0686327	7.92453e-10	0.060575	20	rs428805	167403132	A	C	rs428805	167403132	A	C	rs2757044	167371846	G	C	0
CD	6	RPS6KA2	cg19851574	167178233	ILMN_1702501	166823063	0.495009	0.0890212	2.68884e-08	0.260153	20	-1.10784	0.142821	8.70559e-15	0.111356	20	-0.421846	0.0686327	7.92453e-10	0.060575	20	rs2769346	167370999	A	G	rs2769346	167370999	A	G	rs2757044	167371846	G	C	1
CD	6	RPS6KA2	cg20406979	167373233	ILMN_1702501	166823063	0.179588	0.026808	2.09756e-11	0.0124593	20	-0.419022	0.0337769	2.43724e-35	0.340361	20	-0.421846	0.0686327	7.92453e-10	0.060575	20	rs400837	167411008	C	T	rs400837	167411008	C	T	rs2757044	167371846	G	C	1
CD	6	RPS6KA2	cg20486651	167070296	ILMN_1702501	166823063	-0.247145	0.0376629	5.30801e-11	0.149381	20	0.570384	0.049631	1.4389e-30	0.213058	20	-0.421846	0.0686327	7.92453e-10	0.060575	20	rs389956	167407254	G	T	rs389956	167407254	G	T	rs2757044	167371846	G	C	1
CD	6	RPS6KA2	cg20702879	167318108	ILMN_1702501	166823063	-0.480241	0.0795526	1.57222e-09	0.0897127	20	1.13155	0.120843	7.6916e-21	0.00253859	20	-0.421846	0.0686327	7.92453e-10	0.060575	20	rs2757047	167374489	C	T	rs2757047	167374489	C	T	rs2757044	167371846	G	C	0
CD	6	RPS6KA2	cg23216724	167571584	ILMN_1702501	166823063	0.290111	0.0447708	9.17711e-11	0.0385979	20	-0.667987	0.0622236	6.95166e-27	0.495965	20	-0.421846	0.0686327	7.92453e-10	0.060575	20	rs2769355	167380493	G	A	rs2769355	167380493	G	A	rs2757044	167371846	G	C	1
CD	6	RPS6KA2	cg23641108	167183902	ILMN_1702501	166823063	0.406011	0.0687221	3.46252e-09	0.388251	20	-0.908665	0.103316	1.43018e-18	0.13388	20	-0.421846	0.0686327	7.92453e-10	0.060575	20	rs2769346	167370999	A	G	rs2769346	167370999	A	G	rs2757044	167371846	G	C	1
CD	6	RPS6KA2	cg24160243	167185027	ILMN_1702501	166823063	0.378046	0.0614436	7.61629e-10	0.131536	20	-0.870459	0.0924385	4.65825e-21	0.948546	20	-0.421846	0.0686327	7.92453e-10	0.060575	20	rs2769355	167380493	G	A	rs2769355	167380493	G	A	rs2757044	167371846	G	C	1
CD	6	RPS6KA2	cg25258033	167368657	ILMN_1702501	166823063	0.146883	0.0221189	3.124e-11	0.0121539	20	-0.347757	0.0271333	1.32391e-37	0.408104	20	-0.421846	0.0686327	7.92453e-10	0.060575	20	rs9348211	167375173	G	C	rs9348211	167375173	G	C	rs2757044	167371846	G	C	1
CD	6	RNASET2	cg00271210	167070053	ILMN_1671565	167343096	-0.155413	0.0229918	1.38465e-11	0.0558897	20	1.01813	0.0359926	4.95504e-176	0.0064086	20	-0.149469	0.022291	2.00938e-11	0.0423034	20	rs400837	167411008	C	T	rs400837	167411008	C	T	rs394522	167398071	A	C	0
CD	6	RNASET2	cg01612133	167317799	ILMN_1671565	167343096	-0.205377	0.0313659	5.83942e-11	0.179203	20	1.31657	0.0619499	3.14561e-100	0.0245864	20	-0.149469	0.022291	2.00938e-11	0.0423034	20	rs2769346	167370999	A	G	rs2769346	167370999	A	G	rs394522	167398071	A	C	1
CD	6	RNASET2	cg01859669	167571328	ILMN_1671565	167343096	0.297772	0.0462472	1.20506e-10	0.0395137	20	-1.93007	0.123832	9.03009e-55	0.000247002	20	-0.149469	0.022291	2.00938e-11	0.0423034	20	rs2769355	167380493	G	A	rs2769355	167380493	G	A	rs394522	167398071	A	C	0
CD	6	RNASET2	cg03474525	167287812	ILMN_1671565	167343096	-0.456086	0.0812649	1.99616e-08	0.125373	20	3.09682	0.308455	1.01901e-23	0.00745694	20	-0.149469	0.022291	2.00938e-11	0.0423034	20	rs415987	167395375	A	G	rs415987	167395375	A	G	rs394522	167398071	A	C	0
CD	6	RNASET2	cg05573767	167171394	ILMN_1671565	167343096	-0.252086	0.0381781	4.03238e-11	0.184942	20	1.51927	0.081009	1.78454e-78	0.00202245	20	-0.149469	0.022291	2.00938e-11	0.0423034	20	rs4710160	167409241	A	T	rs4710160	167409241	A	T	rs394522	167398071	A	C	0
CD	6	RNASET2	cg07741184	167504864	ILMN_1671565	167343096	0.226029	0.0429125	1.38525e-07	0.00139797	20	-1.32241	0.0853289	3.59002e-54	3.29443e-06	20	-0.149469	0.022291	2.00938e-11	0.0423034	20	rs2239826	167504880	T	C	rs2239826	167504880	T	C	rs394522	167398071	A	C	0
CD	6	RNASET2	cg11454936	167184995	ILMN_1671565	167343096	0.401381	0.0678097	3.23453e-09	0.211837	20	-2.57306	0.221801	4.08642e-31	0.0340567	20	-0.149469	0.022291	2.00938e-11	0.0423034	20	rs2769346	167370999	A	G	rs2769346	167370999	A	G	rs394522	167398071	A	C	1
CD	6	RNASET2	cg12798992	167411361	ILMN_1671565	167343096	0.365833	0.0604835	1.46219e-09	0.362488	20	-2.41104	0.190402	9.49015e-37	0.108407	20	-0.149469	0.022291	2.00938e-11	0.0423034	20	rs389946	167407268	C	T	rs389946	167407268	C	T	rs394522	167398071	A	C	1
CD	6	RNASET2	cg13351061	167051536	ILMN_1671565	167343096	-0.62942	0.123845	3.72882e-07	0.520401	20	4.117	0.549184	6.55019e-14	0.284709	20	-0.149469	0.022291	2.00938e-11	0.0423034	20	rs2769351	167378568	A	G	rs2769351	167378568	A	G	rs394522	167398071	A	C	1
CD	6	RNASET2	cg15090899	167178260	ILMN_1671565	167343096	0.509055	0.0948414	7.98645e-08	0.111047	20	-3.47312	0.388262	3.70941e-19	0.246027	20	-0.149469	0.022291	2.00938e-11	0.0423034	20	rs5020533	167394177	C	T	rs5020533	167394177	C	T	rs394522	167398071	A	C	1
CD	6	RNASET2	cg15706657	167571324	ILMN_1671565	167343096	0.278989	0.0428026	7.12249e-11	0.0382083	20	-1.80833	0.107479	1.60235e-63	9.90151e-08	20	-0.149469	0.022291	2.00938e-11	0.0423034	20	rs2769355	167380493	G	A	rs2769355	167380493	G	A	rs394522	167398071	A	C	0
CD	6	RNASET2	cg16490823	167085508	ILMN_1671565	167343096	-0.196875	0.0297649	3.7324e-11	0.0873468	20	1.28775	0.0566687	2.58349e-114	0.000905346	20	-0.149469	0.022291	2.00938e-11	0.0423034	20	rs2769351	167378568	A	G	rs2769351	167378568	A	G	rs394522	167398071	A	C	0
CD	6	RNASET2	cg17991206	167366683	ILMN_1671565	167343096	0.238163	0.0349611	9.60964e-12	0.349172	20	-1.4824	0.0750922	9.57965e-87	0.00141951	20	-0.149469	0.022291	2.00938e-11	0.0423034	20	rs444210	167390242	G	A	rs444210	167390242	G	A	rs394522	167398071	A	C	0
CD	6	RNASET2	cg18561247	167198539	ILMN_1671565	167343096	-0.476364	0.0901771	1.27407e-07	0.00488739	20	3.37831	0.365261	2.26551e-20	0.496708	20	-0.149469	0.022291	2.00938e-11	0.0423034	20	rs428805	167403132	A	C	rs428805	167403132	A	C	rs394522	167398071	A	C	0
CD	6	RNASET2	cg19851574	167178233	ILMN_1671565	167343096	0.495009	0.0890212	2.68884e-08	0.260153	20	-3.17326	0.336293	3.87347e-21	0.324303	20	-0.149469	0.022291	2.00938e-11	0.0423034	20	rs2769346	167370999	A	G	rs2769346	167370999	A	G	rs394522	167398071	A	C	1
CD	6	RNASET2	cg20406979	167373233	ILMN_1671565	167343096	0.179588	0.026808	2.09756e-11	0.0124593	20	-1.17651	0.0477381	4.15999e-134	5.96915e-09	20	-0.149469	0.022291	2.00938e-11	0.0423034	20	rs400837	167411008	C	T	rs400837	167411008	C	T	rs394522	167398071	A	C	0
CD	6	RNASET2	cg20486651	167070296	ILMN_1671565	167343096	-0.247145	0.0376629	5.30801e-11	0.149381	20	1.56844	0.0837388	2.8114e-78	0.673549	20	-0.149469	0.022291	2.00938e-11	0.0423034	20	rs389956	167407254	G	T	rs389956	167407254	G	T	rs394522	167398071	A	C	1
CD	6	RNASET2	cg20702879	167318108	ILMN_1671565	167343096	-0.480241	0.0795526	1.57222e-09	0.0897127	20	3.18575	0.257904	4.72532e-35	0.180112	20	-0.149469	0.022291	2.00938e-11	0.0423034	20	rs2757047	167374489	C	T	rs2757047	167374489	C	T	rs394522	167398071	A	C	1
CD	6	RNASET2	cg23216724	167571584	ILMN_1671565	167343096	0.290111	0.0447708	9.17711e-11	0.0385979	20	-1.88042	0.116076	5.05173e-59	0.00863642	20	-0.149469	0.022291	2.00938e-11	0.0423034	20	rs2769355	167380493	G	A	rs2769355	167380493	G	A	rs394522	167398071	A	C	0
CD	6	RNASET2	cg23641108	167183902	ILMN_1671565	167343096	0.406011	0.0687221	3.46252e-09	0.388251	20	-2.60274	0.225991	1.08341e-30	0.619771	20	-0.149469	0.022291	2.00938e-11	0.0423034	20	rs2769346	167370999	A	G	rs2769346	167370999	A	G	rs394522	167398071	A	C	1
CD	6	RNASET2	cg24160243	167185027	ILMN_1671565	167343096	0.378046	0.0614436	7.61629e-10	0.131536	20	-2.45039	0.196196	8.51914e-36	0.383373	20	-0.149469	0.022291	2.00938e-11	0.0423034	20	rs2769355	167380493	G	A	rs2769355	167380493	G	A	rs394522	167398071	A	C	1
CD	6	RNASET2	cg25258033	167368657	ILMN_1671565	167343096	0.146883	0.0221189	3.124e-11	0.0121539	20	-0.974242	0.0335088	7.60364e-186	0.000256788	20	-0.149469	0.022291	2.00938e-11	0.0423034	20	rs9348211	167375173	G	C	rs9348211	167375173	G	C	rs394522	167398071	A	C	0
CD	9	CARD9	cg00853853	139258524	ILMN_1712532	139258523	-0.606989	0.117278	2.27144e-07	0.00449073	20	-2.39482	0.312932	1.96553e-14	0.00523494	20	0.272201	0.0316427	7.81172e-18	0.234255	20	rs10870201	139257147	C	G	rs10870201	139257147	C	G	rs4078099	139267533	A	G	0
CD	9	CARD9	cg01275932	139367244	ILMN_1712532	139258523	0.604908	0.118463	3.28531e-07	0.0362261	20	2.13778	0.292744	2.82318e-13	0.000928243	20	0.272201	0.0316427	7.81172e-18	0.234255	20	rs11145760	139382594	G	A	rs11145760	139382594	G	A	rs4078099	139267533	A	G	0
CD	9	CARD9	cg07056794	139318309	ILMN_1712532	139258523	-0.0946263	0.0168371	1.90855e-08	1.44638e-05	20	-0.387929	0.0210602	9.08072e-76	2.10719e-29	20	0.272201	0.0316427	7.81172e-18	0.234255	20	rs1130635	139317869	T	C	rs1130635	139317869	T	C	rs4078099	139267533	A	G	0
CD	9	CARD9	cg13611204	139324423	ILMN_1712532	139258523	0.559137	0.095945	5.62018e-09	0.346644	20	1.80348	0.210973	1.24828e-17	0.000543159	20	0.272201	0.0316427	7.81172e-18	0.234255	20	rs10781543	139328369	T	C	rs10781543	139328369	T	C	rs4078099	139267533	A	G	0
CD	9	CARD9	cg13741927	139327495	ILMN_1712532	139258523	0.150827	0.0232449	8.66272e-11	2.23661e-06	20	0.561406	0.0315489	7.76017e-71	3.87295e-28	20	0.272201	0.0316427	7.81172e-18	0.234255	20	rs10781540	139321836	A	G	rs10781540	139321836	A	G	rs4078099	139267533	A	G	0
CD	9	CARD9	cg14115884	139300582	ILMN_1712532	139258523	0.354674	0.0467777	3.39948e-14	0.00054085	20	1.31675	0.090983	1.80869e-47	3.02934e-20	20	0.272201	0.0316427	7.81172e-18	0.234255	20	rs10781505	139271355	T	C	rs10781505	139271355	T	C	rs4078099	139267533	A	G	0
CD	9	CARD9	cg21195231	139240119	ILMN_1712532	139258523	0.505416	0.0965986	1.6757e-07	0.00138165	20	1.98613	0.231771	1.0405e-17	0.000586588	20	0.272201	0.0316427	7.81172e-18	0.234255	20	rs10870202	139257411	C	T	rs10870202	139257411	C	T	rs4078099	139267533	A	G	0
CD	9	SDCCAG3	cg00853853	139258524	ILMN_1803997	139296612	-0.606989	0.117278	2.27144e-07	0.00449073	20	1.08555	0.169342	1.45148e-10	4.05705e-05	20	-0.289171	0.0556704	2.05443e-07	1.65847e-07	20	rs10870201	139257147	C	G	rs10870201	139257147	C	G	rs4400498	139305007	T	C	0
CD	9	SDCCAG3	cg07056794	139318309	ILMN_1803997	139296612	-0.0946263	0.0168371	1.90855e-08	1.44638e-05	20	0.319798	0.0208449	4.01825e-53	5.16735e-26	20	-0.289171	0.0556704	2.05443e-07	1.65847e-07	20	rs1130635	139317869	T	C	rs1130635	139317869	T	C	rs4400498	139305007	T	C	0
CD	9	SDCCAG3	cg14115884	139300582	ILMN_1803997	139296612	0.354674	0.0467777	3.39948e-14	0.00054085	20	-0.325591	0.0527628	6.79297e-10	6.2164e-22	20	-0.289171	0.0556704	2.05443e-07	1.65847e-07	20	rs10781505	139271355	T	C	rs10781505	139271355	T	C	rs4400498	139305007	T	C	0
CD	9	SDCCAG3	cg00853853	139258524	ILMN_2380850	139297102	-0.606989	0.117278	2.27144e-07	0.00449073	20	1.07522	0.167956	1.53542e-10	0.115037	20	-0.314095	0.0599963	1.64776e-07	4.40512e-07	20	rs10870201	139257147	C	G	rs10870201	139257147	C	G	rs10870171	139318530	T	C	0
CD	9	SDCCAG3	cg07056794	139318309	ILMN_2380850	139297102	-0.0946263	0.0168371	1.90855e-08	1.44638e-05	20	0.298247	0.0206821	3.84324e-47	1.88321e-06	20	-0.314095	0.0599963	1.64776e-07	4.40512e-07	20	rs1130635	139317869	T	C	rs1130635	139317869	T	C	rs10870171	139318530	T	C	0
CD	9	SDCCAG3	cg13611204	139324423	ILMN_2380850	139297102	0.559137	0.095945	5.62018e-09	0.346644	20	-0.658287	0.11237	4.67835e-09	6.61965e-06	20	-0.314095	0.0599963	1.64776e-07	4.40512e-07	20	rs10781543	139328369	T	C	rs10781543	139328369	T	C	rs10870171	139318530	T	C	0
CD	9	SDCCAG3	cg13741927	139327495	ILMN_2380850	139297102	0.150827	0.0232449	8.66272e-11	2.23661e-06	20	-0.182018	0.027972	7.65855e-11	3.238e-18	20	-0.314095	0.0599963	1.64776e-07	4.40512e-07	20	rs10781540	139321836	A	G	rs10781540	139321836	A	G	rs10870171	139318530	T	C	0
CD	9	SDCCAG3	cg14115884	139300582	ILMN_2380850	139297102	0.354674	0.0467777	3.39948e-14	0.00054085	20	-0.402031	0.0542409	1.24458e-13	1.35089e-16	20	-0.314095	0.0599963	1.64776e-07	4.40512e-07	20	rs10781505	139271355	T	C	rs10781505	139271355	T	C	rs10870171	139318530	T	C	0
CD	9	SDCCAG3	cg21195231	139240119	ILMN_2380850	139297102	0.505416	0.0965986	1.6757e-07	0.00138165	20	-0.723671	0.11986	1.5641e-09	0.00021409	20	-0.314095	0.0599963	1.64776e-07	4.40512e-07	20	rs10870202	139257411	C	T	rs10870202	139257411	C	T	rs10870171	139318530	T	C	0
CD	9	INPP5E	cg00853853	139258524	ILMN_1811301	139323338	-0.606989	0.117278	2.27144e-07	0.00449073	20	2.28208	0.299333	2.46175e-14	0.000349275	20	-0.17081	0.0246432	4.16918e-12	5.58373e-07	20	rs10870201	139257147	C	G	rs10870201	139257147	C	G	rs4259518	139322503	C	T	0
CD	9	INPP5E	cg01275932	139367244	ILMN_1811301	139323338	0.604908	0.118463	3.28531e-07	0.0362261	20	-3.48527	0.455864	2.08255e-14	0.452305	20	-0.17081	0.0246432	4.16918e-12	5.58373e-07	20	rs11145760	139382594	G	A	rs11145760	139382594	G	A	rs4259518	139322503	C	T	0
CD	9	INPP5E	cg07056794	139318309	ILMN_1811301	139323338	-0.0946263	0.0168371	1.90855e-08	1.44638e-05	20	0.401101	0.0207931	6.50728e-83	4.23623e-30	20	-0.17081	0.0246432	4.16918e-12	5.58373e-07	20	rs1130635	139317869	T	C	rs1130635	139317869	T	C	rs4259518	139322503	C	T	0
CD	9	INPP5E	cg13611204	139324423	ILMN_1811301	139323338	0.559137	0.095945	5.62018e-09	0.346644	20	-2.91868	0.321808	1.19433e-19	0.0190874	20	-0.17081	0.0246432	4.16918e-12	5.58373e-07	20	rs10781543	139328369	T	C	rs10781543	139328369	T	C	rs4259518	139322503	C	T	0
CD	9	INPP5E	cg13741927	139327495	ILMN_1811301	139323338	0.150827	0.0232449	8.66272e-11	2.23661e-06	20	-0.901077	0.0363645	1.51042e-135	0.000700985	20	-0.17081	0.0246432	4.16918e-12	5.58373e-07	20	rs10781540	139321836	A	G	rs10781540	139321836	A	G	rs4259518	139322503	C	T	0
CD	9	INPP5E	cg14115884	139300582	ILMN_1811301	139323338	0.354674	0.0467777	3.39948e-14	0.00054085	20	-1.18957	0.0844575	4.70658e-45	1.15787e-18	20	-0.17081	0.0246432	4.16918e-12	5.58373e-07	20	rs10781505	139271355	T	C	rs10781505	139271355	T	C	rs4259518	139322503	C	T	0
CD	9	INPP5E	cg21195231	139240119	ILMN_1811301	139323338	0.505416	0.0965986	1.6757e-07	0.00138165	20	-1.87708	0.220543	1.72203e-17	1.9362e-06	20	-0.17081	0.0246432	4.16918e-12	5.58373e-07	20	rs10870202	139257411	C	T	rs10870202	139257411	C	T	rs4259518	139322503	C	T	0
CD	9	SEC16A	cg01275932	139367244	ILMN_2126344	139334824	0.604908	0.118463	3.28531e-07	0.0362261	20	-1.33777	0.20137	3.06673e-11	0.00285104	20	-0.446068	0.0760824	4.54687e-09	2.78254e-05	20	rs11145760	139382594	G	A	rs11145760	139382594	G	A	rs7863766	139381314	G	T	0
CD	9	SEC16A	cg13611204	139324423	ILMN_2126344	139334824	0.559137	0.095945	5.62018e-09	0.346644	20	-0.964496	0.135006	9.05838e-13	0.00018395	20	-0.446068	0.0760824	4.54687e-09	2.78254e-05	20	rs10781543	139328369	T	C	rs10781543	139328369	T	C	rs7863766	139381314	G	T	0
CD	9	SEC16A	cg13741927	139327495	ILMN_2126344	139334824	0.150827	0.0232449	8.66272e-11	2.23661e-06	20	-0.320579	0.0288449	1.07381e-28	8.8141e-05	20	-0.446068	0.0760824	4.54687e-09	2.78254e-05	20	rs10781540	139321836	A	G	rs10781540	139321836	A	G	rs7863766	139381314	G	T	0
CD	9	SEC16A	cg14115884	139300582	ILMN_2126344	139334824	0.354674	0.0467777	3.39948e-14	0.00054085	20	-0.347459	0.0529733	5.41196e-11	6.26144e-09	20	-0.446068	0.0760824	4.54687e-09	2.78254e-05	20	rs10781505	139271355	T	C	rs10781505	139271355	T	C	rs7863766	139381314	G	T	0
CD	16	CCDC101	cg01542023	28550637	ILMN_1701477	28602159	-0.327199	0.0630151	2.07609e-07	0.0973456	20	0.79442	0.0950214	6.24878e-17	0.571519	20	-0.27359	0.0575673	2.00886e-06	0.0012971	20	rs113208333	28606160	G	T	rs140001625	28575917	C	T	rs151231	28582849	A	G	0
CD	16	CCDC101	cg02195680	28519566	ILMN_1701477	28602159	-0.45698	0.0914989	5.90268e-07	0.0513306	20	0.975509	0.139343	2.54548e-12	0.0160791	20	-0.27359	0.0575673	2.00886e-06	0.0012971	20	rs151181	28490517	T	C	rs40831	28508447	A	G	rs151231	28582849	A	G	0
CD	16	CCDC101	cg04414917	28889971	ILMN_1701477	28602159	-0.351188	0.065849	9.64773e-08	0.0622786	20	0.690481	0.0980077	1.85236e-12	0.00109676	20	-0.27359	0.0575673	2.00886e-06	0.0012971	20	rs8049439	28837515	T	C	rs187668816	28829117	G	A	rs151231	28582849	A	G	0
CD	16	CCDC101	cg08761264	28874980	ILMN_1701477	28602159	-0.343077	0.0633032	5.97362e-08	0.0649922	20	0.667282	0.0893981	8.38297e-14	0.000741829	20	-0.27359	0.0575673	2.00886e-06	0.0012971	20	rs4788100	28864673	T	C	rs62036618	28828834	A	C	rs151231	28582849	A	G	0
CD	16	CCDC101	cg09046979	28333134	ILMN_1701477	28602159	-0.151173	0.0265041	1.17196e-08	0.0339761	20	0.226382	0.0297874	2.96276e-14	2.99833e-13	20	-0.27359	0.0575673	2.00886e-06	0.0012971	20	rs2650492	28333411	G	A	rs2650492	28333411	G	A	rs151231	28582849	A	G	0
CD	16	CCDC101	cg09754948	28834200	ILMN_1701477	28602159	0.370178	0.0716067	2.34596e-07	0.00303473	20	-0.750932	0.103611	4.24293e-13	7.65838e-06	20	-0.27359	0.0575673	2.00886e-06	0.0012971	20	rs3088215	28853996	A	C	rs12928404	28847246	T	C	rs151231	28582849	A	G	0
CD	16	CCDC101	cg27413008	28519597	ILMN_1701477	28602159	-0.284886	0.0515859	3.34098e-08	0.0224674	20	0.664832	0.072495	4.69842e-20	0.0658632	20	-0.27359	0.0575673	2.00886e-06	0.0012971	20	rs4788083	28545449	A	G	rs180743	28507644	C	G	rs151231	28582849	A	G	0
CD	16	CCDC101	cg01542023	28550637	ILMN_1684789	28603040	-0.327199	0.0630151	2.07609e-07	0.0973456	20	0.964119	0.105162	4.82064e-20	0.0131977	20	-0.192261	0.0398222	1.37923e-06	0.000133618	20	rs113208333	28606160	G	T	rs140001625	28575917	C	T	rs193628	28582142	T	G	0
CD	16	CCDC101	cg02195680	28519566	ILMN_1684789	28603040	-0.45698	0.0914989	5.90268e-07	0.0513306	20	1.44231	0.180082	1.15433e-15	0.246967	20	-0.192261	0.0398222	1.37923e-06	0.000133618	20	rs151181	28490517	T	C	rs40831	28508447	A	G	rs193628	28582142	T	G	0
CD	16	CCDC101	cg04414917	28889971	ILMN_1684789	28603040	-0.351188	0.065849	9.64773e-08	0.0622786	20	0.978967	0.116182	3.57311e-17	0.000969765	20	-0.192261	0.0398222	1.37923e-06	0.000133618	20	rs8049439	28837515	T	C	rs187668816	28829117	G	A	rs193628	28582142	T	G	0
CD	16	CCDC101	cg08761264	28874980	ILMN_1684789	28603040	-0.343077	0.0633032	5.97362e-08	0.0649922	20	0.968274	0.106632	1.08026e-19	0.00169035	20	-0.192261	0.0398222	1.37923e-06	0.000133618	20	rs4788100	28864673	T	C	rs62036618	28828834	A	C	rs193628	28582142	T	G	0
CD	16	CCDC101	cg09046979	28333134	ILMN_1684789	28603040	-0.151173	0.0265041	1.17196e-08	0.0339761	20	0.334273	0.0308154	2.04798e-27	1.05212e-16	20	-0.192261	0.0398222	1.37923e-06	0.000133618	20	rs2650492	28333411	G	A	rs2650492	28333411	G	A	rs193628	28582142	T	G	0
CD	16	CCDC101	cg09754948	28834200	ILMN_1684789	28603040	0.370178	0.0716067	2.34596e-07	0.00303473	20	-1.03352	0.12282	3.93069e-17	8.98257e-08	20	-0.192261	0.0398222	1.37923e-06	0.000133618	20	rs3088215	28853996	A	C	rs12928404	28847246	T	C	rs193628	28582142	T	G	0
CD	16	CCDC101	cg27413008	28519597	ILMN_1684789	28603040	-0.284886	0.0515859	3.34098e-08	0.0224674	20	0.891048	0.0828896	5.9379e-27	0.0427106	20	-0.192261	0.0398222	1.37923e-06	0.000133618	20	rs4788083	28545449	A	G	rs180743	28507644	C	G	rs193628	28582142	T	G	0
CD	16	SULT1A1	cg01542023	28550637	ILMN_2336133	28617525	-0.327199	0.0630151	2.07609e-07	0.0973456	20	1.43285	0.1363	7.5638e-26	0.260986	20	-0.233427	0.0430331	5.8165e-08	0.260816	20	rs113208333	28606160	G	T	rs140001625	28575917	C	T	rs3020805	28618071	G	C	1
CD	16	SULT1A1	cg02195680	28519566	ILMN_2336133	28617525	-0.45698	0.0914989	5.90268e-07	0.0513306	20	1.7825	0.21244	4.83621e-17	0.0209285	20	-0.233427	0.0430331	5.8165e-08	0.260816	20	rs151181	28490517	T	C	rs40831	28508447	A	G	rs3020805	28618071	G	C	1
CD	16	SULT1A1	cg04414917	28889971	ILMN_2336133	28617525	-0.351188	0.065849	9.64773e-08	0.0622786	20	1.24929	0.135591	3.15026e-20	0.00013892	20	-0.233427	0.0430331	5.8165e-08	0.260816	20	rs8049439	28837515	T	C	rs187668816	28829117	G	A	rs3020805	28618071	G	C	0
CD	16	SULT1A1	cg08761264	28874980	ILMN_2336133	28617525	-0.343077	0.0633032	5.97362e-08	0.0649922	20	1.22804	0.123717	3.20183e-23	0.000201335	20	-0.233427	0.0430331	5.8165e-08	0.260816	20	rs4788100	28864673	T	C	rs62036618	28828834	A	C	rs3020805	28618071	G	C	0
CD	16	SULT1A1	cg09046979	28333134	ILMN_2336133	28617525	-0.151173	0.0265041	1.17196e-08	0.0339761	20	0.425391	0.0320072	2.62907e-40	7.51677e-24	20	-0.233427	0.0430331	5.8165e-08	0.260816	20	rs2650492	28333411	G	A	rs2650492	28333411	G	A	rs3020805	28618071	G	C	0
CD	16	SULT1A1	cg09754948	28834200	ILMN_2336133	28617525	0.370178	0.0716067	2.34596e-07	0.00303473	20	-1.31265	0.144042	8.01305e-20	4.85743e-07	20	-0.233427	0.0430331	5.8165e-08	0.260816	20	rs3088215	28853996	A	C	rs12928404	28847246	T	C	rs3020805	28618071	G	C	0
CD	16	SULT1A1	cg27413008	28519597	ILMN_2336133	28617525	-0.284886	0.0515859	3.34098e-08	0.0224674	20	1.11982	0.0948137	3.43401e-32	0.000360052	20	-0.233427	0.0430331	5.8165e-08	0.260816	20	rs4788083	28545449	A	G	rs180743	28507644	C	G	rs3020805	28618071	G	C	0
CD	16	NPIPL2	cg01542023	28550637	ILMN_1687571	28773726	-0.327199	0.0630151	2.07609e-07	0.0973456	20	-1.58818	0.147265	4.07526e-27	0.00536525	20	0.190107	0.0320323	2.94128e-09	0.121509	20	rs113208333	28606160	G	T	rs140001625	28575917	C	T	rs7191618	28565667	G	C	0
CD	16	NPIPL2	cg02195680	28519566	ILMN_1687571	28773726	-0.45698	0.0914989	5.90268e-07	0.0513306	20	-2.4053	0.273834	1.58088e-18	0.355648	20	0.190107	0.0320323	2.94128e-09	0.121509	20	rs151181	28490517	T	C	rs40831	28508447	A	G	rs7191618	28565667	G	C	1
CD	16	NPIPL2	cg04414917	28889971	ILMN_1687571	28773726	-0.351188	0.065849	9.64773e-08	0.0622786	20	-1.73742	0.17313	1.06551e-23	0.0110216	20	0.190107	0.0320323	2.94128e-09	0.121509	20	rs8049439	28837515	T	C	rs187668816	28829117	G	A	rs7191618	28565667	G	C	1
CD	16	NPIPL2	cg08761264	28874980	ILMN_1687571	28773726	-0.343077	0.0633032	5.97362e-08	0.0649922	20	-1.54557	0.145783	2.92072e-26	0.000103078	20	0.190107	0.0320323	2.94128e-09	0.121509	20	rs4788100	28864673	T	C	rs62036618	28828834	A	C	rs7191618	28565667	G	C	0
CD	16	NPIPL2	cg09046979	28333134	ILMN_1687571	28773726	-0.151173	0.0265041	1.17196e-08	0.0339761	20	-0.551721	0.0336571	2.16693e-60	5.07125e-27	20	0.190107	0.0320323	2.94128e-09	0.121509	20	rs2650492	28333411	G	A	rs2650492	28333411	G	A	rs7191618	28565667	G	C	0
CD	16	NPIPL2	cg09754948	28834200	ILMN_1687571	28773726	0.370178	0.0716067	2.34596e-07	0.00303473	20	1.77278	0.18113	1.27599e-22	3.4649e-06	20	0.190107	0.0320323	2.94128e-09	0.121509	20	rs3088215	28853996	A	C	rs12928404	28847246	T	C	rs7191618	28565667	G	C	0
CD	16	NPIPL2	cg27413008	28519597	ILMN_1687571	28773726	-0.284886	0.0515859	3.34098e-08	0.0224674	20	-1.47881	0.114782	5.5627e-38	0.0363752	20	0.190107	0.0320323	2.94128e-09	0.121509	20	rs4788083	28545449	A	G	rs180743	28507644	C	G	rs7191618	28565667	G	C	1
CD	16	TUFM	cg01542023	28550637	ILMN_1738369	28854373	-0.327199	0.0630151	2.07609e-07	0.0973456	20	-1.6463	0.151076	1.1892e-27	2.60484e-05	20	0.146156	0.0253022	7.63058e-09	0.00472045	20	rs113208333	28606160	G	T	rs140001625	28575917	C	T	rs12928404	28847246	C	T	0
CD	16	TUFM	cg02195680	28519566	ILMN_1738369	28854373	-0.45698	0.0914989	5.90268e-07	0.0513306	20	-2.6063	0.293811	7.27105e-19	0.241159	20	0.146156	0.0253022	7.63058e-09	0.00472045	20	rs151181	28490517	T	C	rs40831	28508447	A	G	rs12928404	28847246	C	T	0
CD	16	TUFM	cg04414917	28889971	ILMN_1738369	28854373	-0.351188	0.065849	9.64773e-08	0.0622786	20	-2.29912	0.218771	7.83076e-26	0.475836	20	0.146156	0.0253022	7.63058e-09	0.00472045	20	rs8049439	28837515	T	C	rs187668816	28829117	G	A	rs12928404	28847246	C	T	0
CD	16	TUFM	cg08761264	28874980	ILMN_1738369	28854373	-0.343077	0.0633032	5.97362e-08	0.0649922	20	-2.15351	0.190567	1.30411e-29	0.437086	20	0.146156	0.0253022	7.63058e-09	0.00472045	20	rs4788100	28864673	T	C	rs62036618	28828834	A	C	rs12928404	28847246	C	T	0
CD	16	TUFM	cg09046979	28333134	ILMN_1738369	28854373	-0.151173	0.0265041	1.17196e-08	0.0339761	20	-0.577711	0.0337609	1.21134e-65	2.36982e-31	20	0.146156	0.0253022	7.63058e-09	0.00472045	20	rs2650492	28333411	G	A	rs2650492	28333411	G	A	rs12928404	28847246	C	T	0
CD	16	TUFM	cg09754948	28834200	ILMN_1738369	28854373	0.370178	0.0716067	2.34596e-07	0.00303473	20	2.63403	0.254761	4.6839e-25	0.0788804	20	0.146156	0.0253022	7.63058e-09	0.00472045	20	rs3088215	28853996	A	C	rs12928404	28847246	T	C	rs12928404	28847246	C	T	0
CD	16	TUFM	cg27413008	28519597	ILMN_1738369	28854373	-0.284886	0.0515859	3.34098e-08	0.0224674	20	-1.58903	0.120907	1.8783e-39	0.000711227	20	0.146156	0.0253022	7.63058e-09	0.00472045	20	rs4788083	28545449	A	G	rs180743	28507644	C	G	rs12928404	28847246	C	T	0
CD	17	GSDMB	cg27435903	38065264	ILMN_1666206	38060997	-0.394707	0.0776516	3.71432e-07	0.0910925	20	2.41151	0.236664	2.20699e-24	0.0255002	20	-0.129693	0.0244198	1.09045e-07	0.00150239	20	rs12939832	38064876	G	A	rs12939832	38064876	G	A	rs12936231	38029120	C	G	0
CD	17	GSDMB	cg27435903	38065264	ILMN_2347193	38062136	-0.394707	0.0776516	3.71432e-07	0.0910925	20	1.82902	0.187075	1.41454e-22	0.000287787	20	-0.159867	0.0303095	1.3312e-07	0.00131723	20	rs12939832	38064876	G	A	rs12939832	38064876	G	A	rs12936231	38029120	C	G	0
CD	17	ORMDL3	cg27435903	38065264	ILMN_1662174	38077572	-0.394707	0.0776516	3.71432e-07	0.0910925	20	2.09029	0.209279	1.72e-23	0.0170922	20	-0.151113	0.0285915	1.2554e-07	0.00121256	20	rs12939832	38064876	G	A	rs12939832	38064876	G	A	rs12936231	38029120	C	G	0
CD	20	LIME1	cg04078896	62338273	ILMN_2183687	62370429	-0.307226	0.0548017	2.06901e-08	0.100706	20	0.806744	0.0780379	4.75073e-25	0.00046279	20	-0.324305	0.0538761	1.75006e-09	0.063736	20	rs2253829	62373079	G	C	rs2253829	62373079	G	C	rs6062509	62362563	G	T	0
CD	20	LIME1	cg04379041	62364801	ILMN_2183687	62370429	-0.469154	0.0909408	2.4841e-07	0.0697579	20	1.20466	0.150028	9.77818e-16	0.00025472	20	-0.324305	0.0538761	1.75006e-09	0.063736	20	rs35201382	62344694	T	C	rs35201382	62344694	T	C	rs6062509	62362563	G	T	0
CD	20	LIME1	cg06653796	62367805	ILMN_2183687	62370429	-0.331324	0.0572068	6.968e-09	0.514942	20	0.823306	0.0808071	2.23104e-24	0.000325492	20	-0.324305	0.0538761	1.75006e-09	0.063736	20	rs71325463	62362834	G	A	rs71325463	62362834	G	A	rs6062509	62362563	G	T	0
CD	20	LIME1	cg08432509	62317768	ILMN_2183687	62370429	-0.399878	0.0760709	1.46702e-07	0.0665616	20	1.07783	0.121075	5.47752e-19	4.41628e-05	20	-0.324305	0.0538761	1.75006e-09	0.063736	20	rs41309367	62309554	T	C	rs41309367	62309554	T	C	rs6062509	62362563	G	T	0
CD	20	LIME1	cg14396214	62367998	ILMN_2183687	62370429	-0.512228	0.0978882	1.66979e-07	0.657816	20	1.27283	0.162713	5.17554e-15	0.0227911	20	-0.324305	0.0538761	1.75006e-09	0.063736	20	rs71325463	62362834	G	A	rs71325463	62362834	G	A	rs6062509	62362563	G	T	1
CD	20	LIME1	cg14977069	62367698	ILMN_2183687	62370429	-0.408235	0.0732205	2.46934e-08	0.673289	20	1.01442	0.111083	6.71713e-20	0.00427446	20	-0.324305	0.0538761	1.75006e-09	0.063736	20	rs71325463	62362834	G	A	rs71325463	62362834	G	A	rs6062509	62362563	G	T	0
CD	20	LIME1	cg18611245	62338235	ILMN_2183687	62370429	-0.287268	0.0501509	1.01574e-08	0.197854	20	0.751475	0.0709982	3.51955e-26	3.86308e-05	20	-0.324305	0.0538761	1.75006e-09	0.063736	20	rs2738758	62349625	C	G	rs2738758	62349625	C	G	rs6062509	62362563	G	T	0
CD	20	LIME1	cg19841423	62366755	ILMN_2183687	62370429	-0.263331	0.0455287	7.30132e-09	0.176328	20	0.674629	0.0619325	1.24501e-27	7.9605e-06	20	-0.324305	0.0538761	1.75006e-09	0.063736	20	rs2259858	62346459	A	T	rs2259858	62346459	A	T	rs6062509	62362563	G	T	0
CD	20	LIME1	cg20642413	62338338	ILMN_2183687	62370429	-0.320836	0.0553502	6.77272e-09	0.304342	20	0.976012	0.087617	8.05484e-29	0.0154964	20	-0.324305	0.0538761	1.75006e-09	0.063736	20	rs6062504	62348907	G	A	rs6062504	62348907	G	A	rs6062509	62362563	G	T	1
CD	20	LIME1	cg21201401	62367884	ILMN_2183687	62370429	-0.442411	0.0808584	4.4642e-08	0.516873	20	1.09935	0.126427	3.45332e-18	0.00117174	20	-0.324305	0.0538761	1.75006e-09	0.063736	20	rs71325463	62362834	G	A	rs71325463	62362834	G	A	rs6062509	62362563	G	T	0
CD	20	LIME1	cg24631526	62367961	ILMN_2183687	62370429	-0.332015	0.0596748	2.64055e-08	0.148334	20	0.871552	0.087489	2.23877e-23	0.000191684	20	-0.324305	0.0538761	1.75006e-09	0.063736	20	rs1151624	62369895	G	A	rs1151624	62369895	G	A	rs6062509	62362563	G	T	0
CD	22	UBE2L3	cg25421647	21921833	ILMN_1677877	21978213	0.479811	0.0956786	5.3082e-07	0.387663	20	2.53945	0.302985	5.22827e-17	0.0248528	20	0.178953	0.0309326	7.24088e-09	0.206948	20	rs8137950	21969640	T	C	rs8137950	21969640	T	C	rs5754323	21957992	C	T	1
CD	22	UBE2L3	cg26844104	21921731	ILMN_1677877	21978213	0.357948	0.070863	4.38876e-07	0.213724	16	2.01253	0.201145	1.44302e-23	0.0774417	16	0.178953	0.0309326	7.24088e-09	0.206948	20	rs5754166	21930777	C	T	rs5754166	21930777	C	T	rs5754323	21957992	C	T	1
EY	1	SDCCAG8	cg06882058	243646787	ILMN_1728802	243542144	-0.0288057	0.00505212	1.18616e-08	0.206024	20	0.442374	0.0591912	7.80023e-14	0.299522	20	-0.0635223	0.0126875	5.53809e-07	0.377213	20	rs10926994	243500994	C	T	rs10926994	243500994	C	T	rs3897821	243420388	G	A	1
EY	1	SDCCAG8	cg12211856	243646691	ILMN_1728802	243542144	-0.0469897	0.00898145	1.67814e-07	0.233574	20	0.709755	0.109052	7.59368e-11	0.11158	20	-0.0635223	0.0126875	5.53809e-07	0.377213	20	rs12741781	243428152	T	G	rs12741781	243428152	T	G	rs3897821	243420388	G	A	1
EY	1	SDCCAG8	cg24645447	243426679	ILMN_1728802	243542144	0.0453131	0.00857421	1.25832e-07	0.118988	20	-0.684432	0.103525	3.8111e-11	0.0668218	20	-0.0635223	0.0126875	5.53809e-07	0.377213	20	rs12741781	243428152	T	G	rs12741781	243428152	T	G	rs3897821	243420388	G	A	1
EY	2	AFF3	cg06183267	100759134	ILMN_1775235	100163869	0.0126469	0.00239939	1.35758e-07	1.2897e-07	20	-0.222151	0.027216	3.28062e-16	4.53766e-27	20	-0.0401784	0.00605911	3.33256e-11	1.08167e-06	20	rs11681966	100759457	C	A	rs11681966	100759457	C	A	rs7565967	100744683	G	T	0
EY	2	AFF3	cg07349094	100759014	ILMN_1775235	100163869	0.0126078	0.0023201	5.50538e-08	3.71658e-08	20	-0.218852	0.0270166	5.46707e-16	5.34491e-28	20	-0.0401784	0.00605911	3.33256e-11	1.08167e-06	20	rs12712068	100764439	A	G	rs12712068	100764439	A	G	rs7565967	100744683	G	T	0
EY	2	AFF3	cg12126990	100588044	ILMN_1775235	100163869	0.0552421	0.009488	5.8041e-09	0.141178	20	-1.37432	0.161545	1.77977e-17	3.41627e-07	20	-0.0401784	0.00605911	3.33256e-11	1.08167e-06	20	rs6732141	100743492	C	G	rs6732141	100743492	C	G	rs7565967	100744683	G	T	0
EY	3	USP4	cg05126514	49697458	ILMN_1798712	49315124	-0.0173336	0.00186874	1.76651e-20	0.000168534	20	-0.17872	0.0209256	1.33393e-17	1.40024e-09	20	0.0231373	0.00493062	2.69778e-06	0.0191104	20	rs9836291	49697459	G	A	rs9836291	49697459	G	A	rs9813813	49207093	A	T	0
EY	3	USP4	cg06313718	49714199	ILMN_1798712	49315124	-0.0319482	0.00371162	7.46108e-18	0.00514324	20	-0.337297	0.041201	2.68644e-16	8.72407e-06	20	0.0231373	0.00493062	2.69778e-06	0.0191104	20	rs9823546	49705512	T	A	rs9823546	49705512	T	A	rs9813813	49207093	A	T	0
EY	3	USP4	cg08510456	49591008	ILMN_1798712	49315124	0.0744139	0.0110968	2.00216e-11	0.245847	20	0.766431	0.120105	1.75557e-10	2.04595e-11	20	0.0231373	0.00493062	2.69778e-06	0.0191104	20	rs13086611	49385417	A	T	rs13086611	49385417	A	T	rs9813813	49207093	A	T	0
EY	3	USP4	cg20832320	49712339	ILMN_1798712	49315124	-0.0783438	0.0115561	1.20632e-11	0.0100797	20	-0.784619	0.121726	1.14988e-10	8.89132e-10	20	0.0231373	0.00493062	2.69778e-06	0.0191104	20	rs4625	49572140	A	G	rs4625	49572140	A	G	rs9813813	49207093	A	T	0
EY	3	USP4	cg27360567	49941613	ILMN_1798712	49315124	0.0490991	0.00687995	9.5703e-13	0.000224509	20	0.416412	0.0727867	1.05905e-08	0.0127382	20	0.0231373	0.00493062	2.69778e-06	0.0191104	20	rs9848497	49951316	C	T	rs9848497	49951316	C	T	rs9813813	49207093	A	T	0
EY	3	APEH	cg05126514	49697458	ILMN_1718023	49720758	-0.0173336	0.00186874	1.76651e-20	0.000168534	20	-0.231436	0.0207127	5.48791e-29	0.000161683	20	0.0737546	0.0102645	6.70127e-13	0.000100462	20	rs9836291	49697459	G	A	rs9836291	49697459	G	A	rs1131095	49714225	C	T	0
EY	3	APEH	cg06313718	49714199	ILMN_1718023	49720758	-0.0319482	0.00371162	7.46108e-18	0.00514324	20	-0.429404	0.0422655	3.00124e-24	0.000617258	20	0.0737546	0.0102645	6.70127e-13	0.000100462	20	rs9823546	49705512	T	A	rs9823546	49705512	T	A	rs1131095	49714225	C	T	0
EY	3	APEH	cg08510456	49591008	ILMN_1718023	49720758	0.0744139	0.0110968	2.00216e-11	0.245847	20	0.912088	0.130021	2.3006e-12	0.000846518	20	0.0737546	0.0102645	6.70127e-13	0.000100462	20	rs13086611	49385417	A	T	rs13086611	49385417	A	T	rs1131095	49714225	C	T	0
EY	3	APEH	cg20832320	49712339	ILMN_1718023	49720758	-0.0783438	0.0115561	1.20632e-11	0.0100797	20	-0.923824	0.131119	1.84549e-12	3.01476e-07	20	0.0737546	0.0102645	6.70127e-13	0.000100462	20	rs4625	49572140	A	G	rs4625	49572140	A	G	rs1131095	49714225	C	T	0
EY	3	APEH	cg24011261	49396226	ILMN_1718023	49720758	-0.107094	0.0189973	1.72694e-08	0.00521416	20	-1.26573	0.219864	8.56857e-09	0.130003	20	0.0737546	0.0102645	6.70127e-13	0.000100462	20	rs111903592	49427319	G	C	rs111903592	49427319	G	C	rs1131095	49714225	C	T	0
EY	3	C3orf54	cg05666287	49757470	ILMN_1690454	49842332	-0.0546935	0.00817059	2.17233e-11	0.000154844	20	-0.464087	0.0829152	2.17934e-08	0.769454	20	0.114268	0.0221726	2.5555e-07	0.0671281	20	rs2271961	49878113	T	C	rs2271961	49878113	T	C	rs6802890	49832261	G	A	0
EY	3	C3orf54	cg08166588	49757438	ILMN_1690454	49842332	-0.041413	0.00580687	9.91147e-13	1.26212e-05	20	-0.367831	0.0628458	4.83063e-09	0.961136	20	0.114268	0.0221726	2.5555e-07	0.0671281	20	rs6766836	49810961	A	G	rs6766836	49810961	A	G	rs6802890	49832261	G	A	0
EY	8	PPP1R16A	cg00533182	145726136	ILMN_1757882	145727417	0.0239466	0.00445593	7.6971e-08	0.34266	20	0.709236	0.0606605	1.40214e-31	0.395709	20	0.030164	0.00596926	4.34438e-07	0.0399066	20	rs1985022	145684031	C	T	rs1985022	145684031	C	T	rs2620666	145703413	C	T	1
EY	8	PPP1R16A	cg01099220	145747659	ILMN_1757882	145727417	-0.0367432	0.00685767	8.4161e-08	4.1386e-05	20	-0.938775	0.0986953	1.87305e-21	0.0021193	20	0.030164	0.00596926	4.34438e-07	0.0399066	20	rs2721173	145744429	C	T	rs2721173	145744429	C	T	rs2620666	145703413	C	T	0
EY	8	PPP1R16A	cg08302650	145750040	ILMN_1757882	145727417	0.0192278	0.00349668	3.82232e-08	0.00053958	20	0.51641	0.0430363	3.57913e-33	1.29303e-05	20	0.030164	0.00596926	4.34438e-07	0.0399066	20	rs3757966	145744618	G	A	rs3757966	145744618	G	A	rs2620666	145703413	C	T	0
EY	8	PPP1R16A	cg09372546	145733659	ILMN_1757882	145727417	-0.0394357	0.00787219	5.45734e-07	0.0265738	20	-1.05914	0.12407	1.38169e-17	0.00177183	20	0.030164	0.00596926	4.34438e-07	0.0399066	20	rs3757966	145744618	G	A	rs3757966	145744618	G	A	rs2620666	145703413	C	T	0
EY	8	PPP1R16A	cg13257436	145726034	ILMN_1757882	145727417	0.0244947	0.00476781	2.78389e-07	0.322491	20	0.7304	0.0619252	4.14764e-32	0.347251	20	0.030164	0.00596926	4.34438e-07	0.0399066	20	rs112422823	145691915	G	C	rs112422823	145691915	G	C	rs2620666	145703413	C	T	1
EY	8	PPP1R16A	cg14739437	145748548	ILMN_1757882	145727417	-0.0174025	0.00314455	3.12716e-08	0.0024456	20	-0.467387	0.0377534	3.35329e-35	1.39613e-07	20	0.030164	0.00596926	4.34438e-07	0.0399066	20	rs3757966	145744618	G	A	rs3757966	145744618	G	A	rs2620666	145703413	C	T	0
EY	8	PPP1R16A	cg16383222	145688536	ILMN_1757882	145727417	-0.0378555	0.007285	2.03215e-07	0.641405	20	-1.08907	0.117911	2.55091e-20	0.252416	20	0.030164	0.00596926	4.34438e-07	0.0399066	20	rs11542372	145677089	A	G	rs11542372	145677089	A	G	rs2620666	145703413	C	T	1
EY	8	PPP1R16A	cg17574911	145726688	ILMN_1757882	145727417	0.0255483	0.00498694	3.00657e-07	0.29588	20	0.761817	0.0655455	3.15944e-31	0.668137	20	0.030164	0.00596926	4.34438e-07	0.0399066	20	rs112422823	145691915	G	C	rs112422823	145691915	G	C	rs2620666	145703413	C	T	1
EY	8	PPP1R16A	cg23516283	145727318	ILMN_1757882	145727417	0.0458565	0.00895538	3.04641e-07	0.00163404	20	1.17161	0.140388	7.08758e-17	0.0043691	20	0.030164	0.00596926	4.34438e-07	0.0399066	20	rs2721173	145744429	C	T	rs2721173	145744429	C	T	rs2620666	145703413	C	T	0
EY	8	LRRC14	cg00533182	145726136	ILMN_1678998	145750447	0.0239466	0.00445593	7.6971e-08	0.34266	20	0.711255	0.0608585	1.48515e-31	2.98604e-08	20	0.0271885	0.00517123	1.45907e-07	0.0524231	20	rs1985022	145684031	C	T	rs1985022	145684031	C	T	rs9071	145750506	A	G	0
EY	8	LRRC14	cg01099220	145747659	ILMN_1678998	145750447	-0.0367432	0.00685767	8.4161e-08	4.1386e-05	20	-1.22688	0.116263	4.93603e-26	0.250319	20	0.0271885	0.00517123	1.45907e-07	0.0524231	20	rs2721173	145744429	C	T	rs2721173	145744429	C	T	rs9071	145750506	A	G	0
EY	8	LRRC14	cg08302650	145750040	ILMN_1678998	145750447	0.0192278	0.00349668	3.82232e-08	0.00053958	20	0.689349	0.0471013	1.66854e-48	0.00810994	20	0.0271885	0.00517123	1.45907e-07	0.0524231	20	rs3757966	145744618	G	A	rs3757966	145744618	G	A	rs9071	145750506	A	G	0
EY	8	LRRC14	cg09372546	145733659	ILMN_1678998	145750447	-0.0394357	0.00787219	5.45734e-07	0.0265738	20	-1.41384	0.151259	9.0049e-21	0.0320462	20	0.0271885	0.00517123	1.45907e-07	0.0524231	20	rs3757966	145744618	G	A	rs3757966	145744618	G	A	rs9071	145750506	A	G	1
EY	8	LRRC14	cg13257436	145726034	ILMN_1678998	145750447	0.0244947	0.00476781	2.78389e-07	0.322491	20	0.780803	0.0637834	1.86583e-34	2.61159e-06	20	0.0271885	0.00517123	1.45907e-07	0.0524231	20	rs112422823	145691915	G	C	rs112422823	145691915	G	C	rs9071	145750506	A	G	0
EY	8	LRRC14	cg14739437	145748548	ILMN_1678998	145750447	-0.0174025	0.00314455	3.12716e-08	0.0024456	20	-0.623908	0.0406649	3.96514e-53	0.0225023	20	0.0271885	0.00517123	1.45907e-07	0.0524231	20	rs3757966	145744618	G	A	rs3757966	145744618	G	A	rs9071	145750506	A	G	0
EY	8	LRRC14	cg16383222	145688536	ILMN_1678998	145750447	-0.0378555	0.007285	2.03215e-07	0.641405	20	-1.10942	0.119415	1.53584e-20	6.75483e-06	20	0.0271885	0.00517123	1.45907e-07	0.0524231	20	rs11542372	145677089	A	G	rs11542372	145677089	A	G	rs9071	145750506	A	G	0
EY	8	LRRC14	cg17574911	145726688	ILMN_1678998	145750447	0.0255483	0.00498694	3.00657e-07	0.29588	20	0.814388	0.0675878	1.95536e-33	2.794e-07	20	0.0271885	0.00517123	1.45907e-07	0.0524231	20	rs112422823	145691915	G	C	rs112422823	145691915	G	C	rs9071	145750506	A	G	0
EY	8	LRRC14	cg23516283	145727318	ILMN_1678998	145750447	0.0458565	0.00895538	3.04641e-07	0.00163404	20	1.53118	0.169713	1.84362e-19	0.273774	20	0.0271885	0.00517123	1.45907e-07	0.0524231	20	rs2721173	145744429	C	T	rs2721173	145744429	C	T	rs9071	145750506	A	G	0
EY	12	SUOX	cg10869879	56474569	ILMN_1803745	56399238	-0.050469	0.00920445	4.17904e-08	0.487164	20	0.813294	0.119785	1.12419e-11	0.165623	20	-0.057716	0.0101213	1.18123e-08	0.335342	20	rs4759229	56474480	G	A	rs4759229	56474480	G	A	rs7302200	56449435	A	G	1
EY	12	RPS26	cg10869879	56474569	ILMN_2209027	56436252	-0.050469	0.00920445	4.17904e-08	0.487164	20	-3.09126	0.318896	3.20962e-22	0.000128907	20	0.0120157	0.00215292	2.3897e-08	0.0086577	20	rs4759229	56474480	G	A	rs4759229	56474480	G	A	rs1131017	56435929	C	G	0
EY	12	RPS26	cg10869879	56474569	ILMN_1695585	56437234	-0.050469	0.00920445	4.17904e-08	0.487164	20	-3.11311	0.321109	3.17087e-22	0.000150877	20	0.011878	0.00212802	2.38154e-08	0.0078894	20	rs4759229	56474480	G	A	rs4759229	56474480	G	A	rs1131017	56435929	C	G	0
EY	12	ABCB9	cg01687878	123616817	ILMN_2343048	123413594	0.0307593	0.00453268	1.15181e-11	0.178513	20	0.397637	0.0480186	1.22257e-16	0.0421634	20	0.0631904	0.0108389	5.54333e-09	0.0344638	20	rs1727312	123642220	T	G	rs1790134	123697898	C	T	rs4148856	123450765	G	C	1
EY	12	ABCB9	cg02203224	123464087	ILMN_2343048	123413594	0.0362154	0.00553347	5.95781e-11	0.113452	20	0.515713	0.0626991	1.9487e-16	0.523871	20	0.0631904	0.0108389	5.54333e-09	0.0344638	20	rs4148862	123568619	C	A	rs4148862	123568619	C	A	rs4148856	123450765	G	C	1
EY	12	ABCB9	cg03328639	123451280	ILMN_2343048	123413594	-0.0653536	0.0124168	1.41476e-07	0.0999776	20	-0.993433	0.160615	6.2033e-10	0.706517	20	0.0631904	0.0108389	5.54333e-09	0.0344638	20	rs7296418	123457619	T	C	rs7296418	123457619	T	C	rs4148856	123450765	G	C	1
EY	12	ABCB9	cg07644039	123464150	ILMN_2343048	123413594	0.140893	0.0202041	3.09246e-12	0.0703372	20	1.88389	0.210456	3.5082e-19	0.0234977	20	0.0631904	0.0108389	5.54333e-09	0.0344638	20	rs1790122	123606739	A	G	rs1790122	123606739	A	G	rs4148856	123450765	G	C	1
EY	12	ABCB9	cg08176694	123519157	ILMN_2343048	123413594	0.0540667	0.00875919	6.71897e-10	0.0384581	20	0.782942	0.109417	8.33269e-13	0.0208599	20	0.0631904	0.0108389	5.54333e-09	0.0344638	20	rs1716182	123686127	C	A	rs12811109	123471094	G	A	rs4148856	123450765	G	C	1
EY	12	ABCB9	cg09084244	123757860	ILMN_2343048	123413594	0.0119491	0.00190031	3.21631e-10	1.31928e-07	20	0.180349	0.0196331	4.07893e-20	0.0376552	20	0.0631904	0.0108389	5.54333e-09	0.0344638	20	rs4553407	123750748	C	G	rs4553407	123750748	C	G	rs4148856	123450765	G	C	0
EY	12	ABCB9	cg10672416	123718706	ILMN_2343048	123413594	-0.0530042	0.00824157	1.26501e-10	0.537243	20	-0.675575	0.0945427	8.95313e-13	0.16323	20	0.0631904	0.0108389	5.54333e-09	0.0344638	20	rs10744151	123723735	C	G	rs1609520	123735937	A	G	rs4148856	123450765	G	C	1
EY	12	ABCB9	cg13010344	123464640	ILMN_2343048	123413594	0.0244338	0.00353245	4.61462e-12	0.0212572	20	0.320473	0.036055	6.19715e-19	0.0185549	20	0.0631904	0.0108389	5.54333e-09	0.0344638	20	rs1727293	123648032	T	C	rs4148863	123569375	G	A	rs4148856	123450765	G	C	1
EY	12	ABCB9	cg13127506	123757018	ILMN_2343048	123413594	-0.0814259	0.0151426	7.56275e-08	0.12594	20	-1.04812	0.183373	1.0922e-08	0.02229	20	0.0631904	0.0108389	5.54333e-09	0.0344638	20	rs10772999	123728230	A	G	rs1609520	123735937	A	G	rs4148856	123450765	G	C	1
EY	12	ABCB9	cg15656257	123450216	ILMN_2343048	123413594	-0.079517	0.015763	4.54587e-07	0.152613	20	-1.13535	0.202685	2.12468e-08	0.784536	20	0.0631904	0.0108389	5.54333e-09	0.0344638	20	rs7299943	123593485	T	A	rs7299943	123593485	T	A	rs4148856	123450765	G	C	1
EY	12	ABCB9	cg16389456	123636548	ILMN_2343048	123413594	0.0659735	0.0118584	2.64543e-08	0.0605666	20	0.991216	0.152515	8.07932e-11	0.0300624	20	0.0631904	0.0108389	5.54333e-09	0.0344638	20	rs655293	123528405	A	G	rs655293	123528405	A	G	rs4148856	123450765	G	C	1
EY	12	ABCB9	cg16427983	123453858	ILMN_2343048	123413594	-0.0649543	0.0115715	1.98522e-08	0.0167904	20	-0.975903	0.148336	4.73599e-11	0.0490589	20	0.0631904	0.0108389	5.54333e-09	0.0344638	20	rs655293	123528405	A	G	rs655293	123528405	A	G	rs4148856	123450765	G	C	1
EY	12	ABCB9	cg17436506	123463405	ILMN_2343048	123413594	0.0701731	0.0136335	2.64521e-07	0.0926539	20	1.00094	0.168969	3.1453e-09	0.2701	20	0.0631904	0.0108389	5.54333e-09	0.0344638	20	rs4275659	123447928	C	T	rs4275659	123447928	C	T	rs4148856	123450765	G	C	1
EY	12	ABCB9	cg21745287	123464511	ILMN_2343048	123413594	0.0196776	0.002784	1.57063e-12	0.0532151	20	0.262867	0.0287478	6.02365e-20	0.0194794	20	0.0631904	0.0108389	5.54333e-09	0.0344638	20	rs4148863	123569375	G	A	rs4148863	123569375	G	A	rs4148856	123450765	G	C	1
EY	12	ABCB9	cg22341471	123451323	ILMN_2343048	123413594	-0.059531	0.0106846	2.52294e-08	0.0133611	20	-0.858675	0.131296	6.15229e-11	0.0365517	20	0.0631904	0.0108389	5.54333e-09	0.0344638	20	rs7957096	123544878	G	A	rs7957096	123544878	G	A	rs4148856	123450765	G	C	1
EY	12	ABCB9	cg22775801	123636480	ILMN_2343048	123413594	0.0709397	0.0135738	1.72994e-07	0.0199001	20	1.12263	0.184759	1.23046e-09	0.288954	20	0.0631904	0.0108389	5.54333e-09	0.0344638	20	rs4148856	123450765	C	G	rs4148856	123450765	C	G	rs4148856	123450765	G	C	1
EY	12	ABCB9	cg27473871	123636279	ILMN_2343048	123413594	0.0633362	0.0109261	6.76071e-09	0.0488244	20	0.805769	0.125146	1.20551e-10	0.000918057	20	0.0631904	0.0108389	5.54333e-09	0.0344638	20	rs1727318	123621210	C	T	rs1727318	123621210	C	T	rs4148856	123450765	G	C	0
EY	12	ABCB9	cg01687878	123616817	ILMN_2343047	123413678	0.0307593	0.00453268	1.15181e-11	0.178513	20	0.300072	0.0463146	9.23308e-11	0.0181541	20	0.0787438	0.0143476	4.05824e-08	0.00674188	20	rs1727312	123642220	T	G	rs1790134	123697898	C	T	rs641760	123518866	T	C	0
EY	12	ABCB9	cg02203224	123464087	ILMN_2343047	123413678	0.0362154	0.00553347	5.95781e-11	0.113452	20	0.418746	0.0599958	2.96054e-12	0.0290764	20	0.0787438	0.0143476	4.05824e-08	0.00674188	20	rs4148862	123568619	C	A	rs4148862	123568619	C	A	rs641760	123518866	T	C	0
EY	12	ABCB9	cg03328639	123451280	ILMN_2343047	123413678	-0.0653536	0.0124168	1.41476e-07	0.0999776	20	-0.815441	0.144496	1.66765e-08	0.45399	20	0.0787438	0.0143476	4.05824e-08	0.00674188	20	rs7296418	123457619	T	C	rs7296418	123457619	T	C	rs641760	123518866	T	C	0
EY	12	ABCB9	cg07644039	123464150	ILMN_2343047	123413678	0.140893	0.0202041	3.09246e-12	0.0703372	20	1.44555	0.206478	2.54162e-12	0.0138472	20	0.0787438	0.0143476	4.05824e-08	0.00674188	20	rs1790122	123606739	A	G	rs1790122	123606739	A	G	rs641760	123518866	T	C	0
EY	12	ABCB9	cg08176694	123519157	ILMN_2343047	123413678	0.0540667	0.00875919	6.71897e-10	0.0384581	20	0.643745	0.101654	2.40854e-10	0.00365741	20	0.0787438	0.0143476	4.05824e-08	0.00674188	20	rs1716182	123686127	C	A	rs12811109	123471094	G	A	rs641760	123518866	T	C	0
EY	12	ABCB9	cg09084244	123757860	ILMN_2343047	123413678	0.0119491	0.00190031	3.21631e-10	1.31928e-07	20	0.124794	0.0197036	2.39563e-10	0.000555593	20	0.0787438	0.0143476	4.05824e-08	0.00674188	20	rs4553407	123750748	C	G	rs4553407	123750748	C	G	rs641760	123518866	T	C	0
EY	12	ABCB9	cg10672416	123718706	ILMN_2343047	123413678	-0.0530042	0.00824157	1.26501e-10	0.537243	20	-0.544241	0.0876523	5.32937e-10	0.130792	20	0.0787438	0.0143476	4.05824e-08	0.00674188	20	rs10744151	123723735	C	G	rs1609520	123735937	A	G	rs641760	123518866	T	C	0
EY	12	ABCB9	cg13010344	123464640	ILMN_2343047	123413678	0.0244338	0.00353245	4.61462e-12	0.0212572	20	0.245726	0.0352876	3.31833e-12	0.013847	20	0.0787438	0.0143476	4.05824e-08	0.00674188	20	rs1727293	123648032	T	C	rs4148863	123569375	G	A	rs641760	123518866	T	C	0
EY	12	ABCB9	cg16389456	123636548	ILMN_2343047	123413678	0.0659735	0.0118584	2.64543e-08	0.0605666	20	0.818524	0.138385	3.32197e-09	0.00155637	20	0.0787438	0.0143476	4.05824e-08	0.00674188	20	rs655293	123528405	A	G	rs655293	123528405	A	G	rs641760	123518866	T	C	0
EY	12	ABCB9	cg16427983	123453858	ILMN_2343047	123413678	-0.0649543	0.0115715	1.98522e-08	0.0167904	20	-0.805879	0.134878	2.30269e-09	0.00481396	20	0.0787438	0.0143476	4.05824e-08	0.00674188	20	rs655293	123528405	A	G	rs655293	123528405	A	G	rs641760	123518866	T	C	0
EY	12	ABCB9	cg21745287	123464511	ILMN_2343047	123413678	0.0196776	0.002784	1.57063e-12	0.0532151	20	0.201557	0.028451	1.39697e-12	0.0152782	20	0.0787438	0.0143476	4.05824e-08	0.00674188	20	rs4148863	123569375	G	A	rs4148863	123569375	G	A	rs641760	123518866	T	C	0
EY	12	ABCB9	cg22341471	123451323	ILMN_2343047	123413678	-0.059531	0.0106846	2.52294e-08	0.0133611	20	-0.687765	0.118434	6.35497e-09	0.103318	20	0.0787438	0.0143476	4.05824e-08	0.00674188	20	rs7957096	123544878	G	A	rs7957096	123544878	G	A	rs641760	123518866	T	C	0
EY	12	ABCB9	cg27473871	123636279	ILMN_2343047	123413678	0.0633362	0.0109261	6.76071e-09	0.0488244	20	0.649159	0.114314	1.35691e-08	0.00105718	20	0.0787438	0.0143476	4.05824e-08	0.00674188	20	rs1727318	123621210	C	T	rs1727318	123621210	C	T	rs641760	123518866	T	C	0
EY	12	ARL6IP4	cg01687878	123616817	ILMN_2393144	123467218	0.0307593	0.00453268	1.15181e-11	0.178513	20	-0.372043	0.0473641	3.99914e-15	0.660666	20	-0.072766	0.0129363	1.85565e-08	0.0777131	20	rs1727312	123642220	T	G	rs1790134	123697898	C	T	rs7957096	123544878	A	G	1
EY	12	ARL6IP4	cg02203224	123464087	ILMN_2393144	123467218	0.0362154	0.00553347	5.95781e-11	0.113452	20	-0.463463	0.0609122	2.76865e-14	0.775343	20	-0.072766	0.0129363	1.85565e-08	0.0777131	20	rs4148862	123568619	C	A	rs4148862	123568619	C	A	rs7957096	123544878	A	G	1
EY	12	ARL6IP4	cg03328639	123451280	ILMN_2393144	123467218	-0.0653536	0.0124168	1.41476e-07	0.0999776	20	0.899462	0.151525	2.91969e-09	0.818431	20	-0.072766	0.0129363	1.85565e-08	0.0777131	20	rs7296418	123457619	T	C	rs7296418	123457619	T	C	rs7957096	123544878	A	G	1
EY	12	ARL6IP4	cg07644039	123464150	ILMN_2393144	123467218	0.140893	0.0202041	3.09246e-12	0.0703372	20	-1.7745	0.208598	1.78804e-17	0.288816	20	-0.072766	0.0129363	1.85565e-08	0.0777131	20	rs1790122	123606739	A	G	rs1790122	123606739	A	G	rs7957096	123544878	A	G	1
EY	12	ARL6IP4	cg08176694	123519157	ILMN_2393144	123467218	0.0540667	0.00875919	6.71897e-10	0.0384581	20	-0.558261	0.0965976	7.50383e-09	0.0652427	20	-0.072766	0.0129363	1.85565e-08	0.0777131	20	rs1716182	123686127	C	A	rs12811109	123471094	G	A	rs7957096	123544878	A	G	1
EY	12	ARL6IP4	cg09084244	123757860	ILMN_2393144	123467218	0.0119491	0.00190031	3.21631e-10	1.31928e-07	20	-0.161038	0.0195665	1.86735e-16	0.00656878	20	-0.072766	0.0129363	1.85565e-08	0.0777131	20	rs4553407	123750748	C	G	rs4553407	123750748	C	G	rs7957096	123544878	A	G	0
EY	12	ARL6IP4	cg10672416	123718706	ILMN_2393144	123467218	-0.0530042	0.00824157	1.26501e-10	0.537243	20	0.58937	0.0895301	4.61288e-11	0.199696	20	-0.072766	0.0129363	1.85565e-08	0.0777131	20	rs10744151	123723735	C	G	rs1609520	123735937	A	G	rs7957096	123544878	A	G	1
EY	12	ARL6IP4	cg13010344	123464640	ILMN_2393144	123467218	0.0244338	0.00353245	4.61462e-12	0.0212572	20	-0.300808	0.0357011	3.58494e-17	0.37016	20	-0.072766	0.0129363	1.85565e-08	0.0777131	20	rs1727293	123648032	T	C	rs4148863	123569375	G	A	rs7957096	123544878	A	G	1
EY	12	ARL6IP4	cg16389456	123636548	ILMN_2393144	123467218	0.0659735	0.0118584	2.64543e-08	0.0605666	20	-0.77308	0.134173	8.3206e-09	0.589989	20	-0.072766	0.0129363	1.85565e-08	0.0777131	20	rs655293	123528405	A	G	rs655293	123528405	A	G	rs7957096	123544878	A	G	1
EY	12	ARL6IP4	cg16427983	123453858	ILMN_2393144	123467218	-0.0649543	0.0115715	1.98522e-08	0.0167904	20	0.761138	0.130841	5.98124e-09	0.387415	20	-0.072766	0.0129363	1.85565e-08	0.0777131	20	rs655293	123528405	A	G	rs655293	123528405	A	G	rs7957096	123544878	A	G	1
EY	12	ARL6IP4	cg17436506	123463405	ILMN_2393144	123467218	0.0701731	0.0136335	2.64521e-07	0.0926539	20	-0.938096	0.162287	7.44897e-09	0.69155	20	-0.072766	0.0129363	1.85565e-08	0.0777131	20	rs4275659	123447928	C	T	rs4275659	123447928	C	T	rs7957096	123544878	A	G	1
EY	12	ARL6IP4	cg21745287	123464511	ILMN_2393144	123467218	0.0196776	0.002784	1.57063e-12	0.0532151	20	-0.246737	0.0285497	5.50507e-18	0.362896	20	-0.072766	0.0129363	1.85565e-08	0.0777131	20	rs4148863	123569375	G	A	rs4148863	123569375	G	A	rs7957096	123544878	A	G	1
EY	12	ARL6IP4	cg22341471	123451323	ILMN_2393144	123467218	-0.059531	0.0106846	2.52294e-08	0.0133611	20	0.818116	0.127857	1.56731e-10	0.330023	20	-0.072766	0.0129363	1.85565e-08	0.0777131	20	rs7957096	123544878	G	A	rs7957096	123544878	G	A	rs7957096	123544878	A	G	1
EY	12	ARL6IP4	cg27473871	123636279	ILMN_2393144	123467218	0.0633362	0.0109261	6.76071e-09	0.0488244	20	-0.674018	0.115413	5.21852e-09	0.0116542	20	-0.072766	0.0129363	1.85565e-08	0.0777131	20	rs1727318	123621210	C	T	rs1727318	123621210	C	T	rs7957096	123544878	A	G	1
EY	12	MPHOSPH9	cg01687878	123616817	ILMN_1654421	123645687	0.0307593	0.00453268	1.15181e-11	0.178513	20	0.276785	0.045528	1.20604e-09	5.19881e-05	20	0.0787387	0.0140854	2.2697e-08	0.199154	20	rs1727312	123642220	T	G	rs1790134	123697898	C	T	rs10772996	123697531	T	C	0
EY	12	MPHOSPH9	cg02203224	123464087	ILMN_1654421	123645687	0.0362154	0.00553347	5.95781e-11	0.113452	20	0.327056	0.0571711	1.0612e-08	0.0034708	20	0.0787387	0.0140854	2.2697e-08	0.199154	20	rs4148862	123568619	C	A	rs4148862	123568619	C	A	rs10772996	123697531	T	C	0
EY	12	MPHOSPH9	cg07644039	123464150	ILMN_1654421	123645687	0.140893	0.0202041	3.09246e-12	0.0703372	20	1.23872	0.202665	9.82963e-10	0.000300395	20	0.0787387	0.0140854	2.2697e-08	0.199154	20	rs1790122	123606739	A	G	rs1790122	123606739	A	G	rs10772996	123697531	T	C	0
EY	12	MPHOSPH9	cg08176694	123519157	ILMN_1654421	123645687	0.0540667	0.00875919	6.71897e-10	0.0384581	20	0.6551	0.101652	1.15953e-10	0.208748	20	0.0787387	0.0140854	2.2697e-08	0.199154	20	rs1716182	123686127	C	A	rs12811109	123471094	G	A	rs10772996	123697531	T	C	1
EY	12	MPHOSPH9	cg09084244	123757860	ILMN_1654421	123645687	0.0119491	0.00190031	3.21631e-10	1.31928e-07	20	0.110909	0.0195078	1.30519e-08	1.21181e-06	20	0.0787387	0.0140854	2.2697e-08	0.199154	20	rs4553407	123750748	C	G	rs4553407	123750748	C	G	rs10772996	123697531	T	C	0
EY	12	MPHOSPH9	cg10672416	123718706	ILMN_1654421	123645687	-0.0530042	0.00824157	1.26501e-10	0.537243	20	-0.529442	0.0863294	8.63382e-10	0.00324399	20	0.0787387	0.0140854	2.2697e-08	0.199154	20	rs10744151	123723735	C	G	rs1609520	123735937	A	G	rs10772996	123697531	T	C	0
EY	12	MPHOSPH9	cg13010344	123464640	ILMN_1654421	123645687	0.0244338	0.00353245	4.61462e-12	0.0212572	20	0.214476	0.0346443	5.98555e-10	8.95919e-05	20	0.0787387	0.0140854	2.2697e-08	0.199154	20	rs1727293	123648032	T	C	rs4148863	123569375	G	A	rs10772996	123697531	T	C	0
EY	12	MPHOSPH9	cg16389456	123636548	ILMN_1654421	123645687	0.0659735	0.0118584	2.64543e-08	0.0605666	20	0.837228	0.139206	1.80667e-09	0.66142	20	0.0787387	0.0140854	2.2697e-08	0.199154	20	rs655293	123528405	A	G	rs655293	123528405	A	G	rs10772996	123697531	T	C	1
EY	12	MPHOSPH9	cg16427983	123453858	ILMN_1654421	123645687	-0.0649543	0.0115715	1.98522e-08	0.0167904	20	-0.824294	0.135632	1.22114e-09	0.719761	20	0.0787387	0.0140854	2.2697e-08	0.199154	20	rs655293	123528405	A	G	rs655293	123528405	A	G	rs10772996	123697531	T	C	1
EY	12	MPHOSPH9	cg21745287	123464511	ILMN_1654421	123645687	0.0196776	0.002784	1.57063e-12	0.0532151	20	0.175924	0.0280346	3.49095e-10	3.76878e-05	20	0.0787387	0.0140854	2.2697e-08	0.199154	20	rs4148863	123569375	G	A	rs4148863	123569375	G	A	rs10772996	123697531	T	C	0
EY	12	MPHOSPH9	cg27473871	123636279	ILMN_1654421	123645687	0.0633362	0.0109261	6.76071e-09	0.0488244	20	0.753476	0.121001	4.75448e-10	0.041048	20	0.0787387	0.0140854	2.2697e-08	0.199154	20	rs1727318	123621210	C	T	rs1727318	123621210	C	T	rs10772996	123697531	T	C	1
EY	13	STK24	cg01715699	99209655	ILMN_1655163	99104556	-0.0175816	0.00334837	1.51456e-07	0.028032	20	-0.368822	0.0408626	1.78211e-19	6.01117e-13	20	0.0474634	0.0101262	2.76975e-06	0.159945	20	rs4772098	99195060	A	C	rs4772098	99195060	A	C	rs4772096	99194498	G	A	0
EY	16	NPIPL2	cg04414917	28889971	ILMN_1687571	28773726	0.0379269	0.00709784	9.12023e-08	0.199652	20	-1.73742	0.17313	1.06551e-23	0.0110216	20	-0.0174905	0.00339095	2.49598e-07	0.109524	20	rs8049439	28837515	T	C	rs187668816	28829117	G	A	rs7191618	28565667	G	C	1
EY	16	NPIPL2	cg08761264	28874980	ILMN_1687571	28773726	0.0331241	0.00659337	5.06463e-07	0.537306	20	-1.54557	0.145783	2.92072e-26	0.000103078	20	-0.0174905	0.00339095	2.49598e-07	0.109524	20	rs4788100	28864673	T	C	rs62036618	28828834	A	C	rs7191618	28565667	G	C	0
EY	16	NPIPL2	cg09754948	28834200	ILMN_1687571	28773726	-0.0404119	0.00783651	2.51104e-07	0.482873	20	1.77278	0.18113	1.27599e-22	3.4649e-06	20	-0.0174905	0.00339095	2.49598e-07	0.109524	20	rs3088215	28853996	A	C	rs12928404	28847246	T	C	rs7191618	28565667	G	C	0
EY	16	TUFM	cg04414917	28889971	ILMN_1738369	28854373	0.0379269	0.00709784	9.12023e-08	0.199652	20	-2.29912	0.218771	7.83076e-26	0.475836	20	-0.0146677	0.00267402	4.12903e-08	0.837699	20	rs8049439	28837515	T	C	rs187668816	28829117	G	A	rs12928404	28847246	C	T	1
EY	16	TUFM	cg08761264	28874980	ILMN_1738369	28854373	0.0331241	0.00659337	5.06463e-07	0.537306	20	-2.15351	0.190567	1.30411e-29	0.437086	20	-0.0146677	0.00267402	4.12903e-08	0.837699	20	rs4788100	28864673	T	C	rs62036618	28828834	A	C	rs12928404	28847246	C	T	1
EY	16	TUFM	cg09754948	28834200	ILMN_1738369	28854373	-0.0404119	0.00783651	2.51104e-07	0.482873	20	2.63403	0.254761	4.6839e-25	0.0788804	20	-0.0146677	0.00267402	4.12903e-08	0.837699	20	rs3088215	28853996	A	C	rs12928404	28847246	T	C	rs12928404	28847246	C	T	1
EY	17	LRRC37A4	cg00891649	43972573	ILMN_2393693	43584508	0.0260985	0.00471693	3.14895e-08	NA	NA	1.54365	0.0938877	9.66546e-61	NA	NA	0.0138855	0.0027669	5.20937e-07	NA	NA	rs192818565	43991515	T	G	rs192818565	43991515	T	G	rs118021316	43772018	T	G	0
EY	17	LRRC37A4	cg18228076	43983362	ILMN_2393693	43584508	0.0107823	0.00213791	4.57367e-07	NA	NA	0.759467	0.0269576	1.26521e-174	NA	NA	0.0138855	0.0027669	5.20937e-07	NA	NA	rs117750279	44031420	G	A	rs117750279	44031420	G	A	rs118021316	43772018	T	G	0
EY	17	LRRC37A4	cg18878992	43974344	ILMN_2393693	43584508	-0.0200847	0.00391755	2.94645e-07	NA	NA	-1.42085	0.0789557	2.11106e-72	NA	NA	0.0138855	0.0027669	5.20937e-07	NA	NA	rs117307367	43848461	G	A	rs117307367	43848461	G	A	rs118021316	43772018	T	G	0
EY	17	LRRC37A4	cg22968622	43663579	ILMN_2393693	43584508	-0.0100516	0.00200414	5.29152e-07	NA	NA	-0.76462	0.0275252	7.8026e-170	NA	NA	0.0138855	0.0027669	5.20937e-07	NA	NA	rs199447	44812188	C	T	rs199447	44812188	C	T	rs118021316	43772018	T	G	0
EY	17	LRRC37A4	cg24801230	43978533	ILMN_2393693	43584508	0.0100397	0.00198765	4.39414e-07	NA	NA	0.70716	0.0238856	1.24673e-192	NA	NA	0.0138855	0.0027669	5.20937e-07	NA	NA	rs117750279	44031420	G	A	rs117750279	44031420	G	A	rs118021316	43772018	T	G	0
EY	17	MGC57346	cg00891649	43972573	ILMN_1784428	43715150	0.0260985	0.00471693	3.14895e-08	NA	NA	-1.31513	0.0845396	1.44e-54	NA	NA	-0.0164609	0.00329807	6.00448e-07	NA	NA	rs192818565	43991515	T	G	rs192818565	43991515	T	G	rs118021316	43772018	T	G	0
EY	17	MGC57346	cg18228076	43983362	ILMN_1784428	43715150	0.0107823	0.00213791	4.57367e-07	NA	NA	-0.649327	0.0266188	2.00311e-131	NA	NA	-0.0164609	0.00329807	6.00448e-07	NA	NA	rs117750279	44031420	G	A	rs117750279	44031420	G	A	rs118021316	43772018	T	G	0
EY	17	MGC57346	cg18878992	43974344	ILMN_1784428	43715150	-0.0200847	0.00391755	2.94645e-07	NA	NA	1.20699	0.0716088	9.57892e-64	NA	NA	-0.0164609	0.00329807	6.00448e-07	NA	NA	rs117307367	43848461	G	A	rs117307367	43848461	G	A	rs118021316	43772018	T	G	0
EY	17	MGC57346	cg22968622	43663579	ILMN_1784428	43715150	-0.0100516	0.00200414	5.29152e-07	NA	NA	0.63755	0.0270045	3.11226e-123	NA	NA	-0.0164609	0.00329807	6.00448e-07	NA	NA	rs199447	44812188	C	T	rs199447	44812188	C	T	rs118021316	43772018	T	G	0
EY	17	MGC57346	cg24801230	43978533	ILMN_1784428	43715150	0.0100397	0.00198765	4.39414e-07	NA	NA	-0.604605	0.0238914	2.71894e-141	NA	NA	-0.0164609	0.00329807	6.00448e-07	NA	NA	rs117750279	44031420	G	A	rs117750279	44031420	G	A	rs118021316	43772018	T	G	0
HDL	1	MACF1	cg08480461	39553001	ILMN_2301624	39952214	-0.0760191	0.0121788	4.32215e-10	0.562387	20	0.913326	0.10693	1.32662e-17	0.0228029	20	-0.0772532	0.014287	6.39988e-08	0.00200974	20	rs1775654	39950080	C	T	rs67452844	39616282	A	G	rs16825939	39662508	A	G	0
HDL	1	MACF1	cg18385671	39797026	ILMN_2301624	39952214	0.10653	0.019701	6.39609e-08	0.00269826	20	-1.35946	0.203924	2.6203e-11	0.250933	20	-0.0772532	0.014287	6.39988e-08	0.00200974	20	rs1775654	39950080	C	T	rs67758468	39622588	A	G	rs16825939	39662508	A	G	0
HDL	1	PABPC4	cg08480461	39553001	ILMN_1754865	40027417	-0.0760191	0.0121788	4.32215e-10	0.562387	20	-0.621494	0.0902724	5.79291e-12	0.00623883	20	0.112066	0.0217531	2.58101e-07	0.782611	20	rs1775654	39950080	C	T	rs67452844	39616282	A	G	rs4660443	39591779	T	C	0
HDL	1	PABPC4	cg18385671	39797026	ILMN_1754865	40027417	0.10653	0.019701	6.39609e-08	0.00269826	20	0.918043	0.158808	7.4327e-09	0.0245218	20	0.112066	0.0217531	2.58101e-07	0.782611	20	rs1775654	39950080	C	T	rs67758468	39622588	A	G	rs4660443	39591779	T	C	0
HDL	1	PABPC4	cg08480461	39553001	ILMN_1757343	40027766	-0.0760191	0.0121788	4.32215e-10	0.562387	20	-0.742161	0.0972019	2.25384e-14	0.00813017	20	0.0928508	0.0131612	1.72759e-12	0.380808	20	rs1775654	39950080	C	T	rs67452844	39616282	A	G	rs17513135	40035686	T	C	0
HDL	1	PABPC4	cg18385671	39797026	ILMN_1757343	40027766	0.10653	0.019701	6.39609e-08	0.00269826	20	1.07612	0.174804	7.45358e-10	0.0372665	20	0.0928508	0.0131612	1.72759e-12	0.380808	20	rs1775654	39950080	C	T	rs67758468	39622588	A	G	rs17513135	40035686	T	C	0
HDL	11	NR1H3	cg00724111	47209415	ILMN_1814022	47290342	-0.0381739	0.00652055	4.78742e-09	0.00512993	20	0.253418	0.04225	1.99705e-09	0.000462916	20	-0.107533	0.0113418	2.51466e-21	0.0288479	20	rs11039122	47213117	G	A	rs11039122	47213117	G	A	rs7120118	47286290	C	T	0
HDL	11	NR1H3	cg05377527	47586666	ILMN_1814022	47290342	-0.0765026	0.00949169	7.63226e-16	5.6645e-07	20	0.63769	0.0774944	1.89003e-16	1.84722e-07	20	-0.107533	0.0113418	2.51466e-21	0.0288479	20	rs7124681	47529947	C	A	rs7124681	47529947	C	A	rs7120118	47286290	C	T	0
HDL	11	NR1H3	cg05585544	47624801	ILMN_1814022	47290342	0.0854042	0.0109176	5.17509e-15	9.81944e-08	20	-0.704912	0.0881125	1.24279e-15	1.60832e-17	20	-0.107533	0.0113418	2.51466e-21	0.0288479	20	rs12419692	47624714	C	A	rs12419692	47624714	C	A	rs7120118	47286290	C	T	0
HDL	11	NR1H3	cg15270729	47468898	ILMN_1814022	47290342	-0.114854	0.0166102	4.69e-12	1.70792e-07	20	0.814943	0.126365	1.12519e-10	6.97786e-05	20	-0.107533	0.0113418	2.51466e-21	0.0288479	20	rs3824867	47468569	G	A	rs4357651	47454587	A	G	rs7120118	47286290	C	T	0
HDL	11	NR1H3	cg17580616	47350136	ILMN_1814022	47290342	-0.0806129	0.0130266	6.08003e-10	3.15548e-10	20	0.78539	0.0883709	6.25362e-19	2.06041e-05	20	-0.107533	0.0113418	2.51466e-21	0.0288479	20	rs6485751	47336442	G	C	rs6485751	47336442	G	C	rs7120118	47286290	C	T	0
HDL	11	NR1H3	cg18512352	47633146	ILMN_1814022	47290342	0.0874361	0.0123996	1.76983e-12	5.41254e-06	20	-0.774612	0.101468	2.27529e-14	2.35612e-14	20	-0.107533	0.0113418	2.51466e-21	0.0288479	20	rs10838738	47663049	A	G	rs10838724	47527052	G	T	rs7120118	47286290	C	T	0
HDL	11	NR1H3	cg20135002	47629003	ILMN_1814022	47290342	0.0588955	0.006792	4.27204e-18	9.34795e-09	20	-0.486114	0.0545272	4.87535e-19	3.65391e-21	20	-0.107533	0.0113418	2.51466e-21	0.0288479	20	rs12419692	47624714	C	A	rs12419692	47624714	C	A	rs7120118	47286290	C	T	0
HDL	11	NR1H3	cg26365553	47290613	ILMN_1814022	47290342	0.138125	0.0201043	6.40136e-12	0.121626	20	-0.985397	0.131067	5.55121e-14	0.0450963	20	-0.107533	0.0113418	2.51466e-21	0.0288479	20	rs12574081	47286414	G	A	rs12574081	47286414	G	A	rs7120118	47286290	C	T	1
HDL	11	X84075	cg00724111	47209415	ILMN_1781184	47353112	-0.0381739	0.00652055	4.78742e-09	0.00512993	20	-0.415516	0.0441411	4.80499e-21	1.80591e-13	20	0.0364779	0.00552016	3.89228e-11	8.67151e-12	20	rs11039122	47213117	G	A	rs11039122	47213117	G	A	rs2071304	47372377	C	G	0
HDL	11	X84075	cg04692506	47401027	ILMN_1781184	47353112	0.19892	0.0397239	5.51251e-07	0.00896581	20	2.61454	0.426875	9.07703e-10	0.0056852	20	0.0364779	0.00552016	3.89228e-11	8.67151e-12	20	rs4752881	47898535	A	G	rs11039355	47737501	C	T	rs2071304	47372377	C	G	0
HDL	11	X84075	cg05377527	47586666	ILMN_1781184	47353112	-0.0765026	0.00949169	7.63226e-16	5.6645e-07	20	-1.24615	0.10758	4.99807e-31	4.67031e-06	20	0.0364779	0.00552016	3.89228e-11	8.67151e-12	20	rs7124681	47529947	C	A	rs7124681	47529947	C	A	rs2071304	47372377	C	G	0
HDL	11	X84075	cg05585544	47624801	ILMN_1781184	47353112	0.0854042	0.0109176	5.17509e-15	9.81944e-08	20	1.44925	0.131203	2.29594e-28	0.000801302	20	0.0364779	0.00552016	3.89228e-11	8.67151e-12	20	rs12419692	47624714	C	A	rs12419692	47624714	C	A	rs2071304	47372377	C	G	0
HDL	11	X84075	cg15270729	47468898	ILMN_1781184	47353112	-0.114854	0.0166102	4.69e-12	1.70792e-07	20	-0.824655	0.125873	5.69593e-11	0.00458921	20	0.0364779	0.00552016	3.89228e-11	8.67151e-12	20	rs3824867	47468569	G	A	rs4357651	47454587	A	G	rs2071304	47372377	C	G	0
HDL	11	X84075	cg17580616	47350136	ILMN_1781184	47353112	-0.0806129	0.0130266	6.08003e-10	3.15548e-10	20	-0.6528	0.0808419	6.74637e-16	7.15325e-07	20	0.0364779	0.00552016	3.89228e-11	8.67151e-12	20	rs6485751	47336442	G	C	rs6485751	47336442	G	C	rs2071304	47372377	C	G	0
HDL	11	X84075	cg18512352	47633146	ILMN_1781184	47353112	0.0874361	0.0123996	1.76983e-12	5.41254e-06	20	1.61518	0.159134	3.32099e-24	0.00171874	20	0.0364779	0.00552016	3.89228e-11	8.67151e-12	20	rs10838738	47663049	A	G	rs10838724	47527052	G	T	rs2071304	47372377	C	G	0
HDL	11	X84075	cg20135002	47629003	ILMN_1781184	47353112	0.0588955	0.006792	4.27204e-18	9.34795e-09	20	0.999414	0.0717464	4.17426e-44	1.52745e-07	20	0.0364779	0.00552016	3.89228e-11	8.67151e-12	20	rs12419692	47624714	C	A	rs12419692	47624714	C	A	rs2071304	47372377	C	G	0
HDL	11	SPI1	cg00724111	47209415	ILMN_1696463	47376480	-0.0381739	0.00652055	4.78742e-09	0.00512993	20	-0.402435	0.0431667	1.13298e-20	2.40569e-15	20	0.0320659	0.00578304	2.94259e-08	4.21556e-12	20	rs11039122	47213117	G	A	rs11039122	47213117	G	A	rs10734557	47380061	A	C	0
HDL	11	SPI1	cg04411041	47610098	ILMN_1696463	47376480	0.118173	0.0197649	2.24565e-09	1.34859e-08	20	0.935167	0.149649	4.12892e-10	6.37342e-11	20	0.0320659	0.00578304	2.94259e-08	4.21556e-12	20	rs7924699	47893120	A	T	rs7101582	47714610	G	A	rs10734557	47380061	A	C	0
HDL	11	SPI1	cg04692506	47401027	ILMN_1696463	47376480	0.19892	0.0397239	5.51251e-07	0.00896581	20	3.30005	0.528739	4.33756e-10	0.0010465	20	0.0320659	0.00578304	2.94259e-08	4.21556e-12	20	rs4752881	47898535	A	G	rs11039355	47737501	C	T	rs10734557	47380061	A	C	0
HDL	11	SPI1	cg05377527	47586666	ILMN_1696463	47376480	-0.0765026	0.00949169	7.63226e-16	5.6645e-07	20	-1.56978	0.126336	1.90189e-35	6.26672e-08	20	0.0320659	0.00578304	2.94259e-08	4.21556e-12	20	rs7124681	47529947	C	A	rs7124681	47529947	C	A	rs10734557	47380061	A	C	0
HDL	11	SPI1	cg05585544	47624801	ILMN_1696463	47376480	0.0854042	0.0109176	5.17509e-15	9.81944e-08	20	1.86446	0.159019	9.51215e-32	1.31893e-05	20	0.0320659	0.00578304	2.94259e-08	4.21556e-12	20	rs12419692	47624714	C	A	rs12419692	47624714	C	A	rs10734557	47380061	A	C	0
HDL	11	SPI1	cg15270729	47468898	ILMN_1696463	47376480	-0.114854	0.0166102	4.69e-12	1.70792e-07	20	-1.14872	0.150631	2.4204e-14	0.0119095	20	0.0320659	0.00578304	2.94259e-08	4.21556e-12	20	rs3824867	47468569	G	A	rs4357651	47454587	A	G	rs10734557	47380061	A	C	0
HDL	11	SPI1	cg17580616	47350136	ILMN_1696463	47376480	-0.0806129	0.0130266	6.08003e-10	3.15548e-10	20	-0.47508	0.0720611	4.31763e-11	8.03352e-07	20	0.0320659	0.00578304	2.94259e-08	4.21556e-12	20	rs6485751	47336442	G	C	rs6485751	47336442	G	C	rs10734557	47380061	A	C	0
HDL	11	SPI1	cg18512352	47633146	ILMN_1696463	47376480	0.0874361	0.0123996	1.76983e-12	5.41254e-06	20	2.05083	0.192911	2.13916e-26	2.95187e-05	20	0.0320659	0.00578304	2.94259e-08	4.21556e-12	20	rs10838738	47663049	A	G	rs10838724	47527052	G	T	rs10734557	47380061	A	C	0
HDL	11	SPI1	cg20135002	47629003	ILMN_1696463	47376480	0.0588955	0.006792	4.27204e-18	9.34795e-09	20	1.28575	0.0836413	2.51583e-53	3.21389e-11	20	0.0320659	0.00578304	2.94259e-08	4.21556e-12	20	rs12419692	47624714	C	A	rs12419692	47624714	C	A	rs10734557	47380061	A	C	0
HDL	11	SPI1	cg26365553	47290613	ILMN_1696463	47376480	0.138125	0.0201043	6.40136e-12	0.121626	20	0.621755	0.103808	2.10533e-09	0.00372322	20	0.0320659	0.00578304	2.94259e-08	4.21556e-12	20	rs12574081	47286414	G	A	rs12574081	47286414	G	A	rs10734557	47380061	A	C	0
HDL	11	SPI1	cg26468891	48077221	ILMN_1696463	47376480	-0.120236	0.0234735	3.02018e-07	0.0104659	20	-0.970627	0.159138	1.06539e-09	0.0903709	20	0.0320659	0.00578304	2.94259e-08	4.21556e-12	20	rs34972471	48050391	G	A	rs7130876	48050995	A	G	rs10734557	47380061	A	C	0
HDL	11	C1QTNF4	cg05377527	47586666	ILMN_1808122	47611459	-0.0765026	0.00949169	7.63226e-16	5.6645e-07	20	-0.542207	0.0733865	1.48634e-13	0.00112482	20	0.147907	0.0230317	1.34596e-10	1.25336e-09	20	rs7124681	47529947	C	A	rs7124681	47529947	C	A	rs10838748	47716381	G	T	0
HDL	11	C1QTNF4	cg05585544	47624801	ILMN_1808122	47611459	0.0854042	0.0109176	5.17509e-15	9.81944e-08	20	0.670456	0.0860758	6.7465e-15	0.657636	20	0.147907	0.0230317	1.34596e-10	1.25336e-09	20	rs12419692	47624714	C	A	rs12419692	47624714	C	A	rs10838748	47716381	G	T	0
HDL	11	C1QTNF4	cg18512352	47633146	ILMN_1808122	47611459	0.0874361	0.0123996	1.76983e-12	5.41254e-06	20	0.729795	0.0984882	1.26325e-13	0.17549	20	0.147907	0.0230317	1.34596e-10	1.25336e-09	20	rs10838738	47663049	A	G	rs10838724	47527052	G	T	rs10838748	47716381	G	T	0
HDL	11	C1QTNF4	cg20135002	47629003	ILMN_1808122	47611459	0.0588955	0.006792	4.27204e-18	9.34795e-09	20	0.462353	0.053601	6.3633e-18	0.23002	20	0.147907	0.0230317	1.34596e-10	1.25336e-09	20	rs12419692	47624714	C	A	rs12419692	47624714	C	A	rs10838748	47716381	G	T	0
HDL	11	C11orf10	cg07591205	61633557	ILMN_1786759	61557309	-0.147304	0.0251438	4.67144e-09	0.000858219	20	1.64354	0.255897	1.33914e-10	0.104892	20	-0.0725347	0.00936135	9.31198e-15	1.3506e-07	20	rs174555	61579760	T	C	rs174544	61567753	C	A	rs174538	61560081	A	G	0
HDL	11	C11orf10	cg07689907	61582574	ILMN_1786759	61557309	0.0373429	0.0074791	5.94571e-07	1.48723e-08	20	-0.575717	0.0503663	2.94076e-30	0.000216642	20	-0.0725347	0.00936135	9.31198e-15	1.3506e-07	20	rs174561	61582708	T	C	rs174561	61582708	T	C	rs174538	61560081	A	G	0
HDL	11	C11orf10	cg10515671	61585899	ILMN_1786759	61557309	-0.150663	0.0238183	2.52381e-10	6.17747e-06	20	1.55819	0.228476	9.10863e-12	0.318834	20	-0.0725347	0.00936135	9.31198e-15	1.3506e-07	20	rs1535	61597972	A	G	rs174533	61549025	G	A	rs174538	61560081	A	G	0
HDL	11	C11orf10	cg19610905	61596333	ILMN_1786759	61557309	0.036536	0.00601519	1.24804e-09	7.88739e-05	20	-0.478096	0.0376656	6.45262e-37	0.000181912	20	-0.0725347	0.00936135	9.31198e-15	1.3506e-07	20	rs174566	61592362	A	G	rs174566	61592362	A	G	rs174538	61560081	A	G	0
HDL	11	TAGLN	cg04087571	116723030	ILMN_1778668	117075395	-0.0462585	0.00602421	1.6062e-14	1.08237e-06	20	0.182464	0.0309904	3.91488e-09	5.25607e-14	20	-0.0301637	0.0047248	1.72396e-10	1.07148e-22	20	rs625145	116727936	A	T	rs625145	116727936	A	T	rs4938353	117046197	G	A	0
HDL	11	TAGLN	cg14075254	116801299	ILMN_1778668	117075395	0.0524794	0.00989929	1.14964e-07	2.00033e-13	20	-0.396593	0.0564723	2.17484e-12	4.66169e-13	20	-0.0301637	0.0047248	1.72396e-10	1.07148e-22	20	rs1940626	116828121	T	C	rs1940626	116828121	T	C	rs4938353	117046197	G	A	0
HDL	12	KCTD10	cg10504392	110044639	ILMN_1719064	109886650	0.0314395	0.00481783	6.77022e-11	0.0192615	20	0.834829	0.0496968	2.50545e-63	0	20	0.0154445	0.00340144	5.61034e-06	1.3763e-07	20	rs11067376	110027795	A	G	rs11067376	110027795	A	G	rs6663	109886603	A	G	0
HDL	12	KCTD10	cg11367159	110044531	ILMN_1719064	109886650	0.0317363	0.00486704	6.99979e-11	0.0245453	20	0.842711	0.0504204	1.04163e-62	0	20	0.0154445	0.00340144	5.61034e-06	1.3763e-07	20	rs11067376	110027795	A	G	rs11067376	110027795	A	G	rs6663	109886603	A	G	0
HDL	12	UBC	cg15282973	125346253	ILMN_2183409	125262467	0.0502299	0.00809315	5.41857e-10	1.02409e-08	20	-0.414097	0.0645517	1.40851e-10	0.000208923	20	0.0821332	0.014813	2.94521e-08	9.07587e-11	14	rs4379922	125351116	T	C	rs4597161	125350849	T	C	rs7954697	125335253	C	A	0
HDL	14	AKT1	cg15912732	105255285	ILMN_2388507	105235797	0.0430322	0.00845307	3.56721e-07	0.614633	12	-0.742229	0.0804341	2.76246e-20	0.00722613	20	-0.058079	0.0116622	6.35503e-07	0.479335	5	rs4983559	105277209	A	G	rs45490496	105272678	T	A	rs4983559	105277209	G	A	0
HDL	14	AKT1	cg15912732	105255285	ILMN_2410909	105235893	0.0430322	0.00845307	3.56721e-07	0.614633	12	-0.662608	0.0765955	5.11663e-18	0.825363	20	-0.0606729	0.0122699	7.61938e-07	0.602438	9	rs4983559	105277209	A	G	rs45490496	105272678	T	A	rs4983559	105277209	G	A	1
HDL	16	FAM65A	cg00452882	67687119	ILMN_1680037	67580619	-0.035052	0.00421241	8.71373e-17	1.49565e-18	20	0.240698	0.0322699	8.72485e-14	4.00045e-05	20	-0.178845	0.0250354	9.08709e-13	2.97822e-05	20	rs16957489	67651879	G	A	rs28711261	67617186	A	G	rs6499137	67671804	G	T	0
HDL	16	FAM65A	cg00510320	67686943	ILMN_1680037	67580619	-0.0413625	0.0045813	1.73951e-19	3.66534e-15	20	0.246415	0.0338239	3.21123e-13	0.000399058	20	-0.178845	0.0250354	9.08709e-13	2.97822e-05	20	rs7191281	67655133	T	C	rs7191281	67655133	T	C	rs6499137	67671804	G	T	0
HDL	16	FAM65A	cg01291088	67687648	ILMN_1680037	67580619	-0.0348181	0.00418252	8.45619e-17	4.96707e-18	20	0.237778	0.0318517	8.3206e-14	0.0780837	20	-0.178845	0.0250354	9.08709e-13	2.97822e-05	20	rs16957489	67651879	G	A	rs28711261	67617186	A	G	rs6499137	67671804	G	T	0
HDL	16	FAM65A	cg01872947	67580610	ILMN_1680037	67580619	0.0534037	0.00619504	6.67239e-18	1.11936e-12	20	-0.31815	0.0450276	1.59855e-12	0.0300375	20	-0.178845	0.0250354	9.08709e-13	2.97822e-05	20	rs7191281	67655133	T	C	rs7191281	67655133	T	C	rs6499137	67671804	G	T	0
HDL	16	FAM65A	cg01930719	67575562	ILMN_1680037	67580619	0.0920236	0.0146764	3.60656e-10	1.26468e-06	20	-0.662885	0.108917	1.15668e-09	0.0147031	20	-0.178845	0.0250354	9.08709e-13	2.97822e-05	20	rs9934328	67573367	G	C	rs8046907	67591389	A	G	rs6499137	67671804	G	T	0
HDL	16	FAM65A	cg02961798	67687392	ILMN_1680037	67580619	-0.0343331	0.00411875	7.69747e-17	2.2081e-18	20	0.235336	0.0315017	7.98521e-14	0.00307209	20	-0.178845	0.0250354	9.08709e-13	2.97822e-05	20	rs16957489	67651879	G	A	rs28711261	67617186	A	G	rs6499137	67671804	G	T	0
HDL	16	FAM65A	cg03615565	67572595	ILMN_1680037	67580619	0.0461234	0.00578345	1.52295e-15	1.92471e-15	20	-0.31866	0.0442604	6.03577e-13	0.0463206	20	-0.178845	0.0250354	9.08709e-13	2.97822e-05	20	rs16957489	67651879	G	A	rs28711261	67617186	A	G	rs6499137	67671804	G	T	0
HDL	16	FAM65A	cg04185041	67564545	ILMN_1680037	67580619	0.079511	0.0119276	2.6259e-11	5.88837e-08	20	-0.557838	0.0893476	4.28001e-10	0.0259186	20	-0.178845	0.0250354	9.08709e-13	2.97822e-05	20	rs9934328	67573367	G	C	rs7191281	67655133	T	C	rs6499137	67671804	G	T	0
HDL	16	FAM65A	cg08310837	67572860	ILMN_1680037	67580619	0.105615	0.0127072	9.45539e-17	0.000120464	20	-0.59054	0.08209	6.30072e-13	0.0341489	20	-0.178845	0.0250354	9.08709e-13	2.97822e-05	20	rs6499137	67671804	T	G	rs6499137	67671804	T	G	rs6499137	67671804	G	T	0
HDL	16	FAM65A	cg09101151	67581437	ILMN_1680037	67580619	0.0383344	0.00465575	1.81404e-16	2.59437e-18	20	-0.264439	0.0357735	1.44602e-13	4.50046e-07	20	-0.178845	0.0250354	9.08709e-13	2.97822e-05	20	rs16957489	67651879	G	A	rs28711261	67617186	A	G	rs6499137	67671804	G	T	0
HDL	16	FAM65A	cg09316954	67687754	ILMN_1680037	67580619	-0.038035	0.00416275	6.42145e-20	1.33103e-13	20	0.234114	0.030607	2.02512e-14	0.055161	20	-0.178845	0.0250354	9.08709e-13	2.97822e-05	20	rs7191281	67655133	T	C	rs8046907	67591389	A	G	rs6499137	67671804	G	T	0
HDL	16	FAM65A	cg09482050	67686832	ILMN_1680037	67580619	-0.0411418	0.00504905	3.68673e-16	1.50025e-16	20	0.282131	0.0384638	2.21776e-13	5.50747e-05	20	-0.178845	0.0250354	9.08709e-13	2.97822e-05	20	rs16957489	67651879	G	A	rs28711261	67617186	A	G	rs6499137	67671804	G	T	0
HDL	16	FAM65A	cg10017843	67693452	ILMN_1680037	67580619	0.113821	0.0174807	7.45391e-11	8.44215e-05	20	-0.678081	0.117761	8.50699e-09	0.229182	20	-0.178845	0.0250354	9.08709e-13	2.97822e-05	20	rs7191281	67655133	T	C	rs7191281	67655133	T	C	rs6499137	67671804	G	T	0
HDL	16	FAM65A	cg23195510	67678593	ILMN_1680037	67580619	0.0670458	0.00916696	2.59588e-13	1.90819e-09	20	-0.455116	0.0689765	4.16355e-11	0.00592402	20	-0.178845	0.0250354	9.08709e-13	2.97822e-05	20	rs16957489	67651879	G	A	rs7191281	67655133	T	C	rs6499137	67671804	G	T	0
HDL	16	NUTF2	cg00318322	67708822	ILMN_1655046	67904912	0.196877	0.0306917	1.41111e-10	0.0645324	20	-0.882141	0.154765	1.19904e-08	0.344031	20	-0.174	0.023086	4.80832e-14	8.23904e-10	20	rs7199443	67841129	T	G	rs2008173	67856240	A	G	rs2290699	68289059	T	C	0
HDL	16	NUTF2	cg00452882	67687119	ILMN_1655046	67904912	-0.035052	0.00421241	8.71373e-17	1.49565e-18	20	0.264508	0.0327541	6.71663e-16	0.00182873	20	-0.174	0.023086	4.80832e-14	8.23904e-10	20	rs16957489	67651879	G	A	rs28711261	67617186	A	G	rs2290699	68289059	T	C	0
HDL	16	NUTF2	cg00510320	67686943	ILMN_1655046	67904912	-0.0413625	0.0045813	1.73951e-19	3.66534e-15	20	0.274892	0.0343902	1.31348e-15	0.00209343	20	-0.174	0.023086	4.80832e-14	8.23904e-10	20	rs7191281	67655133	T	C	rs7191281	67655133	T	C	rs2290699	68289059	T	C	0
HDL	16	NUTF2	cg01291088	67687648	ILMN_1655046	67904912	-0.0348181	0.00418252	8.45619e-17	4.96707e-18	20	0.261299	0.032325	6.29365e-16	0.00751011	20	-0.174	0.023086	4.80832e-14	8.23904e-10	20	rs16957489	67651879	G	A	rs28711261	67617186	A	G	rs2290699	68289059	T	C	0
HDL	16	NUTF2	cg01872947	67580610	ILMN_1655046	67904912	0.0534037	0.00619504	6.67239e-18	1.11936e-12	20	-0.354916	0.0460576	1.29899e-14	0.0094129	20	-0.174	0.023086	4.80832e-14	8.23904e-10	20	rs7191281	67655133	T	C	rs7191281	67655133	T	C	rs2290699	68289059	T	C	0
HDL	16	NUTF2	cg01930719	67575562	ILMN_1655046	67904912	0.0920236	0.0146764	3.60656e-10	1.26468e-06	20	-0.721232	0.113455	2.05767e-10	0.510064	20	-0.174	0.023086	4.80832e-14	8.23904e-10	20	rs9934328	67573367	G	C	rs8046907	67591389	A	G	rs2290699	68289059	T	C	0
HDL	16	NUTF2	cg02961798	67687392	ILMN_1655046	67904912	-0.0343331	0.00411875	7.69747e-17	2.2081e-18	20	0.258615	0.0319658	5.94828e-16	0.00250314	20	-0.174	0.023086	4.80832e-14	8.23904e-10	20	rs16957489	67651879	G	A	rs28711261	67617186	A	G	rs2290699	68289059	T	C	0
HDL	16	NUTF2	cg03615565	67572595	ILMN_1655046	67904912	0.0461234	0.00578345	1.52295e-15	1.92471e-15	20	-0.350183	0.0451879	9.22776e-15	6.50364e-06	20	-0.174	0.023086	4.80832e-14	8.23904e-10	20	rs16957489	67651879	G	A	rs28711261	67617186	A	G	rs2290699	68289059	T	C	0
HDL	16	NUTF2	cg03784054	67564076	ILMN_1655046	67904912	0.127163	0.02074	8.7185e-10	9.44925e-05	20	-0.845112	0.14634	7.69576e-09	0.0997169	20	-0.174	0.023086	4.80832e-14	8.23904e-10	20	rs7191281	67655133	T	C	rs7191281	67655133	T	C	rs2290699	68289059	T	C	0
HDL	16	NUTF2	cg04185041	67564545	ILMN_1655046	67904912	0.079511	0.0119276	2.6259e-11	5.88837e-08	20	-0.622305	0.0932697	2.52168e-11	0.17341	20	-0.174	0.023086	4.80832e-14	8.23904e-10	20	rs9934328	67573367	G	C	rs7191281	67655133	T	C	rs2290699	68289059	T	C	0
HDL	16	NUTF2	cg04202511	68117991	ILMN_1655046	67904912	0.115192	0.0124901	2.89647e-20	4.11163e-16	20	-0.55663	0.0787042	1.52235e-12	0.435217	20	-0.174	0.023086	4.80832e-14	8.23904e-10	20	rs8048034	68210604	A	G	rs8048034	68210604	A	G	rs2290699	68289059	T	C	0
HDL	16	NUTF2	cg04539111	67997858	ILMN_1655046	67904912	-0.052533	0.00517271	3.12227e-24	1.37715e-05	20	0.180211	0.0278933	1.0421e-10	9.45827e-05	20	-0.174	0.023086	4.80832e-14	8.23904e-10	20	rs73594581	67955554	G	A	rs73594581	67955554	G	A	rs2290699	68289059	T	C	0
HDL	16	NUTF2	cg09101151	67581437	ILMN_1655046	67904912	0.0383344	0.00465575	1.81404e-16	2.59437e-18	20	-0.290598	0.0363661	1.33961e-15	0.0110004	20	-0.174	0.023086	4.80832e-14	8.23904e-10	20	rs16957489	67651879	G	A	rs28711261	67617186	A	G	rs2290699	68289059	T	C	0
HDL	16	NUTF2	cg09117114	67998030	ILMN_1655046	67904912	-0.0561163	0.00558204	8.9104e-24	4.56246e-06	20	0.192503	0.0299196	1.24281e-10	0.0539735	20	-0.174	0.023086	4.80832e-14	8.23904e-10	20	rs73594581	67955554	G	A	rs73594581	67955554	G	A	rs2290699	68289059	T	C	0
HDL	16	NUTF2	cg09316954	67687754	ILMN_1655046	67904912	-0.038035	0.00416275	6.42145e-20	1.33103e-13	20	0.25472	0.0310303	2.235e-16	0.00879473	20	-0.174	0.023086	4.80832e-14	8.23904e-10	20	rs7191281	67655133	T	C	rs8046907	67591389	A	G	rs2290699	68289059	T	C	0
HDL	16	NUTF2	cg09482050	67686832	ILMN_1655046	67904912	-0.0411418	0.00504905	3.68673e-16	1.50025e-16	20	0.31004	0.0391516	2.39526e-15	0.0029443	20	-0.174	0.023086	4.80832e-14	8.23904e-10	20	rs16957489	67651879	G	A	rs28711261	67617186	A	G	rs2290699	68289059	T	C	0
HDL	16	NUTF2	cg10017843	67693452	ILMN_1655046	67904912	0.113821	0.0174807	7.45391e-11	8.44215e-05	20	-0.756443	0.124228	1.13522e-09	0.0451018	20	-0.174	0.023086	4.80832e-14	8.23904e-10	20	rs7191281	67655133	T	C	rs7191281	67655133	T	C	rs2290699	68289059	T	C	0
HDL	16	NUTF2	cg10544611	67998164	ILMN_1655046	67904912	-0.0929079	0.0103976	4.05237e-19	0.000484249	20	0.290286	0.050541	9.26971e-09	6.89381e-05	20	-0.174	0.023086	4.80832e-14	8.23904e-10	20	rs73594581	67955554	G	A	rs56070533	67942320	G	A	rs2290699	68289059	T	C	0
HDL	16	NUTF2	cg23195510	67678593	ILMN_1655046	67904912	0.0670458	0.00916696	2.59588e-13	1.90819e-09	20	-0.507712	0.0714044	1.1573e-12	0.0551122	20	-0.174	0.023086	4.80832e-14	8.23904e-10	20	rs16957489	67651879	G	A	rs7191281	67655133	T	C	rs2290699	68289059	T	C	0
HDL	16	NUTF2	cg27539214	67997921	ILMN_1655046	67904912	-0.0494207	0.00482452	1.26382e-24	5.66478e-06	20	0.169534	0.0261499	8.98233e-11	6.70337e-05	20	-0.174	0.023086	4.80832e-14	8.23904e-10	20	rs73594581	67955554	G	A	rs73594581	67955554	G	A	rs2290699	68289059	T	C	0
HDL	16	DPEP3	cg03987842	68321858	ILMN_1731275	68009630	-0.0641125	0.0109288	4.45373e-09	1.40472e-07	20	0.483565	0.0665098	3.57929e-13	5.56411e-06	20	-0.139855	0.0173815	8.5411e-16	0.00013907	20	rs12596500	68299771	G	A	rs12596500	68299771	G	A	rs76836953	68061763	C	G	0
HDL	16	DPEP3	cg04202511	68117991	ILMN_1731275	68009630	0.115192	0.0124901	2.89647e-20	4.11163e-16	20	-0.75516	0.0894069	3.00625e-17	4.09213e-17	20	-0.139855	0.0173815	8.5411e-16	0.00013907	20	rs8048034	68210604	A	G	rs8048034	68210604	A	G	rs76836953	68061763	C	G	0
HDL	16	DPEP3	cg04539111	67997858	ILMN_1731275	68009630	-0.052533	0.00517271	3.12227e-24	1.37715e-05	20	0.324708	0.0294996	3.5268e-28	1.48764e-05	20	-0.139855	0.0173815	8.5411e-16	0.00013907	20	rs73594581	67955554	G	A	rs73594581	67955554	G	A	rs76836953	68061763	C	G	0
HDL	16	DPEP3	cg05261851	68001206	ILMN_1731275	68009630	-0.132237	0.017113	1.09876e-14	0.0169171	20	0.938087	0.110043	1.53179e-17	0.000990144	20	-0.139855	0.0173815	8.5411e-16	0.00013907	20	rs79577483	68036939	A	G	rs79577483	68036939	A	G	rs76836953	68061763	C	G	0
HDL	16	DPEP3	cg06378129	67998246	ILMN_1731275	68009630	-0.161374	0.0230833	2.73022e-12	0.0103756	20	1.09018	0.144731	4.97865e-14	0.0613669	20	-0.139855	0.0173815	8.5411e-16	0.00013907	20	rs2285910	68104422	T	C	rs111967459	68205656	A	G	rs76836953	68061763	C	G	0
HDL	16	DPEP3	cg08958168	68001415	ILMN_1731275	68009630	-0.294155	0.041798	1.95648e-12	0.0578199	20	2.07021	0.303062	8.43516e-12	0.506144	20	-0.139855	0.0173815	8.5411e-16	0.00013907	20	rs255052	68024995	G	A	rs255054	68017356	A	G	rs76836953	68061763	C	G	0
HDL	16	DPEP3	cg09117114	67998030	ILMN_1731275	68009630	-0.0561163	0.00558204	8.9104e-24	4.56246e-06	20	0.346856	0.0318898	1.48856e-27	5.69745e-06	20	-0.139855	0.0173815	8.5411e-16	0.00013907	20	rs73594581	67955554	G	A	rs73594581	67955554	G	A	rs76836953	68061763	C	G	0
HDL	16	DPEP3	cg10130900	68003410	ILMN_1731275	68009630	0.228812	0.0384041	2.55342e-09	0.0918276	20	-1.48553	0.258435	9.02182e-09	0.0664904	20	-0.139855	0.0173815	8.5411e-16	0.00013907	20	rs2107369	68116018	T	G	rs2107369	68116018	T	G	rs76836953	68061763	C	G	0
HDL	16	DPEP3	cg10544611	67998164	ILMN_1731275	68009630	-0.0929079	0.0103976	4.05237e-19	0.000484249	20	0.525985	0.0578816	1.0156e-19	2.58701e-07	20	-0.139855	0.0173815	8.5411e-16	0.00013907	20	rs73594581	67955554	G	A	rs56070533	67942320	G	A	rs76836953	68061763	C	G	0
HDL	16	DPEP3	cg17948846	68119548	ILMN_1731275	68009630	-0.240066	0.0422552	1.33656e-08	0.0119204	20	1.59195	0.284337	2.15806e-08	0.00977775	20	-0.139855	0.0173815	8.5411e-16	0.00013907	20	rs1125331	68228119	T	C	rs60638792	68064472	T	C	rs76836953	68061763	C	G	0
HDL	16	DPEP3	cg27539214	67997921	ILMN_1731275	68009630	-0.0494207	0.00482452	1.26382e-24	5.66478e-06	20	0.305471	0.0274721	1.01034e-28	4.91725e-06	20	-0.139855	0.0173815	8.5411e-16	0.00013907	20	rs73594581	67955554	G	A	rs73594581	67955554	G	A	rs76836953	68061763	C	G	0
HDL	16	DPEP2	cg00318322	67708822	ILMN_1689160	68021418	0.196877	0.0306917	1.41111e-10	0.0645324	20	1.19747	0.187729	1.78533e-10	0.00499792	20	0.158853	0.0167558	2.53139e-21	6.50364e-06	20	rs7199443	67841129	T	G	rs2008173	67856240	A	G	rs7204192	68039309	G	A	0
HDL	16	DPEP2	cg00452882	67687119	ILMN_1689160	68021418	-0.035052	0.00421241	8.71373e-17	1.49565e-18	20	-0.19728	0.0322778	9.84322e-10	3.28801e-11	20	0.158853	0.0167558	2.53139e-21	6.50364e-06	20	rs16957489	67651879	G	A	rs28711261	67617186	A	G	rs7204192	68039309	G	A	0
HDL	16	DPEP2	cg00510320	67686943	ILMN_1689160	68021418	-0.0413625	0.0045813	1.73951e-19	3.66534e-15	20	-0.198897	0.0337785	3.90251e-09	5.04356e-12	20	0.158853	0.0167558	2.53139e-21	6.50364e-06	20	rs7191281	67655133	T	C	rs7191281	67655133	T	C	rs7204192	68039309	G	A	0
HDL	16	DPEP2	cg01291088	67687648	ILMN_1689160	68021418	-0.0348181	0.00418252	8.45619e-17	4.96707e-18	20	-0.194887	0.0318683	9.63339e-10	1.90033e-10	20	0.158853	0.0167558	2.53139e-21	6.50364e-06	20	rs16957489	67651879	G	A	rs28711261	67617186	A	G	rs7204192	68039309	G	A	0
HDL	16	DPEP2	cg01872947	67580610	ILMN_1689160	68021418	0.0534037	0.00619504	6.67239e-18	1.11936e-12	20	0.256799	0.0445019	7.90322e-09	9.04758e-09	20	0.158853	0.0167558	2.53139e-21	6.50364e-06	20	rs7191281	67655133	T	C	rs7191281	67655133	T	C	rs7204192	68039309	G	A	0
HDL	16	DPEP2	cg02961798	67687392	ILMN_1689160	68021418	-0.0343331	0.00411875	7.69747e-17	2.2081e-18	20	-0.192885	0.0315257	9.45524e-10	1.46811e-11	20	0.158853	0.0167558	2.53139e-21	6.50364e-06	20	rs16957489	67651879	G	A	rs28711261	67617186	A	G	rs7204192	68039309	G	A	0
HDL	16	DPEP2	cg03615565	67572595	ILMN_1689160	68021418	0.0461234	0.00578345	1.52295e-15	1.92471e-15	20	0.261179	0.0437717	2.41881e-09	6.77604e-08	20	0.158853	0.0167558	2.53139e-21	6.50364e-06	20	rs16957489	67651879	G	A	rs28711261	67617186	A	G	rs7204192	68039309	G	A	0
HDL	16	DPEP2	cg04202511	68117991	ILMN_1689160	68021418	0.115192	0.0124901	2.89647e-20	4.11163e-16	20	0.572804	0.0795769	6.10497e-13	1.93475e-09	20	0.158853	0.0167558	2.53139e-21	6.50364e-06	20	rs8048034	68210604	A	G	rs8048034	68210604	A	G	rs7204192	68039309	G	A	0
HDL	16	DPEP2	cg04539111	67997858	ILMN_1689160	68021418	-0.052533	0.00517271	3.12227e-24	1.37715e-05	20	-0.24796	0.0284204	2.66845e-18	1.31811e-08	20	0.158853	0.0167558	2.53139e-21	6.50364e-06	20	rs73594581	67955554	G	A	rs73594581	67955554	G	A	rs7204192	68039309	G	A	0
HDL	16	DPEP2	cg05261851	68001206	ILMN_1689160	68021418	-0.132237	0.017113	1.09876e-14	0.0169171	20	-0.707417	0.094786	8.43767e-14	0.00236078	20	0.158853	0.0167558	2.53139e-21	6.50364e-06	20	rs79577483	68036939	A	G	rs79577483	68036939	A	G	rs7204192	68039309	G	A	0
HDL	16	DPEP2	cg06378129	67998246	ILMN_1689160	68021418	-0.161374	0.0230833	2.73022e-12	0.0103756	20	-0.869296	0.125808	4.85578e-12	0.0355014	20	0.158853	0.0167558	2.53139e-21	6.50364e-06	20	rs2285910	68104422	T	C	rs111967459	68205656	A	G	rs7204192	68039309	G	A	0
HDL	16	DPEP2	cg08958168	68001415	ILMN_1689160	68021418	-0.294155	0.041798	1.95648e-12	0.0578199	20	-1.47047	0.24198	1.22569e-09	0.015961	20	0.158853	0.0167558	2.53139e-21	6.50364e-06	20	rs255052	68024995	G	A	rs255054	68017356	A	G	rs7204192	68039309	G	A	0
HDL	16	DPEP2	cg09101151	67581437	ILMN_1689160	68021418	0.0383344	0.00465575	1.81404e-16	2.59437e-18	20	0.216738	0.0356772	1.24004e-09	3.53018e-08	20	0.158853	0.0167558	2.53139e-21	6.50364e-06	20	rs16957489	67651879	G	A	rs28711261	67617186	A	G	rs7204192	68039309	G	A	0
HDL	16	DPEP2	cg09117114	67998030	ILMN_1689160	68021418	-0.0561163	0.00558204	8.9104e-24	4.56246e-06	20	-0.264873	0.0305883	4.74739e-18	0.000142309	20	0.158853	0.0167558	2.53139e-21	6.50364e-06	20	rs73594581	67955554	G	A	rs73594581	67955554	G	A	rs7204192	68039309	G	A	0
HDL	16	DPEP2	cg09316954	67687754	ILMN_1689160	68021418	-0.038035	0.00416275	6.42145e-20	1.33103e-13	20	-0.176213	0.0305444	7.97038e-09	5.22735e-11	20	0.158853	0.0167558	2.53139e-21	6.50364e-06	20	rs7191281	67655133	T	C	rs8046907	67591389	A	G	rs7204192	68039309	G	A	0
HDL	16	DPEP2	cg09482050	67686832	ILMN_1689160	68021418	-0.0411418	0.00504905	3.68673e-16	1.50025e-16	20	-0.231239	0.0382644	1.51101e-09	4.89976e-10	20	0.158853	0.0167558	2.53139e-21	6.50364e-06	20	rs16957489	67651879	G	A	rs28711261	67617186	A	G	rs7204192	68039309	G	A	0
HDL	16	DPEP2	cg10544611	67998164	ILMN_1689160	68021418	-0.0929079	0.0103976	4.05237e-19	0.000484249	20	-0.410564	0.0536553	1.9806e-14	1.64907e-07	20	0.158853	0.0167558	2.53139e-21	6.50364e-06	20	rs73594581	67955554	G	A	rs56070533	67942320	G	A	rs7204192	68039309	G	A	0
HDL	16	DPEP2	cg27539214	67997921	ILMN_1689160	68021418	-0.0494207	0.00482452	1.26382e-24	5.66478e-06	20	-0.233269	0.0265676	1.6315e-18	2.80191e-09	20	0.158853	0.0167558	2.53139e-21	6.50364e-06	20	rs73594581	67955554	G	A	rs73594581	67955554	G	A	rs7204192	68039309	G	A	0
HDL	16	DUS2L	cg00318322	67708822	ILMN_1811650	68113152	0.196877	0.0306917	1.41111e-10	0.0645324	20	2.152	0.299855	7.13594e-13	0.121898	20	0.0865735	0.00940791	3.50688e-20	4.69436e-15	20	rs7199443	67841129	T	G	rs2008173	67856240	A	G	rs7201591	68086105	G	A	0
HDL	16	DUS2L	cg00452882	67687119	ILMN_1811650	68113152	-0.035052	0.00421241	8.71373e-17	1.49565e-18	20	-0.510833	0.0359617	8.53888e-46	5.61093e-22	20	0.0865735	0.00940791	3.50688e-20	4.69436e-15	20	rs16957489	67651879	G	A	rs28711261	67617186	A	G	rs7201591	68086105	G	A	0
HDL	16	DUS2L	cg00510320	67686943	ILMN_1811650	68113152	-0.0413625	0.0045813	1.73951e-19	3.66534e-15	20	-0.527274	0.0380351	1.06421e-43	1.6183e-19	20	0.0865735	0.00940791	3.50688e-20	4.69436e-15	20	rs7191281	67655133	T	C	rs7191281	67655133	T	C	rs7201591	68086105	G	A	0
HDL	16	DUS2L	cg01287707	67695257	ILMN_1811650	68113152	0.219757	0.0392093	2.08574e-08	0.0287783	20	2.76074	0.485917	1.33514e-08	0.00431548	20	0.0865735	0.00940791	3.50688e-20	4.69436e-15	20	rs12449157	67708897	A	G	rs2008173	67856240	A	G	rs7201591	68086105	G	A	0
HDL	16	DUS2L	cg01291088	67687648	ILMN_1811650	68113152	-0.0348181	0.00418252	8.45619e-17	4.96707e-18	20	-0.504637	0.0354175	4.59746e-46	8.53343e-16	20	0.0865735	0.00940791	3.50688e-20	4.69436e-15	20	rs16957489	67651879	G	A	rs28711261	67617186	A	G	rs7201591	68086105	G	A	0
HDL	16	DUS2L	cg01872947	67580610	ILMN_1811650	68113152	0.0534037	0.00619504	6.67239e-18	1.11936e-12	20	0.68077	0.0544307	6.82723e-36	3.00367e-13	20	0.0865735	0.00940791	3.50688e-20	4.69436e-15	20	rs7191281	67655133	T	C	rs7191281	67655133	T	C	rs7201591	68086105	G	A	0
HDL	16	DUS2L	cg01930719	67575562	ILMN_1811650	68113152	0.0920236	0.0146764	3.60656e-10	1.26468e-06	20	1.33791	0.163501	2.77121e-16	0.00095713	20	0.0865735	0.00940791	3.50688e-20	4.69436e-15	20	rs9934328	67573367	G	C	rs8046907	67591389	A	G	rs7201591	68086105	G	A	0
HDL	16	DUS2L	cg02961798	67687392	ILMN_1811650	68113152	-0.0343331	0.00411875	7.69747e-17	2.2081e-18	20	-0.499454	0.0349611	2.67549e-46	9.29737e-19	20	0.0865735	0.00940791	3.50688e-20	4.69436e-15	20	rs16957489	67651879	G	A	rs28711261	67617186	A	G	rs7201591	68086105	G	A	0
HDL	16	DUS2L	cg03615565	67572595	ILMN_1811650	68113152	0.0461234	0.00578345	1.52295e-15	1.92471e-15	20	0.676294	0.0535663	1.53033e-36	1.00107e-19	20	0.0865735	0.00940791	3.50688e-20	4.69436e-15	20	rs16957489	67651879	G	A	rs28711261	67617186	A	G	rs7201591	68086105	G	A	0
HDL	16	DUS2L	cg03784054	67564076	ILMN_1811650	68113152	0.127163	0.02074	8.7185e-10	9.44925e-05	20	1.62102	0.226578	8.4057e-13	2.08242e-05	20	0.0865735	0.00940791	3.50688e-20	4.69436e-15	20	rs7191281	67655133	T	C	rs7191281	67655133	T	C	rs7201591	68086105	G	A	0
HDL	16	DUS2L	cg03987842	68321858	ILMN_1811650	68113152	-0.0641125	0.0109288	4.45373e-09	1.40472e-07	20	-0.584575	0.0686613	1.68184e-17	5.27783e-10	20	0.0865735	0.00940791	3.50688e-20	4.69436e-15	20	rs12596500	68299771	G	A	rs12596500	68299771	G	A	rs7201591	68086105	G	A	0
HDL	16	DUS2L	cg04185041	67564545	ILMN_1811650	68113152	0.079511	0.0119276	2.6259e-11	5.88837e-08	20	1.19365	0.130844	7.32667e-20	2.3474e-05	20	0.0865735	0.00940791	3.50688e-20	4.69436e-15	20	rs9934328	67573367	G	C	rs7191281	67655133	T	C	rs7201591	68086105	G	A	0
HDL	16	DUS2L	cg04202511	68117991	ILMN_1811650	68113152	0.115192	0.0124901	2.89647e-20	4.11163e-16	20	1.40686	0.129263	1.37917e-27	0.0374292	20	0.0865735	0.00940791	3.50688e-20	4.69436e-15	20	rs8048034	68210604	A	G	rs8048034	68210604	A	G	rs7201591	68086105	G	A	0
HDL	16	DUS2L	cg04539111	67997858	ILMN_1811650	68113152	-0.052533	0.00517271	3.12227e-24	1.37715e-05	20	-0.394781	0.0297438	3.33183e-40	1.92267e-17	20	0.0865735	0.00940791	3.50688e-20	4.69436e-15	20	rs73594581	67955554	G	A	rs73594581	67955554	G	A	rs7201591	68086105	G	A	0
HDL	16	DUS2L	cg05110241	68378359	ILMN_1811650	68113152	-0.0883513	0.0154761	1.13717e-08	0.00027487	20	-0.988896	0.115253	9.47027e-18	3.14289e-05	20	0.0865735	0.00940791	3.50688e-20	4.69436e-15	20	rs11862968	68414975	C	G	rs11862968	68414975	C	G	rs7201591	68086105	G	A	0
HDL	16	DUS2L	cg05261851	68001206	ILMN_1811650	68113152	-0.132237	0.017113	1.09876e-14	0.0169171	20	-1.04222	0.116268	3.13124e-19	0.00619011	20	0.0865735	0.00940791	3.50688e-20	4.69436e-15	20	rs79577483	68036939	A	G	rs79577483	68036939	A	G	rs7201591	68086105	G	A	0
HDL	16	DUS2L	cg05986853	67920209	ILMN_1811650	68113152	-0.269249	0.0467671	8.55106e-09	0.219969	20	-1.66335	0.294629	1.64615e-08	0.00150488	20	0.0865735	0.00940791	3.50688e-20	4.69436e-15	20	rs1124324	67897487	C	T	rs8060967	67871501	C	T	rs7201591	68086105	G	A	0
HDL	16	DUS2L	cg06378129	67998246	ILMN_1811650	68113152	-0.161374	0.0230833	2.73022e-12	0.0103756	20	-1.28993	0.161332	1.29033e-15	0.0136191	20	0.0865735	0.00940791	3.50688e-20	4.69436e-15	20	rs2285910	68104422	T	C	rs111967459	68205656	A	G	rs7201591	68086105	G	A	0
HDL	16	DUS2L	cg06575692	68112968	ILMN_1811650	68113152	-0.246698	0.0439457	1.98032e-08	0.203436	20	-1.94047	0.343806	1.66064e-08	0.967022	20	0.0865735	0.00940791	3.50688e-20	4.69436e-15	20	rs8059305	68036666	A	C	rs76053508	68243054	A	T	rs7201591	68086105	G	A	0
HDL	16	DUS2L	cg08310837	67572860	ILMN_1811650	68113152	0.105615	0.0127072	9.45539e-17	0.000120464	20	0.547444	0.0803309	9.43568e-12	2.11133e-11	20	0.0865735	0.00940791	3.50688e-20	4.69436e-15	20	rs6499137	67671804	T	G	rs6499137	67671804	T	G	rs7201591	68086105	G	A	0
HDL	16	DUS2L	cg08958168	68001415	ILMN_1811650	68113152	-0.294155	0.041798	1.95648e-12	0.0578199	20	-2.1828	0.313301	3.23557e-12	0.015418	20	0.0865735	0.00940791	3.50688e-20	4.69436e-15	20	rs255052	68024995	G	A	rs255054	68017356	A	G	rs7201591	68086105	G	A	0
HDL	16	DUS2L	cg09101151	67581437	ILMN_1811650	68113152	0.0383344	0.00465575	1.81404e-16	2.59437e-18	20	0.561219	0.0407901	4.51406e-43	4.70267e-16	20	0.0865735	0.00940791	3.50688e-20	4.69436e-15	20	rs16957489	67651879	G	A	rs28711261	67617186	A	G	rs7201591	68086105	G	A	0
HDL	16	DUS2L	cg09117114	67998030	ILMN_1811650	68113152	-0.0561163	0.00558204	8.9104e-24	4.56246e-06	20	-0.421709	0.0323255	6.72309e-39	3.62549e-06	20	0.0865735	0.00940791	3.50688e-20	4.69436e-15	20	rs73594581	67955554	G	A	rs73594581	67955554	G	A	rs7201591	68086105	G	A	0
HDL	16	DUS2L	cg09316954	67687754	ILMN_1811650	68113152	-0.038035	0.00416275	6.42145e-20	1.33103e-13	20	-0.472516	0.0335091	3.73619e-45	2.04452e-15	20	0.0865735	0.00940791	3.50688e-20	4.69436e-15	20	rs7191281	67655133	T	C	rs8046907	67591389	A	G	rs7201591	68086105	G	A	0
HDL	16	DUS2L	cg09482050	67686832	ILMN_1811650	68113152	-0.0411418	0.00504905	3.68673e-16	1.50025e-16	20	-0.598767	0.0446811	5.97242e-41	2.11881e-18	20	0.0865735	0.00940791	3.50688e-20	4.69436e-15	20	rs16957489	67651879	G	A	rs28711261	67617186	A	G	rs7201591	68086105	G	A	0
HDL	16	DUS2L	cg09835421	68378352	ILMN_1811650	68113152	-0.134939	0.0239891	1.855e-08	0.00120899	20	-1.76061	0.235773	8.1799e-14	0.000185683	20	0.0865735	0.00940791	3.50688e-20	4.69436e-15	20	rs55757091	68323654	G	A	rs61593058	68384496	T	C	rs7201591	68086105	G	A	0
HDL	16	DUS2L	cg10017843	67693452	ILMN_1811650	68113152	0.113821	0.0174807	7.45391e-11	8.44215e-05	20	1.45094	0.186506	7.27583e-15	1.04115e-05	20	0.0865735	0.00940791	3.50688e-20	4.69436e-15	20	rs7191281	67655133	T	C	rs7191281	67655133	T	C	rs7201591	68086105	G	A	0
HDL	16	DUS2L	cg10130900	68003410	ILMN_1811650	68113152	0.228812	0.0384041	2.55342e-09	0.0918276	20	1.71585	0.289213	2.97756e-09	0.0966042	20	0.0865735	0.00940791	3.50688e-20	4.69436e-15	20	rs2107369	68116018	T	G	rs2107369	68116018	T	G	rs7201591	68086105	G	A	0
HDL	16	DUS2L	cg10544611	67998164	ILMN_1811650	68113152	-0.0929079	0.0103976	4.05237e-19	0.000484249	20	-0.641988	0.0613381	1.23253e-25	1.6783e-12	20	0.0865735	0.00940791	3.50688e-20	4.69436e-15	20	rs73594581	67955554	G	A	rs56070533	67942320	G	A	rs7201591	68086105	G	A	0
HDL	16	DUS2L	cg16794070	67695265	ILMN_1811650	68113152	0.208353	0.0353214	3.6622e-09	0.0154465	20	2.69161	0.461534	5.48069e-09	0.00274261	20	0.0865735	0.00940791	3.50688e-20	4.69436e-15	20	rs12449157	67708897	A	G	rs2008173	67856240	A	G	rs7201591	68086105	G	A	0
HDL	16	DUS2L	cg17948846	68119548	ILMN_1811650	68113152	-0.240066	0.0422552	1.33656e-08	0.0119204	20	-1.82199	0.316706	8.77093e-09	0.00177863	20	0.0865735	0.00940791	3.50688e-20	4.69436e-15	20	rs1125331	68228119	T	C	rs60638792	68064472	T	C	rs7201591	68086105	G	A	0
HDL	16	DUS2L	cg23195510	67678593	ILMN_1811650	68113152	0.0670458	0.00916696	2.59588e-13	1.90819e-09	20	0.973849	0.0940756	4.10804e-25	4.58035e-09	20	0.0865735	0.00940791	3.50688e-20	4.69436e-15	20	rs16957489	67651879	G	A	rs7191281	67655133	T	C	rs7201591	68086105	G	A	0
HDL	16	DUS2L	cg27539214	67997921	ILMN_1811650	68113152	-0.0494207	0.00482452	1.26382e-24	5.66478e-06	20	-0.371392	0.0275705	2.32819e-41	4.94417e-19	20	0.0865735	0.00940791	3.50688e-20	4.69436e-15	20	rs73594581	67955554	G	A	rs73594581	67955554	G	A	rs7201591	68086105	G	A	0
HDL	16	PRMT7	cg03987842	68321858	ILMN_2082489	68386287	-0.0641125	0.0109288	4.45373e-09	1.40472e-07	20	-0.344677	0.0603603	1.12756e-08	0.0129047	20	0.196353	0.0307273	1.65682e-10	0.00404355	20	rs12596500	68299771	G	A	rs12596500	68299771	G	A	rs11350	68335392	C	T	0
HDL	17	FBXL20	cg03013999	37608204	ILMN_1754489	37416985	0.0659846	0.0127416	2.2349e-07	0.00355012	20	-0.511247	0.0726031	1.89958e-12	0.470021	20	-0.125194	0.0199569	3.53702e-10	0.0338347	20	rs11078903	37631924	A	G	rs12948381	37571925	C	T	rs10491128	37551988	A	G	0
HDL	17	FBXL20	cg03815147	37833890	ILMN_1754489	37416985	-0.0518291	0.00651064	1.71108e-15	0.001636	20	0.28991	0.0503325	8.4162e-09	0.000606798	20	-0.125194	0.0199569	3.53702e-10	0.0338347	20	rs8078228	37834998	T	C	rs11078919	37835755	C	T	rs10491128	37551988	A	G	0
HDL	17	FBXL20	cg15445000	37608096	ILMN_1754489	37416985	0.0445457	0.0082378	6.39193e-08	0.00496639	20	-0.366349	0.045038	4.14647e-16	0.00747858	20	-0.125194	0.0199569	3.53702e-10	0.0338347	20	rs11078903	37631924	A	G	rs4286140	37639327	A	G	rs10491128	37551988	A	G	0
HDL	17	PGAP3	cg01799856	37794335	ILMN_1805636	37827537	0.026158	0.00494356	1.21428e-07	7.54455e-08	20	-0.386295	0.0380314	3.07614e-24	1.25905e-08	20	-0.0558728	0.0117921	2.15655e-06	0.0112402	20	rs879606	37781849	G	A	rs4794817	37794351	A	T	rs2934951	37833328	A	G	0
HDL	17	PGAP3	cg02780210	37732690	ILMN_1805636	37827537	0.0651253	0.0109934	3.14087e-09	0.00272991	20	-0.552035	0.0934095	3.42436e-09	0.0032204	20	-0.0558728	0.0117921	2.15655e-06	0.0112402	20	rs1877030	37740161	C	T	rs1877030	37740161	C	T	rs2934951	37833328	A	G	0
HDL	17	PGAP3	cg02944084	37827057	ILMN_1805636	37827537	-0.107926	0.0175395	7.58795e-10	0.112407	20	1.51143	0.201766	6.83414e-14	0.0325271	20	-0.0558728	0.0117921	2.15655e-06	0.0112402	20	rs9303274	37836353	C	T	rs9303274	37836353	C	T	rs2934951	37833328	A	G	1
HDL	17	PGAP3	cg03013999	37608204	ILMN_1805636	37827537	0.0659846	0.0127416	2.2349e-07	0.00355012	20	-0.548322	0.0738752	1.15126e-13	0.000131096	20	-0.0558728	0.0117921	2.15655e-06	0.0112402	20	rs11078903	37631924	A	G	rs12948381	37571925	C	T	rs2934951	37833328	A	G	0
HDL	17	PGAP3	cg03815147	37833890	ILMN_1805636	37827537	-0.0518291	0.00651064	1.71108e-15	0.001636	20	0.752361	0.0628501	5.05916e-33	0.0692662	20	-0.0558728	0.0117921	2.15655e-06	0.0112402	20	rs8078228	37834998	T	C	rs11078919	37835755	C	T	rs2934951	37833328	A	G	0
HDL	17	PGAP3	cg04895975	37821478	ILMN_1805636	37827537	0.101113	0.0155541	7.99152e-11	0.032301	20	-1.18233	0.155257	2.63109e-14	0.0177955	20	-0.0558728	0.0117921	2.15655e-06	0.0112402	20	rs1053651	37822311	C	A	rs1053651	37822311	C	A	rs2934951	37833328	A	G	1
HDL	17	PGAP3	cg05897163	37782302	ILMN_1805636	37827537	0.0337167	0.00649861	2.1222e-07	4.18891e-07	20	-0.488655	0.0544563	2.87676e-19	6.16994e-08	20	-0.0558728	0.0117921	2.15655e-06	0.0112402	20	rs879606	37781849	G	A	rs879606	37781849	G	A	rs2934951	37833328	A	G	0
HDL	17	PGAP3	cg08312355	37821536	ILMN_1805636	37827537	-0.131328	0.0231225	1.34957e-08	0.00264191	20	1.64942	0.253013	7.0716e-11	0.00131771	20	-0.0558728	0.0117921	2.15655e-06	0.0112402	20	rs881844	37810218	G	C	rs881844	37810218	G	C	rs2934951	37833328	A	G	0
HDL	17	PGAP3	cg08345719	37821661	ILMN_1805636	37827537	0.119492	0.0207244	8.12994e-09	0.0466957	20	-1.31772	0.204883	1.26299e-10	0.0111789	20	-0.0558728	0.0117921	2.15655e-06	0.0112402	20	rs9972882	37807698	C	A	rs9972882	37807698	C	A	rs2934951	37833328	A	G	1
HDL	17	PGAP3	cg09762778	37783879	ILMN_1805636	37827537	-0.131579	0.0243308	6.3766e-08	0.0368773	20	1.22818	0.19929	7.14756e-10	0.00210137	20	-0.0558728	0.0117921	2.15655e-06	0.0112402	20	rs9972882	37807698	C	A	rs4794817	37794351	A	T	rs2934951	37833328	A	G	0
HDL	17	PGAP3	cg10057218	38074149	ILMN_1805636	37827537	0.0591405	0.0115487	3.03986e-07	0.00374125	20	-0.640579	0.0771763	1.03932e-16	0.0142239	20	-0.0558728	0.0117921	2.15655e-06	0.0112402	20	rs7224129	38075426	A	G	rs8074437	38076137	G	T	rs2934951	37833328	A	G	0
HDL	17	PGAP3	cg10909506	38081995	ILMN_1805636	37827537	0.0338131	0.00589281	9.57843e-09	0.000285595	20	-0.45572	0.0488257	1.0232e-20	0.000656985	20	-0.0558728	0.0117921	2.15655e-06	0.0112402	20	rs2290400	38066240	T	C	rs56380902	38066372	T	C	rs2934951	37833328	A	G	0
HDL	17	PGAP3	cg11164145	37783689	ILMN_1805636	37827537	-0.107308	0.0173085	5.65601e-10	0.0167162	20	0.931659	0.126777	1.99965e-13	0.000452888	20	-0.0558728	0.0117921	2.15655e-06	0.0112402	20	rs9972882	37807698	C	A	rs4794817	37794351	A	T	rs2934951	37833328	A	G	0
HDL	17	PGAP3	cg15445000	37608096	ILMN_1805636	37827537	0.0445457	0.0082378	6.39193e-08	0.00496639	20	-0.363036	0.0448777	5.99387e-16	3.01786e-07	20	-0.0558728	0.0117921	2.15655e-06	0.0112402	20	rs11078903	37631924	A	G	rs4286140	37639327	A	G	rs2934951	37833328	A	G	0
HDL	17	PGAP3	cg18711369	38081186	ILMN_1805636	37827537	0.0377256	0.00744789	4.07824e-07	0.0202893	20	-0.40334	0.0450379	3.38017e-19	0.00230712	20	-0.0558728	0.0117921	2.15655e-06	0.0112402	20	rs4065275	38080865	G	A	rs4065275	38080865	G	A	rs2934951	37833328	A	G	0
HDL	17	PGAP3	cg19511844	38084119	ILMN_1805636	37827537	-0.0707984	0.0123009	8.63612e-09	0.000138757	20	0.865036	0.116679	1.22725e-13	0.00276176	20	-0.0558728	0.0117921	2.15655e-06	0.0112402	20	rs8067378	38051348	A	G	rs11658278	38031164	T	C	rs2934951	37833328	A	G	0
HDL	17	PGAP3	cg19586165	37814072	ILMN_1805636	37827537	-0.105996	0.0162485	6.87069e-11	0.133334	20	1.30028	0.167273	7.64239e-15	0.0291516	20	-0.0558728	0.0117921	2.15655e-06	0.0112402	20	rs1877031	37814080	A	G	rs931992	37821435	T	G	rs2934951	37833328	A	G	1
HDL	17	PGAP3	cg19758448	37828296	ILMN_1805636	37827537	0.0435917	0.0084144	2.21168e-07	3.39521e-05	20	-0.678296	0.0573451	2.78635e-32	0.103242	20	-0.0558728	0.0117921	2.15655e-06	0.0112402	20	rs1495100	37832279	T	C	rs1495100	37832279	T	C	rs2934951	37833328	A	G	0
HDL	17	PGAP3	cg22144450	38080378	ILMN_1805636	37827537	0.052722	0.00976213	6.63941e-08	0.00116005	20	-0.715688	0.0887173	7.20135e-16	0.00624136	20	-0.0558728	0.0117921	2.15655e-06	0.0112402	20	rs2290400	38066240	T	C	rs2290400	38066240	T	C	rs2934951	37833328	A	G	0
HDL	17	GSDMB	cg01799856	37794335	ILMN_1666206	38060997	0.026158	0.00494356	1.21428e-07	7.54455e-08	20	-0.441424	0.0383008	9.85098e-31	4.63444e-14	20	-0.0238128	0.00367909	9.64164e-11	1.86099e-05	20	rs879606	37781849	G	A	rs4794817	37794351	A	T	rs12936231	38029120	C	G	0
HDL	17	GSDMB	cg02780210	37732690	ILMN_1666206	38060997	0.0651253	0.0109934	3.14087e-09	0.00272991	20	-0.680911	0.0988666	5.69156e-12	0.00131136	20	-0.0238128	0.00367909	9.64164e-11	1.86099e-05	20	rs1877030	37740161	C	T	rs1877030	37740161	C	T	rs12936231	38029120	C	G	0
HDL	17	GSDMB	cg02944084	37827057	ILMN_1666206	38060997	-0.107926	0.0175395	7.58795e-10	0.112407	20	1.87687	0.239054	4.11963e-15	0.00295155	20	-0.0238128	0.00367909	9.64164e-11	1.86099e-05	20	rs9303274	37836353	C	T	rs9303274	37836353	C	T	rs12936231	38029120	C	G	0
HDL	17	GSDMB	cg03013999	37608204	ILMN_1666206	38060997	0.0659846	0.0127416	2.2349e-07	0.00355012	20	-0.692783	0.0789983	1.79301e-18	1.84302e-08	20	-0.0238128	0.00367909	9.64164e-11	1.86099e-05	20	rs11078903	37631924	A	G	rs12948381	37571925	C	T	rs12936231	38029120	C	G	0
HDL	17	GSDMB	cg03815147	37833890	ILMN_1666206	38060997	-0.0518291	0.00651064	1.71108e-15	0.001636	20	0.93383	0.0690205	1.04396e-41	0.00105878	20	-0.0238128	0.00367909	9.64164e-11	1.86099e-05	20	rs8078228	37834998	T	C	rs11078919	37835755	C	T	rs12936231	38029120	C	G	0
HDL	17	GSDMB	cg04895975	37821478	ILMN_1666206	38060997	0.101113	0.0155541	7.99152e-11	0.032301	20	-1.47312	0.181413	4.65285e-16	0.00128441	20	-0.0238128	0.00367909	9.64164e-11	1.86099e-05	20	rs1053651	37822311	C	A	rs1053651	37822311	C	A	rs12936231	38029120	C	G	0
HDL	17	GSDMB	cg05897163	37782302	ILMN_1666206	38060997	0.0337167	0.00649861	2.1222e-07	4.18891e-07	20	-0.554533	0.055618	2.05425e-23	8.1424e-12	20	-0.0238128	0.00367909	9.64164e-11	1.86099e-05	20	rs879606	37781849	G	A	rs879606	37781849	G	A	rs12936231	38029120	C	G	0
HDL	17	GSDMB	cg08312355	37821536	ILMN_1666206	38060997	-0.131328	0.0231225	1.34957e-08	0.00264191	20	1.99805	0.29546	1.3562e-11	1.01314e-05	20	-0.0238128	0.00367909	9.64164e-11	1.86099e-05	20	rs881844	37810218	G	C	rs881844	37810218	G	C	rs12936231	38029120	C	G	0
HDL	17	GSDMB	cg08345719	37821661	ILMN_1666206	38060997	0.119492	0.0207244	8.12994e-09	0.0466957	20	-1.76366	0.256288	5.92019e-12	0.00958751	20	-0.0238128	0.00367909	9.64164e-11	1.86099e-05	20	rs9972882	37807698	C	A	rs9972882	37807698	C	A	rs12936231	38029120	C	G	0
HDL	17	GSDMB	cg09762778	37783879	ILMN_1666206	38060997	-0.131579	0.0243308	6.3766e-08	0.0368773	20	1.40346	0.218171	1.25235e-10	0.000160637	20	-0.0238128	0.00367909	9.64164e-11	1.86099e-05	20	rs9972882	37807698	C	A	rs4794817	37794351	A	T	rs12936231	38029120	C	G	0
HDL	17	GSDMB	cg10057218	38074149	ILMN_1666206	38060997	0.0591405	0.0115487	3.03986e-07	0.00374125	20	-2.02906	0.156871	2.87112e-38	0.00382682	20	-0.0238128	0.00367909	9.64164e-11	1.86099e-05	20	rs7224129	38075426	A	G	rs8074437	38076137	G	T	rs12936231	38029120	C	G	0
HDL	17	GSDMB	cg10909506	38081995	ILMN_1666206	38060997	0.0338131	0.00589281	9.57843e-09	0.000285595	20	-1.44901	0.0816604	1.90507e-70	0.00749275	20	-0.0238128	0.00367909	9.64164e-11	1.86099e-05	20	rs2290400	38066240	T	C	rs56380902	38066372	T	C	rs12936231	38029120	C	G	0
HDL	17	GSDMB	cg11164145	37783689	ILMN_1666206	38060997	-0.107308	0.0173085	5.65601e-10	0.0167162	20	1.06462	0.13614	5.28078e-15	3.05861e-05	20	-0.0238128	0.00367909	9.64164e-11	1.86099e-05	20	rs9972882	37807698	C	A	rs4794817	37794351	A	T	rs12936231	38029120	C	G	0
HDL	17	GSDMB	cg15445000	37608096	ILMN_1666206	38060997	0.0445457	0.0082378	6.39193e-08	0.00496639	20	-0.448474	0.0458574	1.37549e-22	2.29193e-15	20	-0.0238128	0.00367909	9.64164e-11	1.86099e-05	20	rs11078903	37631924	A	G	rs4286140	37639327	A	G	rs12936231	38029120	C	G	0
HDL	17	GSDMB	cg18711369	38081186	ILMN_1666206	38060997	0.0377256	0.00744789	4.07824e-07	0.0202893	20	-1.31916	0.0720776	7.99085e-75	0.00713847	20	-0.0238128	0.00367909	9.64164e-11	1.86099e-05	20	rs4065275	38080865	G	A	rs4065275	38080865	G	A	rs12936231	38029120	C	G	0
HDL	17	GSDMB	cg19511844	38084119	ILMN_1666206	38060997	-0.0707984	0.0123009	8.63612e-09	0.000138757	20	2.58025	0.260936	4.67199e-23	1.18672e-08	20	-0.0238128	0.00367909	9.64164e-11	1.86099e-05	20	rs8067378	38051348	A	G	rs11658278	38031164	T	C	rs12936231	38029120	C	G	0
HDL	17	GSDMB	cg19586165	37814072	ILMN_1666206	38060997	-0.105996	0.0162485	6.87069e-11	0.133334	20	1.57085	0.192037	2.83924e-16	0.000701755	20	-0.0238128	0.00367909	9.64164e-11	1.86099e-05	20	rs1877031	37814080	A	G	rs931992	37821435	T	G	rs12936231	38029120	C	G	0
HDL	17	GSDMB	cg19758448	37828296	ILMN_1666206	38060997	0.0435917	0.0084144	2.21168e-07	3.39521e-05	20	-0.861514	0.0631449	2.20898e-42	0.00150558	20	-0.0238128	0.00367909	9.64164e-11	1.86099e-05	20	rs1495100	37832279	T	C	rs1495100	37832279	T	C	rs12936231	38029120	C	G	0
HDL	17	GSDMB	cg22144450	38080378	ILMN_1666206	38060997	0.052722	0.00976213	6.63941e-08	0.00116005	20	-2.27334	0.191756	2.01891e-32	0.128785	20	-0.0238128	0.00367909	9.64164e-11	1.86099e-05	20	rs2290400	38066240	T	C	rs2290400	38066240	T	C	rs12936231	38029120	C	G	0
HDL	17	GSDMB	cg01799856	37794335	ILMN_2347193	38062136	0.026158	0.00494356	1.21428e-07	7.54455e-08	20	-0.324072	0.0371978	2.98192e-18	4.11439e-12	20	-0.0293531	0.00458157	1.48623e-10	6.56151e-07	20	rs879606	37781849	G	A	rs4794817	37794351	A	T	rs12936231	38029120	C	G	0
HDL	17	GSDMB	cg02944084	37827057	ILMN_2347193	38062136	-0.107926	0.0175395	7.58795e-10	0.112407	20	1.52459	0.203215	6.26812e-14	0.00628698	20	-0.0293531	0.00458157	1.48623e-10	6.56151e-07	20	rs9303274	37836353	C	T	rs9303274	37836353	C	T	rs12936231	38029120	C	G	0
HDL	17	GSDMB	cg03013999	37608204	ILMN_2347193	38062136	0.0659846	0.0127416	2.2349e-07	0.00355012	20	-0.543814	0.0738193	1.74729e-13	1.06989e-07	20	-0.0293531	0.00458157	1.48623e-10	6.56151e-07	20	rs11078903	37631924	A	G	rs12948381	37571925	C	T	rs12936231	38029120	C	G	0
HDL	17	GSDMB	cg03815147	37833890	ILMN_2347193	38062136	-0.0518291	0.00651064	1.71108e-15	0.001636	20	0.748441	0.0627934	9.41243e-33	0.0053663	20	-0.0293531	0.00458157	1.48623e-10	6.56151e-07	20	rs8078228	37834998	T	C	rs11078919	37835755	C	T	rs12936231	38029120	C	G	0
HDL	17	GSDMB	cg04895975	37821478	ILMN_2347193	38062136	0.101113	0.0155541	7.99152e-11	0.032301	20	-1.16908	0.15418	3.38773e-14	0.00125351	20	-0.0293531	0.00458157	1.48623e-10	6.56151e-07	20	rs1053651	37822311	C	A	rs1053651	37822311	C	A	rs12936231	38029120	C	G	0
HDL	17	GSDMB	cg05897163	37782302	ILMN_2347193	38062136	0.0337167	0.00649861	2.1222e-07	4.18891e-07	20	-0.405602	0.0523402	9.23743e-15	1.00249e-11	20	-0.0293531	0.00458157	1.48623e-10	6.56151e-07	20	rs879606	37781849	G	A	rs879606	37781849	G	A	rs12936231	38029120	C	G	0
HDL	17	GSDMB	cg08312355	37821536	ILMN_2347193	38062136	-0.131328	0.0231225	1.34957e-08	0.00264191	20	1.65628	0.253967	6.9544e-11	0.000160278	20	-0.0293531	0.00458157	1.48623e-10	6.56151e-07	20	rs881844	37810218	G	C	rs881844	37810218	G	C	rs12936231	38029120	C	G	0
HDL	17	GSDMB	cg08345719	37821661	ILMN_2347193	38062136	0.119492	0.0207244	8.12994e-09	0.0466957	20	-1.37295	0.21129	8.14293e-11	0.00955098	20	-0.0293531	0.00458157	1.48623e-10	6.56151e-07	20	rs9972882	37807698	C	A	rs9972882	37807698	C	A	rs12936231	38029120	C	G	0
HDL	17	GSDMB	cg09762778	37783879	ILMN_2347193	38062136	-0.131579	0.0243308	6.3766e-08	0.0368773	20	1.03035	0.177902	6.96833e-09	6.39229e-05	20	-0.0293531	0.00458157	1.48623e-10	6.56151e-07	20	rs9972882	37807698	C	A	rs4794817	37794351	A	T	rs12936231	38029120	C	G	0
HDL	17	GSDMB	cg10057218	38074149	ILMN_2347193	38062136	0.0591405	0.0115487	3.03986e-07	0.00374125	20	-1.66771	0.134186	1.833e-35	0.00206422	20	-0.0293531	0.00458157	1.48623e-10	6.56151e-07	20	rs7224129	38075426	A	G	rs8074437	38076137	G	T	rs12936231	38029120	C	G	0
HDL	17	GSDMB	cg10909506	38081995	ILMN_2347193	38062136	0.0338131	0.00589281	9.57843e-09	0.000285595	20	-1.17283	0.0713128	8.91452e-61	0.000851624	20	-0.0293531	0.00458157	1.48623e-10	6.56151e-07	20	rs2290400	38066240	T	C	rs56380902	38066372	T	C	rs12936231	38029120	C	G	0
HDL	17	GSDMB	cg11164145	37783689	ILMN_2347193	38062136	-0.107308	0.0173085	5.65601e-10	0.0167162	20	0.781592	0.115926	1.56056e-11	1.30635e-05	20	-0.0293531	0.00458157	1.48623e-10	6.56151e-07	20	rs9972882	37807698	C	A	rs4794817	37794351	A	T	rs12936231	38029120	C	G	0
HDL	17	GSDMB	cg15445000	37608096	ILMN_2347193	38062136	0.0445457	0.0082378	6.39193e-08	0.00496639	20	-0.378749	0.0452606	5.85149e-17	1.52867e-11	20	-0.0293531	0.00458157	1.48623e-10	6.56151e-07	20	rs11078903	37631924	A	G	rs4286140	37639327	A	G	rs12936231	38029120	C	G	0
HDL	17	GSDMB	cg18711369	38081186	ILMN_2347193	38062136	0.0377256	0.00744789	4.07824e-07	0.0202893	20	-1.07551	0.0638388	1.09889e-63	0.00219122	20	-0.0293531	0.00458157	1.48623e-10	6.56151e-07	20	rs4065275	38080865	G	A	rs4065275	38080865	G	A	rs12936231	38029120	C	G	0
HDL	17	GSDMB	cg19511844	38084119	ILMN_2347193	38062136	-0.0707984	0.0123009	8.63612e-09	0.000138757	20	2.08738	0.216976	6.56246e-22	1.27432e-09	20	-0.0293531	0.00458157	1.48623e-10	6.56151e-07	20	rs8067378	38051348	A	G	rs11658278	38031164	T	C	rs12936231	38029120	C	G	0
HDL	17	GSDMB	cg19586165	37814072	ILMN_2347193	38062136	-0.105996	0.0162485	6.87069e-11	0.133334	20	1.29659	0.167041	8.35116e-15	0.00241948	20	-0.0293531	0.00458157	1.48623e-10	6.56151e-07	20	rs1877031	37814080	A	G	rs931992	37821435	T	G	rs12936231	38029120	C	G	0
HDL	17	GSDMB	cg19758448	37828296	ILMN_2347193	38062136	0.0435917	0.0084144	2.21168e-07	3.39521e-05	20	-0.687998	0.0577435	9.91761e-33	0.00347589	20	-0.0293531	0.00458157	1.48623e-10	6.56151e-07	20	rs1495100	37832279	T	C	rs1495100	37832279	T	C	rs12936231	38029120	C	G	0
HDL	17	GSDMB	cg22144450	38080378	ILMN_2347193	38062136	0.052722	0.00976213	6.63941e-08	0.00116005	20	-1.84082	0.160825	2.4595e-30	0.0265411	20	-0.0293531	0.00458157	1.48623e-10	6.56151e-07	20	rs2290400	38066240	T	C	rs2290400	38066240	T	C	rs12936231	38029120	C	G	0
HDL	17	ORMDL3	cg01799856	37794335	ILMN_1662174	38077572	0.026158	0.00494356	1.21428e-07	7.54455e-08	20	-0.331604	0.0372309	5.2578e-19	1.695e-13	20	-0.0277458	0.0043177	1.30951e-10	1.79871e-05	20	rs879606	37781849	G	A	rs4794817	37794351	A	T	rs12936231	38029120	C	G	0
HDL	17	ORMDL3	cg02944084	37827057	ILMN_1662174	38077572	-0.107926	0.0175395	7.58795e-10	0.112407	20	1.52612	0.20327	6.0111e-14	0.00135024	20	-0.0277458	0.0043177	1.30951e-10	1.79871e-05	20	rs9303274	37836353	C	T	rs9303274	37836353	C	T	rs12936231	38029120	C	G	0
HDL	17	ORMDL3	cg03013999	37608204	ILMN_1662174	38077572	0.0659846	0.0127416	2.2349e-07	0.00355012	20	-0.56073	0.0743707	4.71168e-14	8.87429e-07	20	-0.0277458	0.0043177	1.30951e-10	1.79871e-05	20	rs11078903	37631924	A	G	rs12948381	37571925	C	T	rs12936231	38029120	C	G	0
HDL	17	ORMDL3	cg03815147	37833890	ILMN_1662174	38077572	-0.0518291	0.00651064	1.71108e-15	0.001636	20	0.75467	0.0629373	3.96936e-33	0.0020026	20	-0.0277458	0.0043177	1.30951e-10	1.79871e-05	20	rs8078228	37834998	T	C	rs11078919	37835755	C	T	rs12936231	38029120	C	G	0
HDL	17	ORMDL3	cg04895975	37821478	ILMN_1662174	38077572	0.101113	0.0155541	7.99152e-11	0.032301	20	-1.18074	0.155121	2.70502e-14	0.00067706	20	-0.0277458	0.0043177	1.30951e-10	1.79871e-05	20	rs1053651	37822311	C	A	rs1053651	37822311	C	A	rs12936231	38029120	C	G	0
HDL	17	ORMDL3	cg05897163	37782302	ILMN_1662174	38077572	0.0337167	0.00649861	2.1222e-07	4.18891e-07	20	-0.419972	0.0526102	1.43154e-15	6.17304e-11	20	-0.0277458	0.0043177	1.30951e-10	1.79871e-05	20	rs879606	37781849	G	A	rs879606	37781849	G	A	rs12936231	38029120	C	G	0
HDL	17	ORMDL3	cg08312355	37821536	ILMN_1662174	38077572	-0.131328	0.0231225	1.34957e-08	0.00264191	20	1.62495	0.250037	8.09377e-11	1.19279e-05	20	-0.0277458	0.0043177	1.30951e-10	1.79871e-05	20	rs881844	37810218	G	C	rs881844	37810218	G	C	rs12936231	38029120	C	G	0
HDL	17	ORMDL3	cg08345719	37821661	ILMN_1662174	38077572	0.119492	0.0207244	8.12994e-09	0.0466957	20	-1.43591	0.218418	4.893e-11	0.00457999	20	-0.0277458	0.0043177	1.30951e-10	1.79871e-05	20	rs9972882	37807698	C	A	rs9972882	37807698	C	A	rs12936231	38029120	C	G	0
HDL	17	ORMDL3	cg09762778	37783879	ILMN_1662174	38077572	-0.131579	0.0243308	6.3766e-08	0.0368773	20	1.0543	0.18029	4.98148e-09	8.57735e-05	20	-0.0277458	0.0043177	1.30951e-10	1.79871e-05	20	rs9972882	37807698	C	A	rs4794817	37794351	A	T	rs12936231	38029120	C	G	0
HDL	17	ORMDL3	cg10057218	38074149	ILMN_1662174	38077572	0.0591405	0.0115487	3.03986e-07	0.00374125	20	-1.77995	0.141255	2.08698e-36	0.0021496	20	-0.0277458	0.0043177	1.30951e-10	1.79871e-05	20	rs7224129	38075426	A	G	rs8074437	38076137	G	T	rs12936231	38029120	C	G	0
HDL	17	ORMDL3	cg10909506	38081995	ILMN_1662174	38077572	0.0338131	0.00589281	9.57843e-09	0.000285595	20	-1.25076	0.0742489	1.13321e-63	0.246287	20	-0.0277458	0.0043177	1.30951e-10	1.79871e-05	20	rs2290400	38066240	T	C	rs56380902	38066372	T	C	rs12936231	38029120	C	G	0
HDL	17	ORMDL3	cg11164145	37783689	ILMN_1662174	38077572	-0.107308	0.0173085	5.65601e-10	0.0167162	20	0.799756	0.117075	8.4254e-12	6.33582e-06	20	-0.0277458	0.0043177	1.30951e-10	1.79871e-05	20	rs9972882	37807698	C	A	rs4794817	37794351	A	T	rs12936231	38029120	C	G	0
HDL	17	ORMDL3	cg15445000	37608096	ILMN_1662174	38077572	0.0445457	0.0082378	6.39193e-08	0.00496639	20	-0.365989	0.0449382	3.81554e-16	1.29277e-10	20	-0.0277458	0.0043177	1.30951e-10	1.79871e-05	20	rs11078903	37631924	A	G	rs4286140	37639327	A	G	rs12936231	38029120	C	G	0
HDL	17	ORMDL3	cg18711369	38081186	ILMN_1662174	38077572	0.0377256	0.00744789	4.07824e-07	0.0202893	20	-1.16174	0.066813	1.01857e-67	0.168763	20	-0.0277458	0.0043177	1.30951e-10	1.79871e-05	20	rs4065275	38080865	G	A	rs4065275	38080865	G	A	rs12936231	38029120	C	G	0
HDL	17	ORMDL3	cg19511844	38084119	ILMN_1662174	38077572	-0.0707984	0.0123009	8.63612e-09	0.000138757	20	2.1506	0.222559	4.32734e-22	1.27e-09	20	-0.0277458	0.0043177	1.30951e-10	1.79871e-05	20	rs8067378	38051348	A	G	rs11658278	38031164	T	C	rs12936231	38029120	C	G	0
HDL	17	ORMDL3	cg19586165	37814072	ILMN_1662174	38077572	-0.105996	0.0162485	6.87069e-11	0.133334	20	1.28117	0.165521	9.92261e-15	0.000852643	20	-0.0277458	0.0043177	1.30951e-10	1.79871e-05	20	rs1877031	37814080	A	G	rs931992	37821435	T	G	rs12936231	38029120	C	G	0
HDL	17	ORMDL3	cg19758448	37828296	ILMN_1662174	38077572	0.0435917	0.0084144	2.21168e-07	3.39521e-05	20	-0.697964	0.0580002	2.3596e-33	0.00195514	20	-0.0277458	0.0043177	1.30951e-10	1.79871e-05	20	rs1495100	37832279	T	C	rs1495100	37832279	T	C	rs12936231	38029120	C	G	0
HDL	17	ORMDL3	cg22144450	38080378	ILMN_1662174	38077572	0.052722	0.00976213	6.63941e-08	0.00116005	20	-1.95698	0.169119	5.74042e-31	0.388447	20	-0.0277458	0.0043177	1.30951e-10	1.79871e-05	20	rs2290400	38066240	T	C	rs2290400	38066240	T	C	rs12936231	38029120	C	G	0
HDL	19	LILRA3	cg03688987	54761178	ILMN_1661631	54800028	-0.113305	0.0202782	2.3033e-08	0.0014008	13	2.78132	0.308724	2.07799e-19	0.00121366	20	-0.0422128	0.00372755	9.91942e-30	0.00293679	20	rs741584	54815093	G	C	rs741584	54815093	G	C	rs103294	54797848	T	C	0
HDL	19	LILRA3	cg06599908	54931632	ILMN_1661631	54800028	0.100651	0.0176972	1.2899e-08	0.00110924	13	-2.49197	0.244064	1.78276e-24	0.00284942	20	-0.0422128	0.00372755	9.91942e-30	0.00293679	20	rs1761455	54814854	G	C	rs1645787	54815387	A	G	rs103294	54797848	T	C	0
HDL	19	LILRA3	cg03688987	54761178	ILMN_1786303	54802074	-0.113305	0.0202782	2.3033e-08	0.0014008	13	2.78007	0.30871	2.14777e-19	0.00126377	20	-0.0426024	0.00376671	1.16755e-29	0.0037527	20	rs741584	54815093	G	C	rs741584	54815093	G	C	rs103294	54797848	T	C	0
HDL	19	LILRA3	cg06599908	54931632	ILMN_1786303	54802074	0.100651	0.0176972	1.2899e-08	0.00110924	13	-2.48959	0.24397	1.89347e-24	0.00379248	20	-0.0426024	0.00376671	1.16755e-29	0.0037527	20	rs1761455	54814854	G	C	rs1645787	54815387	A	G	rs103294	54797848	T	C	0
HDL	19	LILRA5	cg03688987	54761178	ILMN_2266595	54818385	-0.113305	0.0202782	2.3033e-08	0.0014008	13	1.15987	0.15304	3.48546e-14	0.0328382	20	-0.100789	0.0161099	3.94052e-10	0.00740342	19	rs741584	54815093	G	C	rs741584	54815093	G	C	rs651279	54813762	C	T	0
HDL	19	LILRA5	cg06599908	54931632	ILMN_2266595	54818385	0.100651	0.0176972	1.2899e-08	0.00110924	13	-1.0447	0.126361	1.36708e-16	0.292654	20	-0.100789	0.0161099	3.94052e-10	0.00740342	19	rs1761455	54814854	G	C	rs1645787	54815387	A	G	rs651279	54813762	C	T	0
HDL	20	MMP9	cg01160557	44651777	ILMN_1796316	44644938	-0.0587548	0.0113142	2.06926e-07	2.98601e-06	20	0.564341	0.0716886	3.48685e-15	7.61186e-06	20	-0.0718012	0.011927	1.74346e-09	5.0233e-06	10	rs13925	44644965	G	A	rs66553311	44648642	C	G	rs3918261	44643592	G	A	0
HDL	20	MMP9	cg04539957	44650068	ILMN_1796316	44644938	-0.0429282	0.00659481	7.5456e-11	2.51447e-07	20	0.584079	0.0579145	6.42442e-24	3.90606e-09	20	-0.0718012	0.011927	1.74346e-09	5.0233e-06	10	rs17577	44643111	G	A	rs17577	44643111	G	A	rs3918261	44643592	G	A	0
HDL	20	MMP9	cg07191594	44650220	ILMN_1796316	44644938	0.0876777	0.0162575	6.92643e-08	0.00161404	20	-1.17775	0.173668	1.18828e-11	5.151e-10	20	-0.0718012	0.011927	1.74346e-09	5.0233e-06	10	rs3918241	44635735	T	A	rs3918242	44635976	C	T	rs3918261	44643592	G	A	0
HDL	20	MMP9	cg07871947	44657796	ILMN_1796316	44644938	-0.100412	0.0177832	1.63783e-08	0.0215383	20	1.18056	0.178839	4.07696e-11	8.49979e-10	20	-0.0718012	0.011927	1.74346e-09	5.0233e-06	10	rs1888235	44623967	C	T	rs1888235	44623967	C	T	rs3918261	44643592	G	A	0
HDL	20	MMP9	cg09015232	44657115	ILMN_1796316	44644938	-0.0485208	0.00765504	2.32146e-10	1.36349e-06	20	0.665875	0.0704295	3.24603e-21	3.71027e-08	20	-0.0718012	0.011927	1.74346e-09	5.0233e-06	10	rs3918261	44643592	A	G	rs3918271	44645593	G	A	rs3918261	44643592	G	A	0
HDL	20	MMP9	cg23274660	44655227	ILMN_1796316	44644938	-0.0559566	0.0089944	4.93127e-10	2.08753e-05	20	0.761343	0.0836381	8.80066e-20	1.04223e-12	20	-0.0718012	0.011927	1.74346e-09	5.0233e-06	10	rs17577	44643111	G	A	rs17577	44643111	G	A	rs3918261	44643592	G	A	0
HDL	20	MMP9	cg26639039	44657812	ILMN_1796316	44644938	-0.0903624	0.0152809	3.35069e-09	0.0280389	20	1.05541	0.154116	7.4826e-12	9.47814e-11	20	-0.0718012	0.011927	1.74346e-09	5.0233e-06	10	rs6065912	44632367	G	A	rs6065912	44632367	G	A	rs3918261	44643592	G	A	0
Height	1	C1orf86	cg00300046	2084595	ILMN_1726989	2115981	0.0499918	0.00816093	9.02603e-10	1.01543e-05	20	1.41794	0.131636	4.68461e-27	0.00482671	20	0.029442	0.00515802	1.14312e-08	0.000360567	19	rs424079	2071340	A	C	rs424079	2071340	A	C	rs2503701	2121118	C	T	0
Height	1	C1orf86	cg00981070	2046702	ILMN_1726989	2115981	0.0359405	0.00469494	1.93064e-14	0.00217999	20	0.648064	0.0498974	1.4324e-38	3.14041e-12	20	0.029442	0.00515802	1.14312e-08	0.000360567	19	rs626479	2110260	G	A	rs55826501	2059143	G	A	rs2503701	2121118	C	T	0
Height	1	C1orf86	cg02050917	2173571	ILMN_1726989	2115981	-0.0667031	0.0103388	1.10559e-10	0.00917011	20	-1.28815	0.157201	2.52155e-16	1.02817e-06	20	0.029442	0.00515802	1.14312e-08	0.000360567	19	rs7547453	2195117	C	T	rs263533	2163568	C	T	rs2503701	2121118	C	T	0
Height	1	C1orf86	cg03732007	2071316	ILMN_1726989	2115981	0.0247943	0.00365054	1.1062e-11	0.000216658	20	0.703251	0.0424696	1.38073e-61	8.49589e-09	20	0.029442	0.00515802	1.14312e-08	0.000360567	19	rs424079	2071340	A	C	rs424079	2071340	A	C	rs2503701	2121118	C	T	0
Height	1	C1orf86	cg04347414	2084519	ILMN_1726989	2115981	0.0291379	0.00434781	2.05951e-11	7.90254e-07	20	0.826449	0.0537801	2.71643e-53	9.73915e-07	20	0.029442	0.00515802	1.14312e-08	0.000360567	19	rs424079	2071340	A	C	rs424079	2071340	A	C	rs2503701	2121118	C	T	0
Height	1	C1orf86	cg05340048	2084319	ILMN_1726989	2115981	0.0311624	0.00469172	3.09446e-11	4.31471e-08	20	0.888781	0.0603164	3.82482e-49	1.28889e-07	20	0.029442	0.00515802	1.14312e-08	0.000360567	19	rs262653	2090095	T	G	rs169037	2095582	G	T	rs2503701	2121118	C	T	0
Height	1	C1orf86	cg06203364	2137307	ILMN_1726989	2115981	-0.0996559	0.0175342	1.31943e-08	0.0266676	20	-1.76425	0.257326	7.07652e-12	0.00167572	20	0.029442	0.00515802	1.14312e-08	0.000360567	19	rs262652	2090816	T	C	rs55826501	2059143	G	A	rs2503701	2121118	C	T	0
Height	1	C1orf86	cg09144608	2098929	ILMN_1726989	2115981	-0.0736013	0.011579	2.06512e-10	0.0103426	20	-1.33208	0.156256	1.52863e-17	1.26417e-05	20	0.029442	0.00515802	1.14312e-08	0.000360567	19	rs626479	2110260	G	A	rs262641	2104981	A	G	rs2503701	2121118	C	T	0
Height	1	C1orf86	cg09560161	2065242	ILMN_1726989	2115981	0.0346379	0.00542999	1.78241e-10	5.89468e-07	20	0.989385	0.07073	1.84035e-44	6.06619e-08	20	0.029442	0.00515802	1.14312e-08	0.000360567	19	rs262684	2118359	A	G	rs262684	2118359	A	G	rs2503701	2121118	C	T	0
Height	1	C1orf86	cg12639453	2035780	ILMN_1726989	2115981	0.024917	0.00405431	7.95504e-10	4.98592e-07	20	0.678366	0.045511	3.03342e-50	5.78321e-12	20	0.029442	0.00515802	1.14312e-08	0.000360567	19	rs925906	2044054	C	A	rs11584491	2042543	G	A	rs2503701	2121118	C	T	0
Height	1	C1orf86	cg12718519	2058417	ILMN_1726989	2115981	0.0173302	0.00270774	1.55125e-10	2.04853e-06	20	0.458124	0.0265355	8.69586e-67	6.4313e-17	20	0.029442	0.00515802	1.14312e-08	0.000360567	19	rs3107151	2051513	G	T	rs3107147	2048729	A	G	rs2503701	2121118	C	T	0
Height	1	C1orf86	cg13480549	2058790	ILMN_1726989	2115981	0.045271	0.00601756	5.3475e-14	0.00229996	20	0.826951	0.0721245	1.96352e-30	4.34e-10	20	0.029442	0.00515802	1.14312e-08	0.000360567	19	rs427811	2075560	T	G	rs262641	2104981	A	G	rs2503701	2121118	C	T	0
Height	1	C1orf86	cg13918804	2043761	ILMN_1726989	2115981	-0.0195188	0.00296965	4.93963e-11	1.03146e-12	20	-0.520971	0.0311092	6.00256e-63	3.94059e-32	20	0.029442	0.00515802	1.14312e-08	0.000360567	19	rs3107145	2047547	A	G	rs3128338	2046786	A	G	rs2503701	2121118	C	T	0
Height	1	C1orf86	cg15132013	2163529	ILMN_1726989	2115981	-0.0626483	0.00942533	2.99538e-11	0.00307164	20	-1.0758	0.11586	1.61152e-20	4.71102e-07	20	0.029442	0.00515802	1.14312e-08	0.000360567	19	rs1692580	2157948	T	C	rs1692580	2157948	T	C	rs2503701	2121118	C	T	0
Height	1	C1orf86	cg15481172	2059086	ILMN_1726989	2115981	0.033729	0.00553335	1.09042e-09	1.90329e-05	20	0.885426	0.0670414	7.97925e-40	1.01095e-08	20	0.029442	0.00515802	1.14312e-08	0.000360567	19	rs3107151	2051513	G	T	rs10797427	2060732	T	C	rs2503701	2121118	C	T	0
Height	1	C1orf86	cg16048006	2065263	ILMN_1726989	2115981	0.0428995	0.00695435	6.88375e-10	3.9139e-05	20	1.22537	0.101154	8.92323e-34	0.012115	20	0.029442	0.00515802	1.14312e-08	0.000360567	19	rs262684	2118359	A	G	rs262684	2118359	A	G	rs2503701	2121118	C	T	0
Height	1	C1orf86	cg16599817	2036283	ILMN_1726989	2115981	0.0448556	0.00766802	4.92478e-09	9.58118e-06	20	1.20012	0.108057	1.16778e-28	2.1061e-06	20	0.029442	0.00515802	1.14312e-08	0.000360567	19	rs3107151	2051513	G	T	rs3107151	2051513	G	T	rs2503701	2121118	C	T	0
Height	1	C1orf86	cg17426766	2046864	ILMN_1726989	2115981	0.0526762	0.00742032	1.25739e-12	0.00446677	20	1.14315	0.101345	1.65208e-29	2.05176e-05	20	0.029442	0.00515802	1.14312e-08	0.000360567	19	rs626479	2110260	G	A	rs3128338	2046786	A	G	rs2503701	2121118	C	T	0
Height	1	C1orf86	cg18188739	2058941	ILMN_1726989	2115981	0.094386	0.0165614	1.20408e-08	0.0333149	20	1.71957	0.248895	4.88709e-12	0.000630086	20	0.029442	0.00515802	1.14312e-08	0.000360567	19	rs427811	2075560	T	G	rs262641	2104981	A	G	rs2503701	2121118	C	T	0
Height	1	C1orf86	cg18803110	2057439	ILMN_1726989	2115981	0.0445781	0.00763656	5.3005e-09	1.21645e-05	20	1.17165	0.105758	1.59428e-28	1.07046e-06	20	0.029442	0.00515802	1.14312e-08	0.000360567	19	rs3107151	2051513	G	T	rs10797427	2060732	T	C	rs2503701	2121118	C	T	0
Height	1	C1orf86	cg19370684	1982688	ILMN_1726989	2115981	0.0557751	0.0107423	2.07957e-07	0.000980785	19	0.591659	0.0756019	5.03707e-15	8.19127e-08	20	0.029442	0.00515802	1.14312e-08	0.000360567	19	rs6665593	2140261	G	A	rs2459986	2005740	C	T	rs2503701	2121118	C	T	0
Height	1	C1orf86	cg19405842	2038661	ILMN_1726989	2115981	0.0170343	0.00244992	3.57591e-12	1.29375e-06	20	0.430874	0.0228654	3.29473e-79	5.16081e-16	20	0.029442	0.00515802	1.14312e-08	0.000360567	19	rs262653	2090095	T	G	rs3128334	2038662	A	G	rs2503701	2121118	C	T	0
Height	1	C1orf86	cg19928739	2089555	ILMN_1726989	2115981	-0.0778586	0.012569	5.84736e-10	0.0200771	20	-1.41413	0.173006	2.98515e-16	3.9951e-05	20	0.029442	0.00515802	1.14312e-08	0.000360567	19	rs262654	2089526	G	A	rs55826501	2059143	G	A	rs2503701	2121118	C	T	0
Height	1	C1orf86	cg23682913	2080710	ILMN_1726989	2115981	0.118402	0.0231733	3.23117e-07	0.138619	20	1.97619	0.325621	1.28723e-09	0.00390825	20	0.029442	0.00515802	1.14312e-08	0.000360567	19	rs262687	2117155	G	A	rs78609670	2045886	G	T	rs2503701	2121118	C	T	0
Height	1	C1orf86	cg23803603	2058230	ILMN_1726989	2115981	0.0251931	0.00402179	3.74896e-10	9.37609e-08	20	0.674047	0.0445476	1.01263e-51	3.57537e-12	20	0.029442	0.00515802	1.14312e-08	0.000360567	19	rs3107151	2051513	G	T	rs3107151	2051513	G	T	rs2503701	2121118	C	T	0
Height	1	C1orf86	cg24445388	2084391	ILMN_1726989	2115981	0.0405685	0.00634829	1.65378e-10	8.8372e-06	20	1.17957	0.0938568	3.17808e-36	6.06464e-05	20	0.029442	0.00515802	1.14312e-08	0.000360567	19	rs262669	2082489	G	A	rs262669	2082489	G	A	rs2503701	2121118	C	T	0
Height	1	C1orf86	cg24578937	2090814	ILMN_1726989	2115981	0.0447271	0.00585059	2.09146e-14	0.00282535	20	0.776997	0.0658137	3.63391e-32	3.27989e-11	20	0.029442	0.00515802	1.14312e-08	0.000360567	19	rs262652	2090816	T	C	rs262641	2104981	A	G	rs2503701	2121118	C	T	0
Height	1	C1orf86	cg26910870	2046928	ILMN_1726989	2115981	0.0925718	0.0162729	1.28014e-08	0.0725967	15	1.67046	0.235399	1.28142e-12	0.000104094	20	0.029442	0.00515802	1.14312e-08	0.000360567	19	rs626479	2110260	G	A	rs262641	2104981	A	G	rs2503701	2121118	C	T	0
Height	1	C1orf86	cg01894875	2121521	ILMN_2097790	2121185	0.065753	0.0116667	1.74104e-08	0.00121752	15	1.00882	0.0858414	6.88275e-32	1.24254e-30	20	-0.0313969	0.0055233	1.3123e-08	0.00011107	15	rs2257182	2082566	T	C	rs28719902	2060058	C	T	rs2503701	2121118	C	T	0
Height	1	C1orf86	cg01927825	2121724	ILMN_2097790	2121185	0.0592555	0.0101248	4.84214e-09	0.000752802	17	1.32711	0.135769	1.44561e-22	3.36382e-27	20	-0.0313969	0.0055233	1.3123e-08	0.00011107	15	rs2257182	2082566	T	C	rs28719902	2060058	C	T	rs2503701	2121118	C	T	0
Height	1	C1orf86	cg02050917	2173571	ILMN_2097790	2121185	-0.0667031	0.0103388	1.10559e-10	0.00917011	20	0.636627	0.108417	4.30473e-09	3.63992e-05	20	-0.0313969	0.0055233	1.3123e-08	0.00011107	15	rs7547453	2195117	C	T	rs263533	2163568	C	T	rs2503701	2121118	C	T	0
Height	1	C1orf86	cg05337761	2121349	ILMN_2097790	2121185	0.0708699	0.0129075	4.00534e-08	0.000876733	14	0.97073	0.0808486	3.27397e-33	2.91922e-29	20	-0.0313969	0.0055233	1.3123e-08	0.00011107	15	rs2257182	2082566	T	C	rs28719902	2060058	C	T	rs2503701	2121118	C	T	0
Height	1	C1orf86	cg08200543	2121449	ILMN_2097790	2121185	0.0653459	0.0115628	1.59167e-08	0.00304247	15	1.05096	0.0918226	2.47564e-30	4.84463e-31	20	-0.0313969	0.0055233	1.3123e-08	0.00011107	15	rs2257182	2082566	T	C	rs28719902	2060058	C	T	rs2503701	2121118	C	T	0
Height	1	C1orf86	cg15132013	2163529	ILMN_2097790	2121185	-0.0626483	0.00942533	2.99538e-11	0.00307164	20	0.530148	0.0854632	5.53141e-10	5.54426e-06	20	-0.0313969	0.0055233	1.3123e-08	0.00011107	15	rs1692580	2157948	T	C	rs1692580	2157948	T	C	rs2503701	2121118	C	T	0
Height	1	C1orf86	cg20300514	2120985	ILMN_2097790	2121185	0.077443	0.0146428	1.23105e-07	0.00124191	15	1.05843	0.0929563	4.89393e-30	1.0081e-26	20	-0.0313969	0.0055233	1.3123e-08	0.00011107	15	rs2257182	2082566	T	C	rs28719902	2060058	C	T	rs2503701	2121118	C	T	0
Height	1	C1orf86	cg24577455	2069012	ILMN_2097790	2121185	0.0454587	0.00724231	3.45559e-10	3.43026e-08	20	0.657089	0.0448953	1.65409e-48	7.02331e-41	20	-0.0313969	0.0055233	1.3123e-08	0.00011107	15	rs364677	2071765	G	A	rs11587831	2110848	T	G	rs2503701	2121118	C	T	0
Height	1	C1orf86	cg26227225	2121039	ILMN_2097790	2121185	0.0835041	0.0163191	3.10522e-07	0.000128035	14	1.01463	0.0865435	9.61655e-32	1.07475e-25	20	-0.0313969	0.0055233	1.3123e-08	0.00011107	15	rs2257182	2082566	T	C	rs28719902	2060058	C	T	rs2503701	2121118	C	T	0
Height	1	NBPF1	cg00021123	16945449	ILMN_2295987	16890501	-0.091521	0.0116478	3.92355e-15	8.12368e-05	20	0.457159	0.0728012	3.39571e-10	0.102873	20	-0.191622	0.0349825	4.31013e-08	1.01362e-06	9	rs761423	17301672	T	C	rs2273113	17287414	T	C	rs761423	17301672	C	T	0
Height	1	NBPF1	cg12856965	17284740	ILMN_2295987	16890501	-0.0949725	0.0122633	9.60119e-15	0.0308346	20	0.511849	0.0878769	5.72446e-09	0.0017361	20	-0.191622	0.0349825	4.31013e-08	1.01362e-06	9	rs761423	17301672	T	C	rs7517838	17276627	C	T	rs761423	17301672	C	T	0
Height	1	MUTYH	cg02853497	46113000	ILMN_1714438	45796189	0.0673903	0.012467	6.46386e-08	0.869936	20	-1.17796	0.15747	7.39993e-14	0.0856243	20	-0.0263097	0.0056141	2.78099e-06	0.000113244	20	rs12025621	46228391	G	A	rs6703960	46232723	C	T	rs12139364	45890155	C	T	0
Height	1	MUTYH	cg04296837	46087792	ILMN_1714438	45796189	-0.0289397	0.00537664	7.34686e-08	0.00204607	20	0.602273	0.0587841	1.23976e-24	0.00621407	20	-0.0263097	0.0056141	2.78099e-06	0.000113244	20	rs1250	46094027	A	G	rs1250	46094027	A	G	rs12139364	45890155	C	T	0
Height	1	MUTYH	cg06784218	46089804	ILMN_1714438	45796189	0.0202237	0.00366235	3.35061e-08	0.000400114	20	-0.399912	0.03673	1.31643e-27	0.373424	20	-0.0263097	0.0056141	2.78099e-06	0.000113244	20	rs2230659	46078884	T	C	rs2230659	46078884	T	C	rs12139364	45890155	C	T	0
Height	1	MUTYH	cg09827048	46113067	ILMN_1714438	45796189	0.0722162	0.0130128	2.86297e-08	0.90018	20	-1.29896	0.171116	3.17269e-14	0.00421213	20	-0.0263097	0.0056141	2.78099e-06	0.000113244	20	rs2991975	46024526	A	G	rs79988265	46024454	G	A	rs12139364	45890155	C	T	0
Height	1	MUTYH	cg22337626	46420220	ILMN_1714438	45796189	0.0135999	0.00219699	6.00705e-10	0.00185919	20	-0.234412	0.0210823	1.01565e-28	4.12416e-20	20	-0.0263097	0.0056141	2.78099e-06	0.000113244	20	rs1707336	46493460	T	G	rs1707336	46493460	T	G	rs12139364	45890155	C	T	0
Height	1	MUTYH	cg27165784	46086063	ILMN_1714438	45796189	0.0386029	0.00722414	9.11222e-08	0.00449282	20	-0.688949	0.0709705	2.79981e-22	0.779438	20	-0.0263097	0.0056141	2.78099e-06	0.000113244	20	rs3014241	46087879	G	A	rs3014241	46087879	G	A	rs12139364	45890155	C	T	0
Height	1	CMPK1	cg25880954	47900630	ILMN_1738642	47843990	0.0181958	0.00306827	3.02363e-09	0.00024568	20	-0.256598	0.0281556	7.97134e-20	8.15817e-10	20	-0.0583196	0.00962829	1.38592e-09	0.176212	20	rs1316443	47907662	C	A	rs1316443	47907662	C	A	rs2820989	47825586	C	G	0
Height	1	JMJD4	cg03213967	227729463	ILMN_1692896	227919164	0.109427	0.0173328	2.73143e-10	0.0133997	20	-1.0893	0.16496	4.01716e-11	0.213237	20	-0.0843823	0.0108486	7.35676e-15	0.0235567	20	rs3088389	227919190	G	A	rs12084072	227727584	T	A	rs3088389	227919190	A	G	1
Height	1	JMJD4	cg12696328	227729680	ILMN_1692896	227919164	0.0648938	0.01202	6.70768e-08	0.000409751	20	-0.798362	0.125179	1.79665e-10	0.00518985	20	-0.0843823	0.0108486	7.35676e-15	0.0235567	20	rs2492634	227704858	G	C	rs2492634	227704858	G	C	rs3088389	227919190	A	G	0
Height	1	JMJD4	cg26340147	227730820	ILMN_1692896	227919164	0.0572526	0.00683083	5.22616e-17	0.0413362	20	-0.580362	0.0639346	1.11169e-19	0.00384092	20	-0.0843823	0.0108486	7.35676e-15	0.0235567	20	rs12123996	227745090	C	T	rs111949743	227740766	G	A	rs3088389	227919190	A	G	0
Height	2	TP53I3	cg00058708	24162568	ILMN_2358919	24300590	-0.0527829	0.0100786	1.63113e-07	1.73761e-05	20	-0.796952	0.111703	9.71097e-13	0.0416079	20	0.0430451	0.00757575	1.33163e-08	0.000103015	20	rs1533440	24194314	T	C	rs7369458	24183805	A	G	rs1056122	24342505	C	T	0
Height	2	TP53I3	cg09048186	24164067	ILMN_2358919	24300590	0.0674307	0.0113022	2.42928e-09	0.000387908	20	0.793184	0.115585	6.77342e-12	0.00465079	20	0.0430451	0.00757575	1.33163e-08	0.000103015	20	rs9261	23931036	T	C	rs9261	23931036	T	C	rs1056122	24342505	C	T	0
Height	2	TP53I3	cg12565126	24233931	ILMN_2358919	24300590	0.0679323	0.0105282	1.10065e-10	0.00224067	20	0.942473	0.116693	6.66422e-16	0.00131449	20	0.0430451	0.00757575	1.33163e-08	0.000103015	20	rs3204	24252436	A	G	rs3204	24252436	A	G	rs1056122	24342505	C	T	0
Height	2	TP53I3	cg19273694	24233923	ILMN_2358919	24300590	0.0720216	0.0114801	3.52734e-10	0.00350514	20	0.999207	0.1292	1.04359e-14	0.000183574	20	0.0430451	0.00757575	1.33163e-08	0.000103015	20	rs3204	24252436	A	G	rs3204	24252436	A	G	rs1056122	24342505	C	T	0
Height	2	TP53I3	cg21356710	24234017	ILMN_2358919	24300590	0.0391471	0.00528102	1.23673e-13	0.00508312	20	0.477072	0.0517654	3.08247e-20	8.60938e-05	20	0.0430451	0.00757575	1.33163e-08	0.000103015	20	rs925229	24234440	A	G	rs925229	24234440	A	G	rs1056122	24342505	C	T	0
Height	2	ADCY3	cg01884057	25150051	ILMN_1676893	25042122	-0.0339411	0.00302278	2.95637e-29	8.73563e-09	20	-0.231173	0.0281427	2.13416e-16	2.17301e-11	20	0.127713	0.018745	9.5453e-12	0.00539732	20	rs6752378	25150116	A	C	rs6752378	25150116	A	C	rs6726261	25153986	C	T	0
Height	2	ADCY3	cg15423357	25149977	ILMN_1676893	25042122	-0.045256	0.00426062	2.3568e-26	2.65263e-08	20	-0.31009	0.0388214	1.37593e-15	5.40121e-11	20	0.127713	0.018745	9.5453e-12	0.00539732	20	rs10182181	25150296	G	A	rs10182458	25150641	G	A	rs6726261	25153986	C	T	0
Height	2	ADCY3	cg27107076	25050844	ILMN_1676893	25042122	0.0409508	0.00676274	1.40112e-09	1.11507e-11	20	0.355287	0.0607533	4.97424e-09	0.00052743	20	0.127713	0.018745	9.5453e-12	0.00539732	20	rs7566760	24787768	C	G	rs55701159	25139596	T	G	rs6726261	25153986	C	T	0
Height	2	ASPRV1	cg08479476	70313163	ILMN_1762284	70187448	-0.0326614	0.0064166	3.57808e-07	0.247475	20	-0.658664	0.0624668	5.40175e-26	2.31248e-09	20	0.0357003	0.00779322	4.62878e-06	0.28802	20	rs6546568	70312980	C	T	rs4425101	70346527	C	T	rs10196902	70279377	T	C	0
Height	2	ASPRV1	cg19638749	70312615	ILMN_1762284	70187448	-0.0177278	0.00333538	1.06608e-07	0.126349	20	-0.425634	0.0295458	4.75165e-47	2.52173e-09	20	0.0357003	0.00779322	4.62878e-06	0.28802	20	rs6546568	70312980	C	T	rs4853308	70313503	C	G	rs10196902	70279377	T	C	0
Height	2	ASPRV1	cg26487157	70313295	ILMN_1762284	70187448	-0.0171759	0.0032275	1.02784e-07	0.148711	20	-0.412382	0.0283621	6.77246e-48	9.60289e-09	20	0.0357003	0.00779322	4.62878e-06	0.28802	20	rs6546568	70312980	C	T	rs4853308	70313503	C	G	rs10196902	70279377	T	C	0
Height	2	BMPR2	cg25702490	203032110	ILMN_2070896	203432052	-0.0151386	0.00295665	3.05229e-07	0.00558703	20	0.137127	0.0237808	8.10345e-09	0.00170888	20	-0.0668142	0.0147307	5.7409e-06	3.62568e-05	20	rs6717252	203093176	A	T	rs72940547	203032111	G	A	rs13029433	203168437	A	G	0
Height	2	CXCR1	cg04731861	219085781	ILMN_1662524	219027921	-0.0264729	0.00442833	2.25788e-09	1.31664e-05	20	-0.392743	0.043932	3.89927e-19	5.44113e-09	20	0.0378144	0.00666794	1.41903e-08	0.00112644	20	rs6738394	219110625	A	G	rs6738394	219110625	A	G	rs13397673	219047782	G	A	0
Height	2	CXCR1	cg06547715	218990976	ILMN_1662524	219027921	-0.0395766	0.00657455	1.74776e-09	0.00131964	20	-1.17089	0.112991	3.66801e-25	0.343651	20	0.0378144	0.00666794	1.41903e-08	0.00112644	20	rs11677534	219007060	C	T	rs13397673	219047782	A	G	rs13397673	219047782	G	A	0
Height	2	CXCR1	cg13215060	219229146	ILMN_1662524	219027921	0.0151404	0.00237728	1.90543e-10	0.000223556	20	0.205939	0.024814	1.04723e-16	5.84253e-15	20	0.0378144	0.00666794	1.41903e-08	0.00112644	20	rs11696005	219229641	T	C	rs4674299	219231012	A	G	rs13397673	219047782	G	A	0
Height	2	CXCR1	cg13835894	219148914	ILMN_1662524	219027921	0.0481251	0.00775062	5.32603e-10	0.011115	20	0.679095	0.0893991	3.04908e-14	0.000261587	20	0.0378144	0.00666794	1.41903e-08	0.00112644	20	rs13031757	219151926	T	C	rs6436047	219108913	A	C	rs13397673	219047782	G	A	0
Height	2	CXCR1	cg14150666	218991310	ILMN_1662524	219027921	-0.0214597	0.00334244	1.35956e-10	7.2869e-05	20	-0.62338	0.0439949	1.41786e-45	0.180694	20	0.0378144	0.00666794	1.41903e-08	0.00112644	20	rs1126579	219000734	C	T	rs11894169	219046846	C	T	rs13397673	219047782	G	A	0
Height	2	CXCR1	cg22712983	219187374	ILMN_1662524	219027921	0.0501048	0.00855562	4.73128e-09	0.000944088	20	1.00911	0.164433	8.41317e-10	0.00220741	19	0.0378144	0.00666794	1.41903e-08	0.00112644	20	rs4672884	219182481	G	A	rs4674275	219097738	A	G	rs13397673	219047782	G	A	0
Height	2	GPBAR1	cg04731861	219085781	ILMN_1727709	219128462	-0.0264729	0.00442833	2.25788e-09	1.31664e-05	20	0.468093	0.04555	8.99511e-25	0.71589	20	-0.0565547	0.0103359	4.45769e-08	0.00802709	16	rs6738394	219110625	A	G	rs6738394	219110625	A	G	rs6738394	219110625	A	G	0
Height	2	GPBAR1	cg04880052	219191631	ILMN_1727709	219128462	0.0494755	0.00888449	2.56584e-08	0.00118213	20	-0.604055	0.106618	1.46531e-08	0.0139601	20	-0.0565547	0.0103359	4.45769e-08	0.00802709	16	rs3731861	219191256	T	C	rs7560460	219198025	C	T	rs6738394	219110625	A	G	0
Height	2	GPBAR1	cg06547715	218990976	ILMN_1727709	219128462	-0.0395766	0.00657455	1.74776e-09	0.00131964	20	0.535596	0.0793954	1.52045e-11	0.00311341	20	-0.0565547	0.0103359	4.45769e-08	0.00802709	16	rs11677534	219007060	C	T	rs13397673	219047782	A	G	rs6738394	219110625	A	G	0
Height	2	GPBAR1	cg13215060	219229146	ILMN_1727709	219128462	0.0151404	0.00237728	1.90543e-10	0.000223556	20	-0.161376	0.0248162	7.88206e-11	1.09052e-08	20	-0.0565547	0.0103359	4.45769e-08	0.00802709	16	rs11696005	219229641	T	C	rs4674299	219231012	A	G	rs6738394	219110625	A	G	0
Height	2	GPBAR1	cg13835894	219148914	ILMN_1727709	219128462	0.0481251	0.00775062	5.32603e-10	0.011115	20	-0.809385	0.0967438	5.94735e-17	0.541822	20	-0.0565547	0.0103359	4.45769e-08	0.00802709	16	rs13031757	219151926	T	C	rs6436047	219108913	A	C	rs6738394	219110625	A	G	0
Height	2	GPBAR1	cg14150666	218991310	ILMN_1727709	219128462	-0.0214597	0.00334244	1.35956e-10	7.2869e-05	20	0.285415	0.0386363	1.49928e-13	5.65364e-05	20	-0.0565547	0.0103359	4.45769e-08	0.00802709	16	rs1126579	219000734	C	T	rs11894169	219046846	C	T	rs6738394	219110625	A	G	0
Height	2	GPBAR1	cg22712983	219187374	ILMN_1727709	219128462	0.0501048	0.00855562	4.73128e-09	0.000944088	20	-1.22004	0.185702	5.03438e-11	0.114738	19	-0.0565547	0.0103359	4.45769e-08	0.00802709	16	rs4672884	219182481	G	A	rs4674275	219097738	A	G	rs6738394	219110625	A	G	0
Height	2	GPBAR1	cg04731861	219085781	ILMN_2316386	219128545	-0.0264729	0.00442833	2.25788e-09	1.31664e-05	20	0.455582	0.0453472	9.51516e-24	0.323254	20	-0.0581078	0.0106892	5.44511e-08	0.0114411	18	rs6738394	219110625	A	G	rs6738394	219110625	A	G	rs6738394	219110625	A	G	0
Height	2	GPBAR1	cg06547715	218990976	ILMN_2316386	219128545	-0.0395766	0.00657455	1.74776e-09	0.00131964	20	0.542405	0.0797597	1.04266e-11	0.0121852	20	-0.0581078	0.0106892	5.44511e-08	0.0114411	18	rs11677534	219007060	C	T	rs13397673	219047782	A	G	rs6738394	219110625	A	G	0
Height	2	GPBAR1	cg13215060	219229146	ILMN_2316386	219128545	0.0151404	0.00237728	1.90543e-10	0.000223556	20	-0.15013	0.0248325	1.4876e-09	7.28195e-09	20	-0.0581078	0.0106892	5.44511e-08	0.0114411	18	rs11696005	219229641	T	C	rs4674299	219231012	A	G	rs6738394	219110625	A	G	0
Height	2	GPBAR1	cg13835894	219148914	ILMN_2316386	219128545	0.0481251	0.00775062	5.32603e-10	0.011115	20	-0.787751	0.0955918	1.71094e-16	0.24767	20	-0.0581078	0.0106892	5.44511e-08	0.0114411	18	rs13031757	219151926	T	C	rs6436047	219108913	A	C	rs6738394	219110625	A	G	1
Height	2	GPBAR1	cg14150666	218991310	ILMN_2316386	219128545	-0.0214597	0.00334244	1.35956e-10	7.2869e-05	20	0.292438	0.0387678	4.58118e-14	0.000621581	20	-0.0581078	0.0106892	5.44511e-08	0.0114411	18	rs1126579	219000734	C	T	rs11894169	219046846	C	T	rs6738394	219110625	A	G	0
Height	2	GPBAR1	cg22712983	219187374	ILMN_2316386	219128545	0.0501048	0.00855562	4.73128e-09	0.000944088	20	-1.18225	0.181931	8.1216e-11	0.10046	19	-0.0581078	0.0106892	5.44511e-08	0.0114411	18	rs4672884	219182481	G	A	rs4674275	219097738	A	G	rs6738394	219110625	A	G	0
Height	2	ZNF142	cg07467716	219597258	ILMN_1676745	219502943	0.0692679	0.0093287	1.12568e-13	0.010309	15	-0.492492	0.0795397	5.9489e-10	0.00813822	20	-0.122419	0.0195934	4.15819e-10	0.0172859	11	rs11896209	219599268	G	A	rs11896209	219599268	G	A	rs526134	219402371	G	A	0
Height	2	ZNF142	cg25925210	219576383	ILMN_1676745	219502943	0.0311618	0.00452916	5.97401e-12	1.46085e-05	20	-0.208601	0.0352642	3.31104e-09	8.40107e-06	20	-0.122419	0.0195934	4.15819e-10	0.0172859	11	rs10932782	219353195	T	C	rs1727107	219360065	G	A	rs526134	219402371	G	A	0
Height	2	ZNF142	cg26104932	219647360	ILMN_1676745	219502943	-0.0900409	0.0137911	6.62462e-11	0.0368863	14	0.652901	0.11357	8.98451e-09	0.0294381	20	-0.122419	0.0195934	4.15819e-10	0.0172859	11	rs6436084	219639782	A	G	rs7573075	219630666	A	G	rs526134	219402371	G	A	1
Height	2	STK36	cg02176678	219576539	ILMN_1693538	219567403	0.0263909	0.00340766	9.58951e-15	3.20863e-07	19	0.194308	0.0315419	7.25958e-10	0.00143911	20	0.139438	0.0289236	1.42899e-06	0.00135981	12	rs7604319	219538799	A	C	rs72963905	219547027	T	G	rs3770213	219508372	T	A	0
Height	2	STK36	cg25925210	219576383	ILMN_1693538	219567403	0.0311618	0.00452916	5.97401e-12	1.46085e-05	20	0.202988	0.0358408	1.48225e-08	0.0317231	20	0.139438	0.0289236	1.42899e-06	0.00135981	12	rs10932782	219353195	T	C	rs1727107	219360065	G	A	rs3770213	219508372	T	A	0
Height	2	TTLL4	cg07467716	219597258	ILMN_1746846	219619001	0.0692679	0.0093287	1.12568e-13	0.010309	15	-0.464588	0.080361	7.41438e-09	0.812826	20	-0.149095	0.0278353	8.49192e-08	0.0975301	11	rs11896209	219599268	G	A	rs11896209	219599268	G	A	rs11896209	219599268	A	G	1
Height	2	CYP27A1	cg01872077	219646372	ILMN_1704985	219679691	0.139521	0.0274894	3.866e-07	0.131574	11	-3.57482	0.563907	2.30691e-10	0.0516917	20	-0.0297219	0.00329908	2.07686e-19	0.000225324	18	rs2710251	219543433	T	C	rs691140	219627004	A	G	rs7603709	219642601	A	G	0
Height	2	CYP27A1	cg02176678	219576539	ILMN_1704985	219679691	0.0263909	0.00340766	9.58951e-15	3.20863e-07	19	-0.825021	0.0392681	5.32026e-98	6.44865e-18	20	-0.0297219	0.00329908	2.07686e-19	0.000225324	18	rs7604319	219538799	A	C	rs72963905	219547027	T	G	rs7603709	219642601	A	G	0
Height	2	CYP27A1	cg04430204	219537816	ILMN_1704985	219679691	0.117842	0.0210855	2.28651e-08	0.11125	12	-3.6188	0.500772	4.95807e-13	0.299488	20	-0.0297219	0.00329908	2.07686e-19	0.000225324	18	rs2272189	219610322	G	A	rs2042803	219608654	A	G	rs7603709	219642601	A	G	0
Height	2	CYP27A1	cg07467716	219597258	ILMN_1704985	219679691	0.0692679	0.0093287	1.12568e-13	0.010309	15	-2.32215	0.19963	2.8252e-31	0.165982	20	-0.0297219	0.00329908	2.07686e-19	0.000225324	18	rs11896209	219599268	G	A	rs11896209	219599268	G	A	rs7603709	219642601	A	G	0
Height	2	CYP27A1	cg10643489	219434658	ILMN_1704985	219679691	-0.102633	0.0173429	3.2616e-09	0.201256	15	2.75576	0.361805	2.60268e-14	0.00825054	20	-0.0297219	0.00329908	2.07686e-19	0.000225324	18	rs832806	219473914	T	A	rs503188	219463804	A	G	rs7603709	219642601	A	G	0
Height	2	CYP27A1	cg13215060	219229146	ILMN_1704985	219679691	0.0151404	0.00237728	1.90543e-10	0.000223556	20	-0.171707	0.0229049	6.55235e-14	0.000111561	20	-0.0297219	0.00329908	2.07686e-19	0.000225324	18	rs11696005	219229641	T	C	rs4674299	219231012	A	G	rs7603709	219642601	A	G	0
Height	2	CYP27A1	cg24424615	219537140	ILMN_1704985	219679691	0.121146	0.0216363	2.15323e-08	0.101911	11	-3.0341	0.437848	4.22077e-12	0.00142174	20	-0.0297219	0.00329908	2.07686e-19	0.000225324	18	rs4674305	219293326	T	C	rs62182127	219279588	A	G	rs7603709	219642601	A	G	0
Height	2	CYP27A1	cg25925210	219576383	ILMN_1704985	219679691	0.0311618	0.00452916	5.97401e-12	1.46085e-05	20	-0.92596	0.0486461	8.80896e-81	3.99377e-15	20	-0.0297219	0.00329908	2.07686e-19	0.000225324	18	rs10932782	219353195	T	C	rs1727107	219360065	G	A	rs7603709	219642601	A	G	0
Height	2	CYP27A1	cg26104932	219647360	ILMN_1704985	219679691	-0.0900409	0.0137911	6.62462e-11	0.0368863	14	2.99586	0.335046	3.83439e-19	0.451139	20	-0.0297219	0.00329908	2.07686e-19	0.000225324	18	rs6436084	219639782	A	G	rs7573075	219630666	A	G	rs7603709	219642601	A	G	0
Height	2	CYP27A1	cg26175971	219647167	ILMN_1704985	219679691	-0.098803	0.015882	4.93797e-10	0.236831	11	2.74652	0.330581	9.72104e-17	0.0969049	20	-0.0297219	0.00329908	2.07686e-19	0.000225324	18	rs2272189	219610322	G	A	rs141941813	219632749	A	C	rs7603709	219642601	A	G	0
Height	2	CYP27A1	cg26354238	219434613	ILMN_1704985	219679691	-0.0773211	0.0126854	1.09257e-09	0.000114066	11	2.37343	0.265809	4.296e-19	0.000104633	20	-0.0297219	0.00329908	2.07686e-19	0.000225324	18	rs662250	219374117	A	T	rs662250	219374117	A	T	rs7603709	219642601	A	G	0
Height	2	CYP27A1	cg27629986	219585157	ILMN_1704985	219679691	-0.0959299	0.017531	4.44944e-08	0.00580973	11	2.90273	0.384665	4.48403e-14	0.000126623	20	-0.0297219	0.00329908	2.07686e-19	0.000225324	18	rs12987009	219658170	A	T	rs6712856	219658617	A	T	rs7603709	219642601	A	G	0
Height	2	CNPPD1	cg08530484	220024606	ILMN_1795419	220036900	0.0658383	0.0119146	3.27867e-08	5.34982e-09	20	1.09078	0.179795	1.30461e-09	0.105197	20	0.102217	0.0149327	7.63809e-12	0.00218399	15	rs6735637	220003241	A	T	rs6749092	220061036	T	C	rs13029742	220035118	A	C	0
Height	2	CNPPD1	cg17931041	219906468	ILMN_1795419	220036900	0.0639313	0.0123935	2.49018e-07	1.32659e-05	13	0.782606	0.135572	7.80381e-09	0.00702569	12	0.102217	0.0149327	7.63809e-12	0.00218399	15	rs2385208	219906701	G	A	rs10168527	219972375	C	G	rs13029742	220035118	A	C	0
Height	2	NCL	cg00424152	232263126	ILMN_2121437	232319838	0.0143424	0.00232796	7.23073e-10	0.0028442	20	0.270457	0.0227332	1.22657e-32	4.39158e-07	20	0.0312961	0.00475039	4.45457e-11	0.00108747	20	rs2290130	232263127	G	A	rs2290130	232263127	G	A	rs12992177	232312968	G	C	0
Height	2	NCL	cg04286697	232259623	ILMN_2121437	232319838	0.0399871	0.00705217	1.42644e-08	0.000970027	20	0.754042	0.08199	3.68923e-20	0.000774314	20	0.0312961	0.00475039	4.45457e-11	0.00108747	20	rs2290130	232263127	G	A	rs2290130	232263127	G	A	rs12992177	232312968	G	C	0
Height	2	NCL	cg08202287	232259281	ILMN_2121437	232319838	0.0238208	0.00463385	2.73865e-07	0.000770274	20	0.478187	0.046224	4.40946e-25	0.000165292	20	0.0312961	0.00475039	4.45457e-11	0.00108747	20	rs2595507	232256864	G	C	rs2595508	232253390	A	G	rs12992177	232312968	G	C	0
Height	2	NCL	cg08863422	232290901	ILMN_2121437	232319838	-0.0270309	0.00414787	7.18083e-11	0.0327843	20	-0.474165	0.0434855	1.10313e-27	1.09293e-07	20	0.0312961	0.00475039	4.45457e-11	0.00108747	20	rs12614600	232290672	G	C	rs6721978	232290157	T	C	rs12992177	232312968	G	C	0
Height	2	NCL	cg09004241	232259431	ILMN_2121437	232319838	0.0303502	0.00492311	7.05544e-10	0.00342227	20	0.547295	0.0529217	4.5689e-25	0.000137397	20	0.0312961	0.00475039	4.45457e-11	0.00108747	20	rs13025087	232264914	G	T	rs13025087	232264914	G	T	rs12992177	232312968	G	C	0
Height	2	NCL	cg09235217	232263030	ILMN_2121437	232319838	0.0381284	0.00668124	1.15127e-08	0.0133838	20	0.718993	0.0768527	8.32355e-21	2.99001e-06	20	0.0312961	0.00475039	4.45457e-11	0.00108747	20	rs2290130	232263127	G	A	rs2290130	232263127	G	A	rs12992177	232312968	G	C	0
Height	2	NCL	cg09494379	232258012	ILMN_2121437	232319838	0.0261726	0.00512837	3.33451e-07	0.000331729	20	0.511983	0.0517275	4.25959e-23	0.00144352	20	0.0312961	0.00475039	4.45457e-11	0.00108747	20	rs2595507	232256864	G	C	rs2595503	232252322	T	G	rs12992177	232312968	G	C	0
Height	2	NCL	cg11646240	232253064	ILMN_2121437	232319838	0.0298218	0.0059127	4.56636e-07	0.00445162	20	0.596861	0.0619745	5.9298e-22	0.0105335	20	0.0312961	0.00475039	4.45457e-11	0.00108747	20	rs2595507	232256864	G	C	rs2595508	232253390	A	G	rs12992177	232312968	G	C	0
Height	2	NCL	cg13347044	232276743	ILMN_2121437	232319838	-0.0746815	0.014578	3.00912e-07	0.182529	20	-1.37384	0.199783	6.12786e-12	0.230591	20	0.0312961	0.00475039	4.45457e-11	0.00108747	20	rs12999051	232276992	T	A	rs12999051	232276992	T	A	rs12992177	232312968	G	C	0
Height	2	NCL	cg15371801	232348684	ILMN_2121437	232319838	-0.0530985	0.0087382	1.22756e-09	0.00225438	20	-0.453283	0.0792899	1.08562e-08	4.78072e-18	20	0.0312961	0.00475039	4.45457e-11	0.00108747	20	rs10933375	232367296	A	T	rs10210351	232348665	G	A	rs12992177	232312968	G	C	0
Height	2	NCL	cg19187155	232395269	ILMN_2121437	232319838	-0.0382018	0.00486047	3.85053e-15	0.000676733	20	-0.261915	0.0457017	9.98619e-09	7.03304e-24	20	0.0312961	0.00475039	4.45457e-11	0.00108747	20	rs1667301	232423717	A	G	rs1667301	232423717	A	G	rs12992177	232312968	G	C	0
Height	2	NCL	cg20954977	232260116	ILMN_2121437	232319838	0.0339743	0.00557907	1.13194e-09	0.0127495	20	0.612647	0.0612786	1.55918e-23	0.0118834	20	0.0312961	0.00475039	4.45457e-11	0.00108747	20	rs13025087	232264914	G	T	rs13025087	232264914	G	T	rs12992177	232312968	G	C	0
Height	2	NCL	cg24172324	232258363	ILMN_2121437	232319838	0.0265833	0.00521683	3.47487e-07	0.000863821	20	0.521994	0.0530854	8.10932e-23	0.000529394	20	0.0312961	0.00475039	4.45457e-11	0.00108747	20	rs2595507	232256864	G	C	rs2595503	232252322	T	G	rs12992177	232312968	G	C	0
Height	2	NCL	cg25951717	232349118	ILMN_2121437	232319838	0.0208554	0.00293291	1.15344e-12	0.00659874	20	0.256292	0.0226562	1.14159e-29	2.28817e-29	20	0.0312961	0.00475039	4.45457e-11	0.00108747	20	rs1667316	232408862	T	C	rs13034749	232349232	A	G	rs12992177	232312968	G	C	0
Height	2	NCL	cg00424152	232263126	ILMN_1695422	232320219	0.0143424	0.00232796	7.23073e-10	0.0028442	20	0.176277	0.0219012	8.365e-16	0.0133367	20	0.0542892	0.0088096	7.16005e-10	0.00560331	20	rs2290130	232263127	G	A	rs2290130	232263127	G	A	rs12992177	232312968	G	C	0
Height	2	NCL	cg04286697	232259623	ILMN_1695422	232320219	0.0399871	0.00705217	1.42644e-08	0.000970027	20	0.491466	0.0698405	1.96449e-12	0.0263902	20	0.0542892	0.0088096	7.16005e-10	0.00560331	20	rs2290130	232263127	G	A	rs2290130	232263127	G	A	rs12992177	232312968	G	C	0
Height	2	NCL	cg08202287	232259281	ILMN_1695422	232320219	0.0238208	0.00463385	2.73865e-07	0.000770274	20	0.29218	0.0418797	3.02293e-12	0.00741337	20	0.0542892	0.0088096	7.16005e-10	0.00560331	20	rs2595507	232256864	G	C	rs2595508	232253390	A	G	rs12992177	232312968	G	C	0
Height	2	NCL	cg08863422	232290901	ILMN_1695422	232320219	-0.0270309	0.00414787	7.18083e-11	0.0327843	20	-0.298244	0.0396209	5.17456e-14	0.00250047	20	0.0542892	0.0088096	7.16005e-10	0.00560331	20	rs12614600	232290672	G	C	rs6721978	232290157	T	C	rs12992177	232312968	G	C	0
Height	2	NCL	cg09004241	232259431	ILMN_1695422	232320219	0.0303502	0.00492311	7.05544e-10	0.00342227	20	0.350096	0.0473496	1.42637e-13	0.0125806	20	0.0542892	0.0088096	7.16005e-10	0.00560331	20	rs13025087	232264914	G	T	rs13025087	232264914	G	T	rs12992177	232312968	G	C	0
Height	2	NCL	cg09235217	232263030	ILMN_1695422	232320219	0.0381284	0.00668124	1.15127e-08	0.0133838	20	0.468622	0.0659351	1.18317e-12	0.00410047	20	0.0542892	0.0088096	7.16005e-10	0.00560331	20	rs2290130	232263127	G	A	rs2290130	232263127	G	A	rs12992177	232312968	G	C	0
Height	2	NCL	cg09494379	232258012	ILMN_1695422	232320219	0.0261726	0.00512837	3.33451e-07	0.000331729	20	0.312461	0.0462834	1.46791e-11	0.0153402	20	0.0542892	0.0088096	7.16005e-10	0.00560331	20	rs2595507	232256864	G	C	rs2595503	232252322	T	G	rs12992177	232312968	G	C	0
Height	2	NCL	cg11646240	232253064	ILMN_1695422	232320219	0.0298218	0.0059127	4.56636e-07	0.00445162	20	0.364692	0.0540708	1.5334e-11	0.0338391	20	0.0542892	0.0088096	7.16005e-10	0.00560331	20	rs2595507	232256864	G	C	rs2595508	232253390	A	G	rs12992177	232312968	G	C	0
Height	2	NCL	cg13347044	232276743	ILMN_1695422	232320219	-0.0746815	0.014578	3.00912e-07	0.182529	20	-0.830744	0.145906	1.24323e-08	0.249265	20	0.0542892	0.0088096	7.16005e-10	0.00560331	20	rs12999051	232276992	T	A	rs12999051	232276992	T	A	rs12992177	232312968	G	C	0
Height	2	NCL	cg20954977	232260116	ILMN_1695422	232320219	0.0339743	0.00557907	1.13194e-09	0.0127495	20	0.391901	0.0539432	3.72844e-13	0.027676	20	0.0542892	0.0088096	7.16005e-10	0.00560331	20	rs13025087	232264914	G	T	rs13025087	232264914	G	T	rs12992177	232312968	G	C	0
Height	2	NCL	cg24172324	232258363	ILMN_1695422	232320219	0.0265833	0.00521683	3.47487e-07	0.000863821	20	0.31857	0.0473329	1.69165e-11	0.00417021	20	0.0542892	0.0088096	7.16005e-10	0.00560331	20	rs2595507	232256864	G	C	rs2595503	232252322	T	G	rs12992177	232312968	G	C	0
Height	2	NCL	cg25951717	232349118	ILMN_1695422	232320219	0.0208554	0.00293291	1.15344e-12	0.00659874	20	0.167711	0.0218121	1.48416e-14	7.46847e-11	20	0.0542892	0.0088096	7.16005e-10	0.00560331	20	rs1667316	232408862	T	C	rs13034749	232349232	A	G	rs12992177	232312968	G	C	0
Height	3	PLCD1	cg21614211	38045926	ILMN_1769394	38049322	0.0811222	0.0159141	3.44188e-07	9.08734e-05	16	1.11297	0.17729	3.43716e-10	3.8999e-07	20	0.0869693	0.0134392	9.71431e-11	0.00727447	14	rs9857730	38051941	T	C	rs9857730	38051941	T	C	rs6809649	38038982	C	T	0
Height	3	MAPKAPK3	cg00303541	51741280	ILMN_1732452	50686633	-0.0362062	0.00725354	5.99078e-07	0.000360438	20	0.700698	0.0817749	1.04739e-17	0.00657785	20	-0.0494643	0.00825387	2.06173e-09	0.00532468	20	rs4687569	51432895	C	T	rs4687569	51432895	C	T	rs13096264	50678280	A	G	0
Height	3	MAPKAPK3	cg08970648	50644192	ILMN_1732452	50686633	-0.0453668	0.00838157	6.20854e-08	0.00301834	20	0.792965	0.0921872	7.85609e-18	3.35879e-07	20	-0.0494643	0.00825387	2.06173e-09	0.00532468	20	rs453570	50637469	C	G	rs3804627	50606374	C	T	rs13096264	50678280	A	G	0
Height	3	MAPKAPK3	cg11728787	50609551	ILMN_1732452	50686633	0.0476068	0.00822523	7.12694e-09	0.00664763	20	-0.796542	0.0898461	7.60713e-19	3.79957e-05	20	-0.0494643	0.00825387	2.06173e-09	0.00532468	20	rs175634	50644134	T	C	rs175634	50644134	T	C	rs13096264	50678280	A	G	0
Height	3	MAPKAPK3	cg19448644	50844676	ILMN_1732452	50686633	-0.0401382	0.00717566	2.22322e-08	8.47879e-05	20	0.856149	0.0876891	1.61558e-22	0.198267	17	-0.0494643	0.00825387	2.06173e-09	0.00532468	20	rs7429035	51032607	A	C	rs7629809	51033741	T	C	rs13096264	50678280	A	G	0
Height	3	MAPKAPK3	cg21213853	51741473	ILMN_1732452	50686633	-0.0360133	0.00722445	6.1986e-07	0.00114024	20	0.696966	0.0816559	1.39663e-17	0.00970635	20	-0.0494643	0.00825387	2.06173e-09	0.00532468	20	rs4687569	51432895	C	T	rs4687569	51432895	C	T	rs13096264	50678280	A	G	0
Height	3	NT5DC2	cg05991220	52813859	ILMN_1708743	52558638	0.0510771	0.00923107	3.1449e-08	0.00293793	20	0.667955	0.0942388	1.36161e-12	2.86476e-05	20	0.0545009	0.0106617	3.18996e-07	0.00114382	20	rs13079063	52744460	A	G	rs2079929	52765646	C	T	rs11711421	52561779	T	C	0
Height	3	NT5DC2	cg07359306	52811297	ILMN_1708743	52558638	0.0610406	0.0113137	6.842e-08	0.000514092	20	0.732665	0.116953	3.73808e-10	5.73465e-05	20	0.0545009	0.0106617	3.18996e-07	0.00114382	20	rs2289247	52727257	G	A	rs6414569	52708075	A	T	rs11711421	52561779	T	C	0
Height	3	NT5DC2	cg11645453	52864694	ILMN_1708743	52558638	-0.0212055	0.00278717	2.77843e-14	4.97308e-05	20	-0.149343	0.0244956	1.08252e-09	7.16349e-11	20	0.0545009	0.0106617	3.18996e-07	0.00114382	20	rs4687554	52864135	T	C	rs4687554	52864135	T	C	rs11711421	52561779	T	C	0
Height	3	NT5DC2	cg17890764	52864816	ILMN_1708743	52558638	-0.0667312	0.00970336	6.10732e-12	0.0159304	20	-0.464868	0.0812778	1.06843e-08	0.000123041	20	0.0545009	0.0106617	3.18996e-07	0.00114382	20	rs1573815	52870132	G	A	rs13083728	52868445	G	A	rs11711421	52561779	T	C	0
Height	3	NT5DC2	cg18404041	52824283	ILMN_1708743	52558638	0.0258911	0.00332732	7.17394e-15	0.00141976	20	0.276219	0.0280134	6.18958e-23	0.00676074	20	0.0545009	0.0106617	3.18996e-07	0.00114382	20	rs2071506	52826276	T	C	rs2071506	52826276	T	C	rs11711421	52561779	T	C	0
Height	3	NT5DC2	cg18487916	52748469	ILMN_1708743	52558638	-0.0256375	0.00419099	9.51909e-10	2.54638e-05	20	-0.341552	0.0401577	1.81143e-17	4.30194e-10	20	0.0545009	0.0106617	3.18996e-07	0.00114382	20	rs13079063	52744460	A	G	rs2109634	52752075	T	G	rs11711421	52561779	T	C	0
Height	3	NT5DC2	cg19784816	52812520	ILMN_1708743	52558638	0.0854832	0.0152006	1.86952e-08	0.0161264	20	0.961761	0.156122	7.26002e-10	0.0998312	20	0.0545009	0.0106617	3.18996e-07	0.00114382	20	rs10510760	52650348	G	A	rs35976524	52700477	G	A	rs11711421	52561779	T	C	0
Height	3	NT5DC2	cg22101147	52931946	ILMN_1708743	52558638	-0.049409	0.00636521	8.33674e-15	9.61516e-05	20	-0.310072	0.0527149	4.05214e-09	5.08036e-05	20	0.0545009	0.0106617	3.18996e-07	0.00114382	20	rs9844736	52931971	G	T	rs34585187	52960261	A	C	rs11711421	52561779	T	C	0
Height	3	NT5DC2	cg22484793	52261325	ILMN_1708743	52558638	-0.032538	0.00574332	1.46705e-08	0.004549	20	-0.344088	0.0541657	2.11842e-10	2.13864e-09	20	0.0545009	0.0106617	3.18996e-07	0.00114382	20	rs187084	52261031	A	G	rs187084	52261031	A	G	rs11711421	52561779	T	C	0
Height	3	NT5DC2	cg22710716	52569097	ILMN_1708743	52558638	0.0151925	0.0022098	6.1969e-12	4.73558e-05	20	0.259456	0.0211687	1.54874e-34	0.136416	20	0.0545009	0.0106617	3.18996e-07	0.00114382	20	rs4687625	52563718	C	T	rs62256903	52573844	G	A	rs11711421	52561779	T	C	0
Height	3	NT5DC2	cg24628310	52813873	ILMN_1708743	52558638	0.0543954	0.010048	6.17929e-08	0.000189766	20	0.718756	0.104758	6.83277e-12	7.22167e-06	20	0.0545009	0.0106617	3.18996e-07	0.00114382	20	rs2072390	52780509	A	T	rs11130310	52674667	C	T	rs11711421	52561779	T	C	0
Height	3	NT5DC2	cg25938530	52812367	ILMN_1708743	52558638	0.0439991	0.00748598	4.16427e-09	1.69093e-05	20	0.583235	0.0776817	6.00336e-14	1.93158e-06	20	0.0545009	0.0106617	3.18996e-07	0.00114382	20	rs2289247	52727257	G	A	rs11130310	52674667	C	T	rs11711421	52561779	T	C	0
Height	3	NT5DC2	cg27294008	52748359	ILMN_1708743	52558638	-0.0302666	0.00487163	5.2035e-10	4.70676e-07	20	-0.398364	0.0488073	3.29593e-16	5.84718e-08	20	0.0545009	0.0106617	3.18996e-07	0.00114382	20	rs3733041	52731598	T	C	rs3733039	52719088	C	T	rs11711421	52561779	T	C	0
Height	3	GNL3	cg05991220	52813859	ILMN_1806106	52728103	0.0510771	0.00923107	3.1449e-08	0.00293793	20	0.69236	0.0944824	2.33739e-13	0.342256	20	0.0711224	0.0134081	1.13022e-07	8.04134e-06	20	rs13079063	52744460	A	G	rs2079929	52765646	C	T	rs12487591	52642936	T	A	0
Height	3	GNL3	cg07359306	52811297	ILMN_1806106	52728103	0.0610406	0.0113137	6.842e-08	0.000514092	20	0.807328	0.120942	2.46681e-11	0.0271186	20	0.0711224	0.0134081	1.13022e-07	8.04134e-06	20	rs2289247	52727257	G	A	rs6414569	52708075	A	T	rs12487591	52642936	T	A	0
Height	3	GNL3	cg11645453	52864694	ILMN_1806106	52728103	-0.0212055	0.00278717	2.77843e-14	4.97308e-05	20	-0.139494	0.0240133	6.2825e-09	8.45821e-09	20	0.0711224	0.0134081	1.13022e-07	8.04134e-06	20	rs4687554	52864135	T	C	rs4687554	52864135	T	C	rs12487591	52642936	T	A	0
Height	3	GNL3	cg18404041	52824283	ILMN_1806106	52728103	0.0258911	0.00332732	7.17394e-15	0.00141976	20	0.22848	0.0272289	4.81722e-17	5.40938e-06	20	0.0711224	0.0134081	1.13022e-07	8.04134e-06	20	rs2071506	52826276	T	C	rs2071506	52826276	T	C	rs12487591	52642936	T	A	0
Height	3	GNL3	cg18487916	52748469	ILMN_1806106	52728103	-0.0256375	0.00419099	9.51909e-10	2.54638e-05	20	-0.349932	0.0396287	1.04425e-18	0.400678	20	0.0711224	0.0134081	1.13022e-07	8.04134e-06	20	rs13079063	52744460	A	G	rs2109634	52752075	T	G	rs12487591	52642936	T	A	0
Height	3	GNL3	cg19784816	52812520	ILMN_1806106	52728103	0.0854832	0.0152006	1.86952e-08	0.0161264	20	0.795613	0.14012	1.36221e-08	0.00100886	20	0.0711224	0.0134081	1.13022e-07	8.04134e-06	20	rs10510760	52650348	G	A	rs35976524	52700477	G	A	rs12487591	52642936	T	A	0
Height	3	GNL3	cg22101147	52931946	ILMN_1806106	52728103	-0.049409	0.00636521	8.33674e-15	9.61516e-05	20	-0.306963	0.0517797	3.06172e-09	0.00120659	20	0.0711224	0.0134081	1.13022e-07	8.04134e-06	20	rs9844736	52931971	G	T	rs34585187	52960261	A	C	rs12487591	52642936	T	A	0
Height	3	GNL3	cg22710716	52569097	ILMN_1806106	52728103	0.0151925	0.0022098	6.1969e-12	4.73558e-05	20	0.158289	0.0206345	1.70567e-14	2.93667e-08	20	0.0711224	0.0134081	1.13022e-07	8.04134e-06	20	rs4687625	52563718	C	T	rs62256903	52573844	G	A	rs12487591	52642936	T	A	0
Height	3	GNL3	cg24628310	52813873	ILMN_1806106	52728103	0.0543954	0.010048	6.17929e-08	0.000189766	20	0.726526	0.10413	3.01267e-12	0.113917	20	0.0711224	0.0134081	1.13022e-07	8.04134e-06	20	rs2072390	52780509	A	T	rs11130310	52674667	C	T	rs12487591	52642936	T	A	0
Height	3	GNL3	cg25938530	52812367	ILMN_1806106	52728103	0.0439991	0.00748598	4.16427e-09	1.69093e-05	20	0.58954	0.0769553	1.84765e-14	1.64609e-05	20	0.0711224	0.0134081	1.13022e-07	8.04134e-06	20	rs2289247	52727257	G	A	rs11130310	52674667	C	T	rs12487591	52642936	T	A	0
Height	3	GNL3	cg27294008	52748359	ILMN_1806106	52728103	-0.0302666	0.00487163	5.2035e-10	4.70676e-07	20	-0.42109	0.0485494	4.19262e-18	0.391871	20	0.0711224	0.0134081	1.13022e-07	8.04134e-06	20	rs3733041	52731598	T	C	rs3733039	52719088	C	T	rs12487591	52642936	T	A	0
Height	3	SPCS1	cg05991220	52813859	ILMN_1665280	52741736	0.0510771	0.00923107	3.1449e-08	0.00293793	20	-0.814372	0.102899	2.48621e-15	0.627779	20	-0.0616943	0.0109546	1.78312e-08	0.000563495	20	rs13079063	52744460	A	G	rs2079929	52765646	C	T	rs12635140	52738165	C	T	0
Height	3	SPCS1	cg07359306	52811297	ILMN_1665280	52741736	0.0610406	0.0113137	6.842e-08	0.000514092	20	-0.947229	0.132908	1.02624e-12	0.108117	20	-0.0616943	0.0109546	1.78312e-08	0.000563495	20	rs2289247	52727257	G	A	rs6414569	52708075	A	T	rs12635140	52738165	C	T	0
Height	3	SPCS1	cg11645453	52864694	ILMN_1665280	52741736	-0.0212055	0.00278717	2.77843e-14	4.97308e-05	20	0.140954	0.0246071	1.01498e-08	1.34334e-09	20	-0.0616943	0.0109546	1.78312e-08	0.000563495	20	rs4687554	52864135	T	C	rs4687554	52864135	T	C	rs12635140	52738165	C	T	0
Height	3	SPCS1	cg18404041	52824283	ILMN_1665280	52741736	0.0258911	0.00332732	7.17394e-15	0.00141976	20	-0.279903	0.0281843	3.04643e-23	0.000186439	20	-0.0616943	0.0109546	1.78312e-08	0.000563495	20	rs2071506	52826276	T	C	rs2071506	52826276	T	C	rs12635140	52738165	C	T	0
Height	3	SPCS1	cg18487916	52748469	ILMN_1665280	52741736	-0.0256375	0.00419099	9.51909e-10	2.54638e-05	20	0.414347	0.0415522	2.02716e-23	0.66735	20	-0.0616943	0.0109546	1.78312e-08	0.000563495	20	rs13079063	52744460	A	G	rs2109634	52752075	T	G	rs12635140	52738165	C	T	0
Height	3	SPCS1	cg19784816	52812520	ILMN_1665280	52741736	0.0854832	0.0152006	1.86952e-08	0.0161264	20	-0.964945	0.156795	7.54642e-10	0.0406164	20	-0.0616943	0.0109546	1.78312e-08	0.000563495	20	rs10510760	52650348	G	A	rs35976524	52700477	G	A	rs12635140	52738165	C	T	0
Height	3	SPCS1	cg22484793	52261325	ILMN_1665280	52741736	-0.032538	0.00574332	1.46705e-08	0.004549	20	0.301038	0.0535592	1.90229e-08	1.89055e-08	20	-0.0616943	0.0109546	1.78312e-08	0.000563495	20	rs187084	52261031	A	G	rs187084	52261031	A	G	rs12635140	52738165	C	T	0
Height	3	SPCS1	cg22710716	52569097	ILMN_1665280	52741736	0.0151925	0.0022098	6.1969e-12	4.73558e-05	20	-0.188297	0.0211797	6.08659e-19	1.12236e-08	20	-0.0616943	0.0109546	1.78312e-08	0.000563495	20	rs4687625	52563718	C	T	rs62256903	52573844	G	A	rs12635140	52738165	C	T	0
Height	3	SPCS1	cg24628310	52813873	ILMN_1665280	52741736	0.0543954	0.010048	6.17929e-08	0.000189766	20	-0.86773	0.114912	4.30978e-14	0.775123	20	-0.0616943	0.0109546	1.78312e-08	0.000563495	20	rs2072390	52780509	A	T	rs11130310	52674667	C	T	rs12635140	52738165	C	T	0
Height	3	SPCS1	cg25938530	52812367	ILMN_1665280	52741736	0.0439991	0.00748598	4.16427e-09	1.69093e-05	20	-0.70412	0.0834144	3.13997e-17	0.0116005	20	-0.0616943	0.0109546	1.78312e-08	0.000563495	20	rs2289247	52727257	G	A	rs11130310	52674667	C	T	rs12635140	52738165	C	T	0
Height	3	SPCS1	cg27294008	52748359	ILMN_1665280	52741736	-0.0302666	0.00487163	5.2035e-10	4.70676e-07	20	0.477324	0.0508379	6.04924e-21	0.250068	20	-0.0616943	0.0109546	1.78312e-08	0.000563495	20	rs3733041	52731598	T	C	rs3733039	52719088	C	T	rs12635140	52738165	C	T	0
Height	3	ITIH4	cg02331649	52926322	ILMN_1718525	52847253	-0.0820684	0.0150671	5.12627e-08	0.0353604	20	1.49432	0.211069	1.44389e-12	1.46268e-05	20	-0.025883	0.004931	1.52893e-07	5.60719e-09	20	rs3733034	52952433	C	T	rs35404467	52935763	T	C	rs11717749	52844733	T	C	0
Height	3	ITIH4	cg04865290	52927548	ILMN_1718525	52847253	-0.0206456	0.0028769	7.16085e-13	4.84382e-06	20	0.390028	0.0294518	4.9591e-40	7.30606e-27	20	-0.025883	0.004931	1.52893e-07	5.60719e-09	20	rs3733034	52952433	C	T	rs11705797	52959216	G	A	rs11717749	52844733	T	C	0
Height	3	ITIH4	cg05991220	52813859	ILMN_1718525	52847253	0.0510771	0.00923107	3.1449e-08	0.00293793	20	-0.937143	0.110109	1.72418e-17	2.51131e-06	20	-0.025883	0.004931	1.52893e-07	5.60719e-09	20	rs13079063	52744460	A	G	rs2079929	52765646	C	T	rs11717749	52844733	T	C	0
Height	3	ITIH4	cg07359306	52811297	ILMN_1718525	52847253	0.0610406	0.0113137	6.842e-08	0.000514092	20	-1.23305	0.155785	2.47071e-15	3.05194e-10	20	-0.025883	0.004931	1.52893e-07	5.60719e-09	20	rs2289247	52727257	G	A	rs6414569	52708075	A	T	rs11717749	52844733	T	C	0
Height	3	ITIH4	cg07884673	53033167	ILMN_1718525	52847253	0.0743052	0.0125083	2.84223e-09	0.0134343	20	-1.29708	0.164329	2.94529e-15	1.09149e-07	20	-0.025883	0.004931	1.52893e-07	5.60719e-09	20	rs11707575	53113762	C	A	rs11707575	53113762	C	A	rs11717749	52844733	T	C	0
Height	3	ITIH4	cg11645453	52864694	ILMN_1718525	52847253	-0.0212055	0.00278717	2.77843e-14	4.97308e-05	20	0.400902	0.0257264	9.44958e-55	3.19686e-08	20	-0.025883	0.004931	1.52893e-07	5.60719e-09	20	rs4687554	52864135	T	C	rs4687554	52864135	T	C	rs11717749	52844733	T	C	0
Height	3	ITIH4	cg12962167	53033115	ILMN_1718525	52847253	0.0688628	0.0107995	1.8121e-10	0.267766	20	-1.48715	0.160059	1.52488e-20	3.14757e-08	20	-0.025883	0.004931	1.52893e-07	5.60719e-09	20	rs9756317	53088815	C	T	rs35507120	53053924	C	T	rs11717749	52844733	T	C	0
Height	3	ITIH4	cg15956490	53032818	ILMN_1718525	52847253	0.0562448	0.0111204	4.24124e-07	5.57562e-05	20	-1.87269	0.234681	1.46663e-15	3.28274e-05	20	-0.025883	0.004931	1.52893e-07	5.60719e-09	20	rs13072457	53102389	G	A	rs74459344	53099595	A	G	rs11717749	52844733	T	C	0
Height	3	ITIH4	cg17890764	52864816	ILMN_1718525	52847253	-0.0667312	0.00970336	6.10732e-12	0.0159304	20	1.16871	0.122547	1.47281e-21	3.47286e-05	20	-0.025883	0.004931	1.52893e-07	5.60719e-09	20	rs1573815	52870132	G	A	rs13083728	52868445	G	A	rs11717749	52844733	T	C	0
Height	3	ITIH4	cg18404041	52824283	ILMN_1718525	52847253	0.0258911	0.00332732	7.17394e-15	0.00141976	20	-0.392638	0.0288385	3.25801e-42	0.00296211	20	-0.025883	0.004931	1.52893e-07	5.60719e-09	20	rs2071506	52826276	T	C	rs2071506	52826276	T	C	rs11717749	52844733	T	C	0
Height	3	ITIH4	cg18487916	52748469	ILMN_1718525	52847253	-0.0256375	0.00419099	9.51909e-10	2.54638e-05	20	0.475082	0.0424132	4.01859e-29	4.52973e-12	20	-0.025883	0.004931	1.52893e-07	5.60719e-09	20	rs13079063	52744460	A	G	rs2109634	52752075	T	G	rs11717749	52844733	T	C	0
Height	3	ITIH4	cg19784816	52812520	ILMN_1718525	52847253	0.0854832	0.0152006	1.86952e-08	0.0161264	20	-1.40707	0.200007	1.99118e-12	6.24016e-07	20	-0.025883	0.004931	1.52893e-07	5.60719e-09	20	rs10510760	52650348	G	A	rs35976524	52700477	G	A	rs11717749	52844733	T	C	0
Height	3	ITIH4	cg22101147	52931946	ILMN_1718525	52847253	-0.049409	0.00636521	8.33674e-15	9.61516e-05	20	0.732673	0.066344	2.35563e-28	7.65744e-11	20	-0.025883	0.004931	1.52893e-07	5.60719e-09	20	rs9844736	52931971	G	T	rs34585187	52960261	A	C	rs11717749	52844733	T	C	0
Height	3	ITIH4	cg22710716	52569097	ILMN_1718525	52847253	0.0151925	0.0022098	6.1969e-12	4.73558e-05	20	-0.236456	0.0210696	3.15865e-29	4.14389e-14	20	-0.025883	0.004931	1.52893e-07	5.60719e-09	20	rs4687625	52563718	C	T	rs62256903	52573844	G	A	rs11717749	52844733	T	C	0
Height	3	ITIH4	cg23067466	53117551	ILMN_1718525	52847253	-0.0308731	0.00536423	8.6459e-09	1.39164e-12	20	0.954619	0.0813761	8.84503e-32	2.27673e-12	20	-0.025883	0.004931	1.52893e-07	5.60719e-09	20	rs13072457	53102389	G	A	rs35163227	53127876	A	G	rs11717749	52844733	T	C	0
Height	3	ITIH4	cg24530246	53118167	ILMN_1718525	52847253	-0.0186	0.00308874	1.72388e-09	3.50907e-09	20	0.577562	0.0397117	6.38588e-48	1.74381e-25	20	-0.025883	0.004931	1.52893e-07	5.60719e-09	20	rs13072457	53102389	G	A	rs35163227	53127876	A	G	rs11717749	52844733	T	C	0
Height	3	ITIH4	cg24616795	53032891	ILMN_1718525	52847253	-0.0753572	0.012975	6.3272e-09	0.0185497	20	1.75241	0.21073	9.10457e-17	7.10343e-06	20	-0.025883	0.004931	1.52893e-07	5.60719e-09	20	rs7625448	53120766	C	A	rs35507120	53053924	C	T	rs11717749	52844733	T	C	0
Height	3	ITIH4	cg24628310	52813873	ILMN_1718525	52847253	0.0543954	0.010048	6.17929e-08	0.000189766	20	-1.00755	0.124475	5.7545e-16	4.49962e-06	20	-0.025883	0.004931	1.52893e-07	5.60719e-09	20	rs2072390	52780509	A	T	rs11130310	52674667	C	T	rs11717749	52844733	T	C	0
Height	3	ITIH4	cg25938530	52812367	ILMN_1718525	52847253	0.0439991	0.00748598	4.16427e-09	1.69093e-05	20	-0.817576	0.0886599	2.93012e-20	1.24021e-15	20	-0.025883	0.004931	1.52893e-07	5.60719e-09	20	rs2289247	52727257	G	A	rs11130310	52674667	C	T	rs11717749	52844733	T	C	0
Height	3	ITIH4	cg27127091	53036929	ILMN_1718525	52847253	-0.029354	0.00388232	4.00168e-14	2.78861e-12	20	0.610562	0.0429365	6.874e-46	7.21633e-19	20	-0.025883	0.004931	1.52893e-07	5.60719e-09	20	rs9756317	53088815	C	T	rs11713171	53066280	G	C	rs11717749	52844733	T	C	0
Height	3	ITIH4	cg27294008	52748359	ILMN_1718525	52847253	-0.0302666	0.00487163	5.2035e-10	4.70676e-07	20	0.5518	0.0524454	6.88404e-26	1.75934e-08	20	-0.025883	0.004931	1.52893e-07	5.60719e-09	20	rs3733041	52731598	T	C	rs3733039	52719088	C	T	rs11717749	52844733	T	C	0
Height	3	ITIH4	cg27565382	53032988	ILMN_1718525	52847253	0.0934276	0.0166684	2.08176e-08	0.00533874	18	-1.79853	0.244414	1.85913e-13	0.00019911	20	-0.025883	0.004931	1.52893e-07	5.60719e-09	20	rs9756317	53088815	C	T	rs11718538	52975987	C	G	rs11717749	52844733	T	C	0
Height	3	TMEM110	cg02331649	52926322	ILMN_1705224	52874161	-0.0820684	0.0150671	5.12627e-08	0.0353604	20	-1.23284	0.18539	2.93132e-11	0.0106396	20	0.0553578	0.010052	3.64686e-08	2.58193e-08	20	rs3733034	52952433	C	T	rs35404467	52935763	T	C	rs11708390	52896409	A	C	0
Height	3	TMEM110	cg04865290	52927548	ILMN_1705224	52874161	-0.0206456	0.0028769	7.16085e-13	4.84382e-06	20	-0.318456	0.0292208	1.17462e-27	0.0131122	20	0.0553578	0.010052	3.64686e-08	2.58193e-08	20	rs3733034	52952433	C	T	rs11705797	52959216	G	A	rs11708390	52896409	A	C	0
Height	3	TMEM110	cg07884673	53033167	ILMN_1705224	52874161	0.0743052	0.0125083	2.84223e-09	0.0134343	20	0.724868	0.119923	1.49906e-09	9.63855e-06	20	0.0553578	0.010052	3.64686e-08	2.58193e-08	20	rs11707575	53113762	C	A	rs11707575	53113762	C	A	rs11708390	52896409	A	C	0
Height	3	TMEM110	cg12962167	53033115	ILMN_1705224	52874161	0.0688628	0.0107995	1.8121e-10	0.267766	20	0.795642	0.114308	3.39109e-12	3.87909e-05	20	0.0553578	0.010052	3.64686e-08	2.58193e-08	20	rs9756317	53088815	C	T	rs35507120	53053924	C	T	rs11708390	52896409	A	C	0
Height	3	TMEM110	cg15956490	53032818	ILMN_1705224	52874161	0.0562448	0.0111204	4.24124e-07	5.57562e-05	20	0.921443	0.150535	9.29162e-10	0.000520895	20	0.0553578	0.010052	3.64686e-08	2.58193e-08	20	rs13072457	53102389	G	A	rs74459344	53099595	A	G	rs11708390	52896409	A	C	0
Height	3	TMEM110	cg23067466	53117551	ILMN_1705224	52874161	-0.0308731	0.00536423	8.6459e-09	1.39164e-12	20	-0.501686	0.0659111	2.70841e-14	5.28803e-08	20	0.0553578	0.010052	3.64686e-08	2.58193e-08	20	rs13072457	53102389	G	A	rs35163227	53127876	A	G	rs11708390	52896409	A	C	0
Height	3	TMEM110	cg24530246	53118167	ILMN_1705224	52874161	-0.0186	0.00308874	1.72388e-09	3.50907e-09	20	-0.303529	0.0368278	1.69586e-16	2.47431e-13	20	0.0553578	0.010052	3.64686e-08	2.58193e-08	20	rs13072457	53102389	G	A	rs35163227	53127876	A	G	rs11708390	52896409	A	C	0
Height	3	TMEM110	cg24616795	53032891	ILMN_1705224	52874161	-0.0753572	0.012975	6.3272e-09	0.0185497	20	-0.937561	0.143778	6.98835e-11	0.000316171	20	0.0553578	0.010052	3.64686e-08	2.58193e-08	20	rs7625448	53120766	C	A	rs35507120	53053924	C	T	rs11708390	52896409	A	C	0
Height	3	TMEM110	cg27127091	53036929	ILMN_1705224	52874161	-0.029354	0.00388232	4.00168e-14	2.78861e-12	20	-0.31696	0.0391083	5.28843e-16	1.58422e-08	20	0.0553578	0.010052	3.64686e-08	2.58193e-08	20	rs9756317	53088815	C	T	rs11713171	53066280	G	C	rs11708390	52896409	A	C	0
Height	3	TMEM110	cg27565382	53032988	ILMN_1705224	52874161	0.0934276	0.0166684	2.08176e-08	0.00533874	18	1.00357	0.166758	1.76424e-09	0.000974989	20	0.0553578	0.010052	3.64686e-08	2.58193e-08	20	rs9756317	53088815	C	T	rs11718538	52975987	C	G	rs11708390	52896409	A	C	0
Height	3	CCDC66	cg05401945	56590734	ILMN_1683533	56653535	-0.0266969	0.0032057	8.22596e-17	0.00179144	20	0.255535	0.0247628	5.76246e-25	3.09657e-24	20	-0.0523134	0.00940475	2.6602e-08	0.0107039	18	rs7637449	56628031	A	G	rs6762851	56686329	T	C	rs282525	56630653	A	C	0
Height	3	CCDC66	cg10908188	56717798	ILMN_1683533	56653535	0.106771	0.0181599	4.11568e-09	0.847648	20	-1.08881	0.176477	6.84265e-10	3.25685e-05	20	-0.0523134	0.00940475	2.6602e-08	0.0107039	18	rs4681725	56692321	T	G	rs4681725	56692321	T	G	rs282525	56630653	A	C	0
Height	3	ANAPC13	cg06541857	134203789	ILMN_1793894	134196774	-0.0590338	0.00913522	1.0318e-10	0.00078868	20	-1.83339	0.163125	2.61852e-29	0.280309	20	0.0329666	0.00435377	3.67646e-14	0.000341035	20	rs1814337	134200682	T	C	rs78899842	134302461	C	T	rs1874883	134205071	G	T	0
Height	3	ANAPC13	cg15474615	134370182	ILMN_1793894	134196774	0.0674942	0.0109174	6.31987e-10	0.29651	20	2.11622	0.218333	3.24104e-22	0.00047452	20	0.0329666	0.00435377	3.67646e-14	0.000341035	20	rs6763088	134254989	C	G	rs7627726	134211064	T	C	rs1874883	134205071	G	T	0
Height	3	ANAPC13	cg15484384	134203672	ILMN_1793894	134196774	-0.0414405	0.00587026	1.67229e-12	0.00195598	20	-1.34344	0.0917416	1.47811e-48	0.00660829	20	0.0329666	0.00435377	3.67646e-14	0.000341035	20	rs9851441	134315091	A	C	rs1863912	134205227	T	C	rs1874883	134205071	G	T	0
Height	3	CEP63	cg06541857	134203789	ILMN_2396011	134269088	-0.0590338	0.00913522	1.0318e-10	0.00078868	20	-0.722302	0.0895813	7.43916e-16	0.646095	20	0.0798278	0.0125472	1.98852e-10	0.00194181	20	rs1814337	134200682	T	C	rs78899842	134302461	C	T	rs2887797	134202506	T	G	0
Height	3	CEP63	cg15474615	134370182	ILMN_2396011	134269088	0.0674942	0.0109174	6.31987e-10	0.29651	20	0.828415	0.112153	1.50783e-13	0.0187705	20	0.0798278	0.0125472	1.98852e-10	0.00194181	20	rs6763088	134254989	C	G	rs7627726	134211064	T	C	rs2887797	134202506	T	G	0
Height	3	CEP63	cg15484384	134203672	ILMN_2396011	134269088	-0.0414405	0.00587026	1.67229e-12	0.00195598	20	-0.517344	0.0570686	1.24257e-19	0.525218	20	0.0798278	0.0125472	1.98852e-10	0.00194181	20	rs9851441	134315091	A	C	rs1863912	134205227	T	C	rs2887797	134202506	T	G	0
Height	3	CEP63	cg06541857	134203789	ILMN_1787808	134280291	-0.0590338	0.00913522	1.0318e-10	0.00078868	20	-1.95283	0.171693	5.63836e-30	0.520523	20	0.0287247	0.00383964	7.37112e-14	0.000856805	20	rs1814337	134200682	T	C	rs78899842	134302461	C	T	rs13071551	134310867	G	C	0
Height	3	CEP63	cg15474615	134370182	ILMN_1787808	134280291	0.0674942	0.0109174	6.31987e-10	0.29651	20	2.20844	0.226373	1.7425e-22	0.000479266	20	0.0287247	0.00383964	7.37112e-14	0.000856805	20	rs6763088	134254989	C	G	rs7627726	134211064	T	C	rs13071551	134310867	G	C	0
Height	3	CEP63	cg15484384	134203672	ILMN_1787808	134280291	-0.0414405	0.00587026	1.67229e-12	0.00195598	20	-1.38226	0.093434	1.60266e-49	0.0134398	20	0.0287247	0.00383964	7.37112e-14	0.000856805	20	rs9851441	134315091	A	C	rs1863912	134205227	T	C	rs13071551	134310867	G	C	0
Height	3	EPHB1	cg06541857	134203789	ILMN_1692261	134978936	-0.0590338	0.00913522	1.0318e-10	0.00078868	20	-0.723086	0.0908131	1.68792e-15	0.0857779	20	0.0708054	0.0113856	5.00783e-10	0.0460095	20	rs1814337	134200682	T	C	rs78899842	134302461	C	T	rs9857995	134316706	G	C	0
Height	3	EPHB1	cg15474615	134370182	ILMN_1692261	134978936	0.0674942	0.0109174	6.31987e-10	0.29651	20	0.827643	0.113387	2.89376e-13	0.00749751	20	0.0708054	0.0113856	5.00783e-10	0.0460095	20	rs6763088	134254989	C	G	rs7627726	134211064	T	C	rs9857995	134316706	G	C	0
Height	3	EPHB1	cg15484384	134203672	ILMN_1692261	134978936	-0.0414405	0.00587026	1.67229e-12	0.00195598	20	-0.511202	0.057842	9.75254e-19	0.000686375	20	0.0708054	0.0113856	5.00783e-10	0.0460095	20	rs9851441	134315091	A	C	rs1863912	134205227	T	C	rs9857995	134316706	G	C	0
Height	3	CCNL1	cg20892840	156879058	ILMN_2094776	156866034	0.0193218	0.00371686	2.00986e-07	0.128662	20	-0.688497	0.0422155	8.5001e-60	0.669914	20	-0.0277133	0.00540922	3.0016e-07	0.0787513	20	rs10936066	156881002	T	C	rs4371471	156879097	A	G	rs4680343	156892436	G	C	1
Height	3	CCNL1	cg21178254	156879083	ILMN_2094776	156866034	0.0187641	0.00360384	1.92242e-07	0.059304	20	-0.671921	0.0404936	7.79739e-62	0.081579	20	-0.0277133	0.00540922	3.0016e-07	0.0787513	20	rs10936066	156881002	T	C	rs62274156	156881588	C	T	rs4680343	156892436	G	C	1
Height	3	CCNL1	cg20892840	156879058	ILMN_1683129	156866198	0.0193218	0.00371686	2.00986e-07	0.128662	20	-0.409923	0.0372618	3.7719e-28	0.945706	20	-0.0466478	0.00961709	1.23143e-06	0.126625	20	rs10936066	156881002	T	C	rs4371471	156879097	A	G	rs10936066	156881002	C	T	1
Height	3	CCNL1	cg21178254	156879083	ILMN_1683129	156866198	0.0187641	0.00360384	1.92242e-07	0.059304	20	-0.400388	0.0360246	1.06903e-28	0.605714	20	-0.0466478	0.00961709	1.23143e-06	0.126625	20	rs10936066	156881002	T	C	rs62274156	156881588	C	T	rs10936066	156881002	C	T	1
Height	3	CCDC50	cg00473167	191046872	ILMN_2302118	191109660	0.0395443	0.00757907	1.81292e-07	0.197667	20	-0.642909	0.0865704	1.11569e-13	0.0138468	20	-0.0611554	0.0124678	9.33885e-07	0.0152689	15	rs9868286	191081486	A	C	rs9868286	191081486	A	C	rs9290985	191084242	T	C	1
Height	3	CCDC50	cg01461235	191050604	ILMN_2302118	191109660	-0.013176	0.00236862	2.65609e-08	0.116555	20	0.208989	0.0226144	2.43302e-20	0.000770373	20	-0.0611554	0.0124678	9.33885e-07	0.0152689	15	rs9825936	191080723	C	T	rs9826141	191050605	G	A	rs9290985	191084242	T	C	0
Height	3	CCDC50	cg23528751	191046721	ILMN_2302118	191109660	0.0164417	0.00297946	3.42189e-08	0.202164	20	-0.266013	0.0294404	1.63053e-19	0.00382183	20	-0.0611554	0.0124678	9.33885e-07	0.0152689	15	rs4687210	191046770	G	A	rs9826141	191050605	G	A	rs9290985	191084242	T	C	0
Height	3	CCDC50	cg00473167	191046872	ILMN_1872404	191115952	0.0395443	0.00757907	1.81292e-07	0.197667	20	-0.454645	0.0775102	4.47482e-09	4.61236e-07	20	-0.0752311	0.0166479	6.21439e-06	0.0530112	9	rs9868286	191081486	A	C	rs9868286	191081486	A	C	rs4687210	191046770	A	G	0
Height	3	CCDC50	cg01461235	191050604	ILMN_1872404	191115952	-0.013176	0.00236862	2.65609e-08	0.116555	20	0.155763	0.0221956	2.25475e-12	6.04156e-09	20	-0.0752311	0.0166479	6.21439e-06	0.0530112	9	rs9825936	191080723	C	T	rs9826141	191050605	G	A	rs4687210	191046770	A	G	0
Height	3	CCDC50	cg23528751	191046721	ILMN_1872404	191115952	0.0164417	0.00297946	3.42189e-08	0.202164	20	-0.198264	0.0286245	4.31813e-12	1.53131e-09	20	-0.0752311	0.0166479	6.21439e-06	0.0530112	9	rs4687210	191046770	G	A	rs9826141	191050605	G	A	rs4687210	191046770	A	G	0
Height	4	SLBP	cg01305830	1604576	ILMN_2055700	1694729	-0.0951227	0.0156612	1.24934e-09	6.74032e-05	15	-1.10859	0.166482	2.7576e-11	2.24243e-07	20	0.0628388	0.0109146	8.54626e-09	0.0436883	14	rs3958122	1693931	C	T	rs3958122	1693931	C	T	rs7654245	1743336	T	C	0
Height	4	SLBP	cg05026014	1749153	ILMN_2055700	1694729	-0.0666183	0.00977158	9.26015e-12	0.925726	18	-0.812646	0.101762	1.39709e-15	0.00613056	20	0.0628388	0.0109146	8.54626e-09	0.0436883	14	rs798761	1731126	G	A	rs2854920	1715349	C	T	rs7654245	1743336	T	C	0
Height	4	AFAP1	cg13534536	7938304	ILMN_1701998	7760488	-0.0139012	0.0027979	6.7501e-07	0.147182	20	-0.702092	0.0280074	1.10721e-138	0.036767	20	0.0207824	0.00423454	9.2088e-07	0.12278	20	rs11930623	7931682	A	C	rs62290601	7939008	T	A	rs17771470	7931611	C	G	1
Height	4	OCIAD1	cg03852670	48484997	ILMN_1799604	48862844	0.0363731	0.00669684	5.59191e-08	0.0188839	20	-0.476507	0.0672249	1.35826e-12	0.0144791	20	-0.0838319	0.0181424	3.82312e-06	0.0242122	20	rs776584	48633500	C	G	rs776584	48633500	C	G	rs12512637	48860817	G	A	1
Height	4	OCIAD1	cg19283196	48485233	ILMN_1799604	48862844	0.0371373	0.00647067	9.50491e-09	0.0537998	20	-0.468645	0.0646408	4.16803e-13	0.159293	20	-0.0838319	0.0181424	3.82312e-06	0.0242122	20	rs1712767	48663375	G	A	rs7654770	48489267	C	T	rs12512637	48860817	G	A	1
Height	4	EXOSC9	cg06713675	122721982	ILMN_1721713	122735067	-0.0178734	0.00254019	1.97526e-12	0.00233817	20	-0.207109	0.0247212	5.39348e-17	0.434721	20	0.0842315	0.0163782	2.70527e-07	0.117198	16	rs6838153	122720999	A	G	rs1507994	122749541	C	T	rs1507994	122749541	T	C	0
Height	4	EXOSC9	cg11979875	122721721	ILMN_1721713	122735067	-0.0258279	0.00395007	6.21023e-11	0.000762022	20	-0.312369	0.0389909	1.13463e-15	0.104309	20	0.0842315	0.0163782	2.70527e-07	0.117198	16	rs7686084	122764725	A	C	rs1507994	122749541	C	T	rs1507994	122749541	T	C	0
Height	4	EXOSC9	cg20573242	122745356	ILMN_1721713	122735067	0.0499159	0.00869777	9.52726e-09	0.000586635	20	0.592604	0.0840589	1.79084e-12	0.193961	20	0.0842315	0.0163782	2.70527e-07	0.117198	16	rs1507994	122749541	C	T	rs1507994	122749541	C	T	rs1507994	122749541	T	C	0
Height	4	EXOSC9	cg06713675	122721982	ILMN_2312719	122735109	-0.0178734	0.00254019	1.97526e-12	0.00233817	20	-0.176851	0.0242556	3.0733e-13	0.00884424	20	0.0954253	0.0190094	5.1696e-07	0.246116	15	rs6838153	122720999	A	G	rs1507994	122749541	C	T	rs2271176	122791601	C	G	0
Height	4	EXOSC9	cg11979875	122721721	ILMN_2312719	122735109	-0.0258279	0.00395007	6.21023e-11	0.000762022	20	-0.266734	0.0378574	1.84474e-12	0.0228811	20	0.0954253	0.0190094	5.1696e-07	0.246116	15	rs7686084	122764725	A	C	rs1507994	122749541	C	T	rs2271176	122791601	C	G	0
Height	4	EXOSC9	cg20573242	122745356	ILMN_2312719	122735109	0.0499159	0.00869777	9.52726e-09	0.000586635	20	0.506028	0.0795022	1.95355e-10	0.000737832	20	0.0954253	0.0190094	5.1696e-07	0.246116	15	rs1507994	122749541	C	T	rs1507994	122749541	C	T	rs2271176	122791601	C	G	0
Height	4	BBS7	cg06713675	122721982	ILMN_2257833	122745800	-0.0178734	0.00254019	1.97526e-12	0.00233817	20	0.135538	0.024076	1.80631e-08	0.0122404	20	-0.0900457	0.0184029	9.93024e-07	0.004393	15	rs6838153	122720999	A	G	rs1507994	122749541	C	T	rs6824258	122769967	C	T	0
Height	5	C5orf35	cg12311346	56204834	ILMN_1757636	56210793	-0.0203855	0.00379794	7.98302e-08	0.095659	20	-0.833839	0.0373312	1.64239e-110	4.05151e-12	20	0.0207908	0.00378631	3.99575e-08	0.0406913	20	rs185220	56205357	G	A	rs832532	56221938	C	T	rs189695	56225769	T	C	0
Height	5	C5orf35	cg12402800	56204917	ILMN_1757636	56210793	-0.0581091	0.0108453	8.41392e-08	0.0114776	20	-2.05703	0.211594	2.43991e-22	9.4361e-05	20	0.0207908	0.00378631	3.99575e-08	0.0406913	20	rs832403	56265992	G	T	rs2662019	56263104	A	G	rs189695	56225769	T	C	0
Height	5	C5orf35	cg18230493	56204884	ILMN_1757636	56210793	-0.0190951	0.00354801	7.36953e-08	0.0395238	20	-0.752771	0.0327271	4.50695e-117	2.54496e-11	20	0.0207908	0.00378631	3.99575e-08	0.0406913	20	rs185220	56205357	G	A	rs978406	56259808	A	T	rs189695	56225769	T	C	0
Height	5	C5orf35	cg20203395	56204925	ILMN_1757636	56210793	-0.0226114	0.00423221	9.15785e-08	0.0408174	20	-0.923335	0.044483	1.05895e-95	9.98823e-13	20	0.0207908	0.00378631	3.99575e-08	0.0406913	20	rs185220	56205357	G	A	rs832532	56221938	C	T	rs189695	56225769	T	C	0
Height	5	C5orf35	cg24531977	56204891	ILMN_1757636	56210793	-0.0188911	0.00350909	7.30588e-08	0.0492581	20	-0.77256	0.0327649	6.35119e-123	8.37811e-16	20	0.0207908	0.00378631	3.99575e-08	0.0406913	20	rs185220	56205357	G	A	rs832532	56221938	C	T	rs189695	56225769	T	C	0
Height	5	SLC22A4	cg00255919	131827918	ILMN_1685057	131671691	-0.0122391	0.00237839	2.6614e-07	1.08942e-17	20	0.219995	0.0227055	3.35566e-22	4.99465e-23	20	-0.064585	0.00763768	2.76453e-17	4.71317e-06	20	rs10053046	131821558	A	G	rs10053046	131821558	A	G	rs1050152	131676320	T	C	0
Height	5	SLC22A4	cg01305625	131593812	ILMN_1685057	131671691	0.0669316	0.00871041	1.54088e-14	2.75263e-07	20	-0.738757	0.0848667	3.17847e-18	2.1414e-07	20	-0.064585	0.00763768	2.76453e-17	4.71317e-06	20	rs3900945	131592870	C	T	rs71583465	131594628	C	G	rs1050152	131676320	T	C	0
Height	5	SLC22A4	cg02033258	131593261	ILMN_1685057	131671691	0.110239	0.0181298	1.19781e-09	0.000904545	20	-1.18054	0.182545	9.98942e-11	0.000388134	20	-0.064585	0.00763768	2.76453e-17	4.71317e-06	20	rs162907	131580152	A	G	rs371709	131583240	G	A	rs1050152	131676320	T	C	0
Height	5	SLC22A4	cg04518342	131593106	ILMN_1685057	131671691	0.0402596	0.0046364	3.84145e-18	4.94168e-08	20	-0.446473	0.0437483	1.87322e-24	2.04723e-11	20	-0.064585	0.00763768	2.76453e-17	4.71317e-06	20	rs162904	131595784	C	T	rs71583465	131594628	C	G	rs1050152	131676320	T	C	0
Height	5	SLC22A4	cg05501285	131563764	ILMN_1685057	131671691	-0.166277	0.0288923	8.66132e-09	0.629931	20	1.60393	0.270345	2.97632e-09	0.000872683	20	-0.064585	0.00763768	2.76453e-17	4.71317e-06	20	rs12521097	131575338	G	A	rs10479000	131607402	T	C	rs1050152	131676320	T	C	0
Height	5	SLC22A4	cg06968155	131705112	ILMN_1685057	131671691	0.0944955	0.0111442	2.26433e-17	0.0592944	20	-1.02239	0.113435	2.00363e-19	7.86307e-07	20	-0.064585	0.00763768	2.76453e-17	4.71317e-06	20	rs11950562	131652529	A	C	rs11242109	131677047	G	T	rs1050152	131676320	T	C	0
Height	5	SLC22A4	cg07262247	131593730	ILMN_1685057	131671691	0.0593109	0.006983	2.00306e-17	6.63099e-07	20	-0.617613	0.0664794	1.53861e-20	1.20151e-08	20	-0.064585	0.00763768	2.76453e-17	4.71317e-06	20	rs1007602	131602166	C	T	rs71583465	131594628	C	G	rs1050152	131676320	T	C	0
Height	5	SLC22A4	cg07538946	131705188	ILMN_1685057	131671691	0.0984148	0.0118486	9.89779e-17	0.0861525	20	-1.0616	0.119853	8.17953e-19	2.14476e-06	20	-0.064585	0.00763768	2.76453e-17	4.71317e-06	20	rs17622208	131717050	G	A	rs200838	131710399	C	A	rs1050152	131676320	T	C	0
Height	5	SLC22A4	cg09877947	131593287	ILMN_1685057	131671691	0.0368897	0.00418956	1.30679e-18	1.94627e-09	20	-0.410403	0.0394763	2.58101e-25	2.57911e-12	20	-0.064585	0.00763768	2.76453e-17	4.71317e-06	20	rs162904	131595784	C	T	rs71583465	131594628	C	G	rs1050152	131676320	T	C	0
Height	5	SLC22A4	cg11843238	131593191	ILMN_1685057	131671691	0.0553187	0.0068265	5.33926e-16	7.52646e-05	20	-0.616071	0.0662754	1.4635e-20	8.37101e-08	20	-0.064585	0.00763768	2.76453e-17	4.71317e-06	20	rs162904	131595784	C	T	rs71583465	131594628	C	G	rs1050152	131676320	T	C	0
Height	5	SLC22A4	cg12564285	131593104	ILMN_1685057	131671691	0.0346303	0.00389834	6.48823e-19	3.04756e-09	20	-0.383882	0.0364513	6.19238e-26	4.31409e-13	20	-0.064585	0.00763768	2.76453e-17	4.71317e-06	20	rs162904	131595784	C	T	rs71583465	131594628	C	G	rs1050152	131676320	T	C	0
Height	5	SLC22A4	cg14196790	131705035	ILMN_1685057	131671691	0.0520716	0.00487905	1.36915e-26	0.000299378	20	-0.561204	0.0477445	6.71003e-32	6.98044e-12	20	-0.064585	0.00763768	2.76453e-17	4.71317e-06	20	rs4705938	131694077	T	C	rs11242109	131677047	G	T	rs1050152	131676320	T	C	0
Height	5	SLC22A4	cg16205897	131564050	ILMN_1685057	131671691	-0.0616783	0.00585941	6.53074e-26	0.017724	20	0.564319	0.054803	7.25154e-25	1.06178e-13	20	-0.064585	0.00763768	2.76453e-17	4.71317e-06	20	rs7705189	131623358	A	G	rs10479000	131607402	T	C	rs1050152	131676320	T	C	0
Height	5	SLC22A4	cg17394978	131824502	ILMN_1685057	131671691	-0.0249733	0.00500766	6.13161e-07	2.12645e-11	20	0.436279	0.0508064	8.92067e-18	5.47376e-12	20	-0.064585	0.00763768	2.76453e-17	4.71317e-06	20	rs2549003	131829297	A	G	rs2706384	131826880	T	G	rs1050152	131676320	T	C	0
Height	5	SLC22A4	cg18301423	131593218	ILMN_1685057	131671691	0.0585439	0.00735671	1.74993e-15	9.41303e-07	20	-0.627858	0.0704749	5.15176e-19	1.3103e-08	20	-0.064585	0.00763768	2.76453e-17	4.71317e-06	20	rs162904	131595784	C	T	rs162902	131590114	G	C	rs1050152	131676320	T	C	0
Height	5	SLC22A4	cg18318560	131563015	ILMN_1685057	131671691	0.0926642	0.0112927	2.29314e-16	0.325842	20	-0.777971	0.100812	1.19024e-14	4.27861e-09	20	-0.064585	0.00763768	2.76453e-17	4.71317e-06	20	rs12521097	131575338	G	A	rs12521097	131575338	G	A	rs1050152	131676320	T	C	0
Height	5	SLC22A4	cg18758796	131593413	ILMN_1685057	131671691	0.0437803	0.00478084	5.31403e-20	1.74981e-07	20	-0.455237	0.044782	2.82303e-24	7.3519e-12	20	-0.064585	0.00763768	2.76453e-17	4.71317e-06	20	rs10463891	131597392	G	A	rs71583465	131594628	C	G	rs1050152	131676320	T	C	0
Height	5	SLC22A4	cg19040266	131723239	ILMN_1685057	131671691	-0.100672	0.0121581	1.22923e-16	0.15827	20	1.09661	0.124963	1.70116e-18	4.38328e-05	20	-0.064585	0.00763768	2.76453e-17	4.71317e-06	20	rs17622208	131717050	G	A	rs200838	131710399	C	A	rs1050152	131676320	T	C	0
Height	5	SLC22A4	cg19734164	131796698	ILMN_1685057	131671691	-0.0257964	0.00429456	1.89284e-09	1.1613e-17	20	0.329157	0.0380163	4.78829e-18	1.88439e-35	20	-0.064585	0.00763768	2.76453e-17	4.71317e-06	20	rs2405528	131794298	G	A	rs2405528	131794298	G	A	rs1050152	131676320	T	C	0
Height	5	SLC22A4	cg20512303	131592959	ILMN_1685057	131671691	0.0620902	0.00789863	3.81427e-15	1.75661e-05	20	-0.687285	0.0767888	3.54438e-19	3.20203e-07	20	-0.064585	0.00763768	2.76453e-17	4.71317e-06	20	rs3900945	131592870	C	T	rs71583465	131594628	C	G	rs1050152	131676320	T	C	0
Height	5	SLC22A4	cg21171858	131792825	ILMN_1685057	131671691	-0.0551355	0.0103755	1.07249e-07	1.9991e-05	20	0.640506	0.0988836	9.33305e-11	9.90078e-07	20	-0.064585	0.00763768	2.76453e-17	4.71317e-06	20	rs2706379	131805735	C	T	rs2706379	131805735	C	T	rs1050152	131676320	T	C	0
Height	5	SLC22A4	cg22598563	131563921	ILMN_1685057	131671691	-0.0890917	0.00982638	1.22802e-19	0.0390235	20	0.798327	0.0883552	1.63359e-19	2.09644e-08	20	-0.064585	0.00763768	2.76453e-17	4.71317e-06	20	rs7705189	131623358	A	G	rs13357280	131600187	A	G	rs1050152	131676320	T	C	0
Height	5	SLC22A4	cg22638593	131593259	ILMN_1685057	131671691	0.0703867	0.00932285	4.35579e-14	2.25986e-05	20	-0.759842	0.0912156	8.07244e-17	1.85422e-07	20	-0.064585	0.00763768	2.76453e-17	4.71317e-06	20	rs162904	131595784	C	T	rs162902	131590114	G	C	rs1050152	131676320	T	C	0
Height	5	SLC22A4	cg24117468	131562848	ILMN_1685057	131671691	0.0487269	0.00474338	9.36381e-25	0.085793	20	-0.409091	0.0437103	8.03969e-21	5.35595e-16	20	-0.064585	0.00763768	2.76453e-17	4.71317e-06	20	rs12521097	131575338	G	A	rs12521097	131575338	G	A	rs1050152	131676320	T	C	0
Height	5	SLC22A4	cg24749385	131829935	ILMN_1685057	131671691	0.024878	0.00498954	6.16332e-07	5.30033e-11	20	-0.446916	0.0512639	2.83273e-18	3.59532e-12	20	-0.064585	0.00763768	2.76453e-17	4.71317e-06	20	rs2549003	131829297	A	G	rs2549003	131829297	A	G	rs1050152	131676320	T	C	0
Height	5	SLC22A4	cg25351996	131563782	ILMN_1685057	131671691	-0.136679	0.0206895	3.94274e-11	0.181399	20	1.1475	0.180905	2.2514e-10	5.29312e-05	20	-0.064585	0.00763768	2.76453e-17	4.71317e-06	20	rs12521097	131575338	G	A	rs12521097	131575338	G	A	rs1050152	131676320	T	C	0
Height	5	SLC22A4	cg27615366	131592974	ILMN_1685057	131671691	0.113787	0.0194858	5.23668e-09	0.00547847	20	-1.22081	0.200016	1.03736e-09	0.0013662	20	-0.064585	0.00763768	2.76453e-17	4.71317e-06	20	rs6871350	131580220	C	T	rs6871350	131580220	C	T	rs1050152	131676320	T	C	0
Height	5	SLC22A4	cg00255919	131827918	ILMN_2050911	131679598	-0.0122391	0.00237839	2.6614e-07	1.08942e-17	20	0.125818	0.0223087	1.70162e-08	4.57609e-34	20	-0.0624273	0.00617565	5.05942e-24	0.0153028	20	rs10053046	131821558	A	G	rs10053046	131821558	A	G	rs272875	131674888	T	C	0
Height	5	SLC22A4	cg01305625	131593812	ILMN_2050911	131679598	0.0669316	0.00871041	1.54088e-14	2.75263e-07	20	-0.921819	0.0935696	6.73992e-23	1.7327e-08	20	-0.0624273	0.00617565	5.05942e-24	0.0153028	20	rs3900945	131592870	C	T	rs71583465	131594628	C	G	rs272875	131674888	T	C	0
Height	5	SLC22A4	cg02033258	131593261	ILMN_2050911	131679598	0.110239	0.0181298	1.19781e-09	0.000904545	20	-1.47606	0.212687	3.91916e-12	0.000171226	20	-0.0624273	0.00617565	5.05942e-24	0.0153028	20	rs162907	131580152	A	G	rs371709	131583240	G	A	rs272875	131674888	T	C	0
Height	5	SLC22A4	cg04518342	131593106	ILMN_2050911	131679598	0.0402596	0.0046364	3.84145e-18	4.94168e-08	20	-0.557109	0.0456276	2.75246e-34	5.65792e-14	20	-0.0624273	0.00617565	5.05942e-24	0.0153028	20	rs162904	131595784	C	T	rs71583465	131594628	C	G	rs272875	131674888	T	C	0
Height	5	SLC22A4	cg05501285	131563764	ILMN_2050911	131679598	-0.166277	0.0288923	8.66132e-09	0.629931	20	2.17064	0.344247	2.87315e-10	0.462714	20	-0.0624273	0.00617565	5.05942e-24	0.0153028	20	rs12521097	131575338	G	A	rs10479000	131607402	T	C	rs272875	131674888	T	C	1
Height	5	SLC22A4	cg06968155	131705112	ILMN_2050911	131679598	0.0944955	0.0111442	2.26433e-17	0.0592944	20	-1.37204	0.13624	7.44451e-24	0.23601	20	-0.0624273	0.00617565	5.05942e-24	0.0153028	20	rs11950562	131652529	A	C	rs11242109	131677047	G	T	rs272875	131674888	T	C	1
Height	5	SLC22A4	cg07262247	131593730	ILMN_2050911	131679598	0.0593109	0.006983	2.00306e-17	6.63099e-07	20	-0.770656	0.0718516	7.71308e-27	1.57167e-10	20	-0.0624273	0.00617565	5.05942e-24	0.0153028	20	rs1007602	131602166	C	T	rs71583465	131594628	C	G	rs272875	131674888	T	C	0
Height	5	SLC22A4	cg07538946	131705188	ILMN_2050911	131679598	0.0984148	0.0118486	9.89779e-17	0.0861525	20	-1.4297	0.145074	6.52671e-23	0.144306	20	-0.0624273	0.00617565	5.05942e-24	0.0153028	20	rs17622208	131717050	G	A	rs200838	131710399	C	A	rs272875	131674888	T	C	1
Height	5	SLC22A4	cg09877947	131593287	ILMN_2050911	131679598	0.0368897	0.00418956	1.30679e-18	1.94627e-09	20	-0.5121	0.0408359	4.48644e-36	6.07937e-17	20	-0.0624273	0.00617565	5.05942e-24	0.0153028	20	rs162904	131595784	C	T	rs71583465	131594628	C	G	rs272875	131674888	T	C	0
Height	5	SLC22A4	cg11843238	131593191	ILMN_2050911	131679598	0.0553187	0.0068265	5.33926e-16	7.52646e-05	20	-0.768732	0.0716175	7.05837e-27	4.27794e-09	20	-0.0624273	0.00617565	5.05942e-24	0.0153028	20	rs162904	131595784	C	T	rs71583465	131594628	C	G	rs272875	131674888	T	C	0
Height	5	SLC22A4	cg12564285	131593104	ILMN_2050911	131679598	0.0346303	0.00389834	6.48823e-19	3.04756e-09	20	-0.479008	0.0374814	2.12462e-37	2.09038e-16	20	-0.0624273	0.00617565	5.05942e-24	0.0153028	20	rs162904	131595784	C	T	rs71583465	131594628	C	G	rs272875	131674888	T	C	0
Height	5	SLC22A4	cg14196790	131705035	ILMN_2050911	131679598	0.0520716	0.00487905	1.36915e-26	0.000299378	20	-0.753126	0.0521127	2.43915e-47	0.0255789	20	-0.0624273	0.00617565	5.05942e-24	0.0153028	20	rs4705938	131694077	T	C	rs11242109	131677047	G	T	rs272875	131674888	T	C	0
Height	5	SLC22A4	cg16205897	131564050	ILMN_2050911	131679598	-0.0616783	0.00585941	6.53074e-26	0.017724	20	0.763708	0.0600028	4.14048e-37	5.42772e-07	20	-0.0624273	0.00617565	5.05942e-24	0.0153028	20	rs7705189	131623358	A	G	rs10479000	131607402	T	C	rs272875	131674888	T	C	0
Height	5	SLC22A4	cg18301423	131593218	ILMN_2050911	131679598	0.0585439	0.00735671	1.74993e-15	9.41303e-07	20	-0.778818	0.0762337	1.67815e-24	1.49982e-10	20	-0.0624273	0.00617565	5.05942e-24	0.0153028	20	rs162904	131595784	C	T	rs162902	131590114	G	C	rs272875	131674888	T	C	0
Height	5	SLC22A4	cg18318560	131563015	ILMN_2050911	131679598	0.0926642	0.0112927	2.29314e-16	0.325842	20	-1.0966	0.119416	4.19176e-20	0.000660018	20	-0.0624273	0.00617565	5.05942e-24	0.0153028	20	rs12521097	131575338	G	A	rs12521097	131575338	G	A	rs272875	131674888	T	C	0
Height	5	SLC22A4	cg18758796	131593413	ILMN_2050911	131679598	0.0437803	0.00478084	5.31403e-20	1.74981e-07	20	-0.568043	0.0467843	6.34508e-34	1.67328e-15	20	-0.0624273	0.00617565	5.05942e-24	0.0153028	20	rs10463891	131597392	G	A	rs71583465	131594628	C	G	rs272875	131674888	T	C	0
Height	5	SLC22A4	cg19040266	131723239	ILMN_2050911	131679598	-0.100672	0.0121581	1.22923e-16	0.15827	20	1.47685	0.151591	1.98955e-22	0.141568	20	-0.0624273	0.00617565	5.05942e-24	0.0153028	20	rs17622208	131717050	G	A	rs200838	131710399	C	A	rs272875	131674888	T	C	1
Height	5	SLC22A4	cg19734164	131796698	ILMN_2050911	131679598	-0.0257964	0.00429456	1.89284e-09	1.1613e-17	20	0.439366	0.0396821	1.71254e-28	6.82401e-39	20	-0.0624273	0.00617565	5.05942e-24	0.0153028	20	rs2405528	131794298	G	A	rs2405528	131794298	G	A	rs272875	131674888	T	C	0
Height	5	SLC22A4	cg20512303	131592959	ILMN_2050911	131679598	0.0620902	0.00789863	3.81427e-15	1.75661e-05	20	-0.857592	0.0839808	1.75626e-24	6.69108e-09	20	-0.0624273	0.00617565	5.05942e-24	0.0153028	20	rs3900945	131592870	C	T	rs71583465	131594628	C	G	rs272875	131674888	T	C	0
Height	5	SLC22A4	cg21171858	131792825	ILMN_2050911	131679598	-0.0551355	0.0103755	1.07249e-07	1.9991e-05	20	0.85435	0.112706	3.44644e-14	1.26181e-06	20	-0.0624273	0.00617565	5.05942e-24	0.0153028	20	rs2706379	131805735	C	T	rs2706379	131805735	C	T	rs272875	131674888	T	C	0
Height	5	SLC22A4	cg22598563	131563921	ILMN_2050911	131679598	-0.0890917	0.00982638	1.22802e-19	0.0390235	20	1.08094	0.102372	4.61478e-26	0.00444547	20	-0.0624273	0.00617565	5.05942e-24	0.0153028	20	rs7705189	131623358	A	G	rs13357280	131600187	A	G	rs272875	131674888	T	C	0
Height	5	SLC22A4	cg22638593	131593259	ILMN_2050911	131679598	0.0703867	0.00932285	4.35579e-14	2.25986e-05	20	-0.942536	0.100604	7.33708e-21	5.88549e-09	20	-0.0624273	0.00617565	5.05942e-24	0.0153028	20	rs162904	131595784	C	T	rs162902	131590114	G	C	rs272875	131674888	T	C	0
Height	5	SLC22A4	cg24117468	131562848	ILMN_2050911	131679598	0.0487269	0.00474338	9.36381e-25	0.085793	20	-0.576639	0.0464301	2.04784e-35	4.08161e-06	20	-0.0624273	0.00617565	5.05942e-24	0.0153028	20	rs12521097	131575338	G	A	rs12521097	131575338	G	A	rs272875	131674888	T	C	0
Height	5	SLC22A4	cg25351996	131563782	ILMN_2050911	131679598	-0.136679	0.0206895	3.94274e-11	0.181399	20	1.61748	0.228292	1.38897e-12	0.00666292	20	-0.0624273	0.00617565	5.05942e-24	0.0153028	20	rs12521097	131575338	G	A	rs12521097	131575338	G	A	rs272875	131674888	T	C	0
Height	5	SLC22A4	cg27615366	131592974	ILMN_2050911	131679598	0.113787	0.0194858	5.23668e-09	0.00547847	20	-1.59823	0.24218	4.13015e-11	0.00722701	20	-0.0624273	0.00617565	5.05942e-24	0.0153028	20	rs6871350	131580220	C	T	rs6871350	131580220	C	T	rs272875	131674888	T	C	0
Height	5	SLC22A5	cg00255919	131827918	ILMN_1699357	131730983	-0.0122391	0.00237839	2.6614e-07	1.08942e-17	20	0.190567	0.0224305	1.9644e-17	2.98477e-43	20	-0.0570625	0.00539056	3.47471e-26	0.00189625	20	rs10053046	131821558	A	G	rs10053046	131821558	A	G	rs17622208	131717050	A	G	0
Height	5	SLC22A5	cg01305625	131593812	ILMN_1699357	131730983	0.0669316	0.00871041	1.54088e-14	2.75263e-07	20	-0.738363	0.0843648	2.09545e-18	5.32072e-09	20	-0.0570625	0.00539056	3.47471e-26	0.00189625	20	rs3900945	131592870	C	T	rs71583465	131594628	C	G	rs17622208	131717050	A	G	0
Height	5	SLC22A5	cg02033258	131593261	ILMN_1699357	131730983	0.110239	0.0181298	1.19781e-09	0.000904545	20	-1.20019	0.183907	6.75041e-11	7.5733e-06	20	-0.0570625	0.00539056	3.47471e-26	0.00189625	20	rs162907	131580152	A	G	rs371709	131583240	G	A	rs17622208	131717050	A	G	0
Height	5	SLC22A5	cg04518342	131593106	ILMN_1699357	131730983	0.0402596	0.0046364	3.84145e-18	4.94168e-08	20	-0.446236	0.043401	8.52166e-25	1.34541e-21	20	-0.0570625	0.00539056	3.47471e-26	0.00189625	20	rs162904	131595784	C	T	rs71583465	131594628	C	G	rs17622208	131717050	A	G	0
Height	5	SLC22A5	cg05501285	131563764	ILMN_1699357	131730983	-0.166277	0.0288923	8.66132e-09	0.629931	20	2.8081	0.43184	7.89191e-11	0.126833	20	-0.0570625	0.00539056	3.47471e-26	0.00189625	20	rs12521097	131575338	G	A	rs10479000	131607402	T	C	rs17622208	131717050	A	G	0
Height	5	SLC22A5	cg06968155	131705112	ILMN_1699357	131730983	0.0944955	0.0111442	2.26433e-17	0.0592944	20	-1.64897	0.156137	4.51541e-26	0.11942	20	-0.0570625	0.00539056	3.47471e-26	0.00189625	20	rs11950562	131652529	A	C	rs11242109	131677047	G	T	rs17622208	131717050	A	G	0
Height	5	SLC22A5	cg07262247	131593730	ILMN_1699357	131730983	0.0593109	0.006983	2.00306e-17	6.63099e-07	20	-0.617284	0.0660363	8.9616e-21	6.52763e-12	20	-0.0570625	0.00539056	3.47471e-26	0.00189625	20	rs1007602	131602166	C	T	rs71583465	131594628	C	G	rs17622208	131717050	A	G	0
Height	5	SLC22A5	cg07538946	131705188	ILMN_1699357	131730983	0.0984148	0.0118486	9.89779e-17	0.0861525	20	-1.70894	0.166022	7.54006e-25	0.054312	20	-0.0570625	0.00539056	3.47471e-26	0.00189625	20	rs17622208	131717050	G	A	rs200838	131710399	C	A	rs17622208	131717050	A	G	0
Height	5	SLC22A5	cg09877947	131593287	ILMN_1699357	131730983	0.0368897	0.00418956	1.30679e-18	1.94627e-09	20	-0.410184	0.0391519	1.10498e-25	3.20648e-22	20	-0.0570625	0.00539056	3.47471e-26	0.00189625	20	rs162904	131595784	C	T	rs71583465	131594628	C	G	rs17622208	131717050	A	G	0
Height	5	SLC22A5	cg11843238	131593191	ILMN_1699357	131730983	0.0553187	0.0068265	5.33926e-16	7.52646e-05	20	-0.615743	0.0658332	8.51354e-21	1.00884e-15	20	-0.0570625	0.00539056	3.47471e-26	0.00189625	20	rs162904	131595784	C	T	rs71583465	131594628	C	G	rs17622208	131717050	A	G	0
Height	5	SLC22A5	cg12564285	131593104	ILMN_1699357	131730983	0.0346303	0.00389834	6.48823e-19	3.04756e-09	20	-0.383678	0.0361444	2.534e-26	1.15153e-25	20	-0.0570625	0.00539056	3.47471e-26	0.00189625	20	rs162904	131595784	C	T	rs71583465	131594628	C	G	rs17622208	131717050	A	G	0
Height	5	SLC22A5	cg14196790	131705035	ILMN_1699357	131730983	0.0520716	0.00487905	1.36915e-26	0.000299378	20	-0.90514	0.0564796	8.41692e-58	0.00121937	20	-0.0570625	0.00539056	3.47471e-26	0.00189625	20	rs4705938	131694077	T	C	rs11242109	131677047	G	T	rs17622208	131717050	A	G	0
Height	5	SLC22A5	cg16205897	131564050	ILMN_1699357	131730983	-0.0616783	0.00585941	6.53074e-26	0.017724	20	0.98799	0.067522	1.75238e-48	0.00013426	20	-0.0570625	0.00539056	3.47471e-26	0.00189625	20	rs7705189	131623358	A	G	rs10479000	131607402	T	C	rs17622208	131717050	A	G	0
Height	5	SLC22A5	cg17394978	131824502	ILMN_1699357	131730983	-0.0249733	0.00500766	6.13161e-07	2.12645e-11	20	0.408365	0.0497881	2.36304e-16	2.85735e-19	20	-0.0570625	0.00539056	3.47471e-26	0.00189625	20	rs2549003	131829297	A	G	rs2706384	131826880	T	G	rs17622208	131717050	A	G	0
Height	5	SLC22A5	cg18301423	131593218	ILMN_1699357	131730983	0.0585439	0.00735671	1.74993e-15	9.41303e-07	20	-0.654624	0.0710736	3.24615e-20	2.36845e-12	20	-0.0570625	0.00539056	3.47471e-26	0.00189625	20	rs162904	131595784	C	T	rs162902	131590114	G	C	rs17622208	131717050	A	G	0
Height	5	SLC22A5	cg18318560	131563015	ILMN_1699357	131730983	0.0926642	0.0112927	2.29314e-16	0.325842	20	-1.5199	0.148649	1.53614e-24	0.0928187	20	-0.0570625	0.00539056	3.47471e-26	0.00189625	20	rs12521097	131575338	G	A	rs12521097	131575338	G	A	rs17622208	131717050	A	G	0
Height	5	SLC22A5	cg18758796	131593413	ILMN_1699357	131730983	0.0437803	0.00478084	5.31403e-20	1.74981e-07	20	-0.454994	0.0444291	1.30012e-24	2.50536e-20	20	-0.0570625	0.00539056	3.47471e-26	0.00189625	20	rs10463891	131597392	G	A	rs71583465	131594628	C	G	rs17622208	131717050	A	G	0
Height	5	SLC22A5	cg19040266	131723239	ILMN_1699357	131730983	-0.100672	0.0121581	1.22923e-16	0.15827	20	1.7653	0.173659	2.83053e-24	0.440491	20	-0.0570625	0.00539056	3.47471e-26	0.00189625	20	rs17622208	131717050	G	A	rs200838	131710399	C	A	rs17622208	131717050	A	G	0
Height	5	SLC22A5	cg19734164	131796698	ILMN_1699357	131730983	-0.0257964	0.00429456	1.89284e-09	1.1613e-17	20	0.239132	0.0364325	5.24851e-11	0	20	-0.0570625	0.00539056	3.47471e-26	0.00189625	20	rs2405528	131794298	G	A	rs2405528	131794298	G	A	rs17622208	131717050	A	G	0
Height	5	SLC22A5	cg20512303	131592959	ILMN_1699357	131730983	0.0620902	0.00789863	3.81427e-15	1.75661e-05	20	-0.686919	0.0763109	2.22498e-19	2.63802e-14	20	-0.0570625	0.00539056	3.47471e-26	0.00189625	20	rs3900945	131592870	C	T	rs71583465	131594628	C	G	rs17622208	131717050	A	G	0
Height	5	SLC22A5	cg21171858	131792825	ILMN_1699357	131730983	-0.0551355	0.0103755	1.07249e-07	1.9991e-05	20	0.520608	0.0913122	1.18822e-08	3.22157e-07	20	-0.0570625	0.00539056	3.47471e-26	0.00189625	20	rs2706379	131805735	C	T	rs2706379	131805735	C	T	rs17622208	131717050	A	G	0
Height	5	SLC22A5	cg22598563	131563921	ILMN_1699357	131730983	-0.0890917	0.00982638	1.22802e-19	0.0390235	20	1.40161	0.120978	4.86737e-31	0.00876845	20	-0.0570625	0.00539056	3.47471e-26	0.00189625	20	rs7705189	131623358	A	G	rs13357280	131600187	A	G	rs17622208	131717050	A	G	0
Height	5	SLC22A5	cg22638593	131593259	ILMN_1699357	131730983	0.0703867	0.00932285	4.35579e-14	2.25986e-05	20	-0.792234	0.0923877	9.89968e-18	4.40304e-10	20	-0.0570625	0.00539056	3.47471e-26	0.00189625	20	rs162904	131595784	C	T	rs162902	131590114	G	C	rs17622208	131717050	A	G	0
Height	5	SLC22A5	cg24117468	131562848	ILMN_1699357	131730983	0.0487269	0.00474338	9.36381e-25	0.085793	20	-0.799227	0.0517337	7.67834e-54	0.00506662	20	-0.0570625	0.00539056	3.47471e-26	0.00189625	20	rs12521097	131575338	G	A	rs12521097	131575338	G	A	rs17622208	131717050	A	G	0
Height	5	SLC22A5	cg24749385	131829935	ILMN_1699357	131730983	0.024878	0.00498954	6.16332e-07	5.30033e-11	20	-0.389949	0.0495957	3.76402e-15	2.57011e-17	20	-0.0570625	0.00539056	3.47471e-26	0.00189625	20	rs2549003	131829297	A	G	rs2549003	131829297	A	G	rs17622208	131717050	A	G	0
Height	5	SLC22A5	cg25351996	131563782	ILMN_1699357	131730983	-0.136679	0.0206895	3.94274e-11	0.181399	20	2.24184	0.297644	4.99912e-14	0.232999	20	-0.0570625	0.00539056	3.47471e-26	0.00189625	20	rs12521097	131575338	G	A	rs12521097	131575338	G	A	rs17622208	131717050	A	G	0
Height	5	SLC22A5	cg27615366	131592974	ILMN_1699357	131730983	0.113787	0.0194858	5.23668e-09	0.00547847	20	-1.86515	0.274081	1.00965e-11	0.00189398	20	-0.0570625	0.00539056	3.47471e-26	0.00189625	20	rs6871350	131580220	C	T	rs6871350	131580220	C	T	rs17622208	131717050	A	G	0
Height	6	FAM8A1	cg23181159	17600158	ILMN_1807448	17611580	0.0425798	0.00855581	6.46736e-07	0.309838	20	-0.608054	0.0862111	1.74994e-12	0.0566584	20	-0.0607811	0.0130896	3.42579e-06	0.403721	20	rs6906857	17719939	G	C	rs6906857	17719939	G	C	rs6919110	17600619	G	A	1
Height	6	C6orf125	cg00334056	33755658	ILMN_1790461	33669128	-0.0232084	0.00414312	2.12279e-08	0.00060382	20	0.226804	0.0349241	8.34735e-11	1.20392e-06	20	-0.062511	0.0107991	7.10028e-09	0.0117829	20	rs4713683	33757550	C	G	rs4713683	33757550	C	G	rs2296330	33650621	A	G	0
Height	6	C6orf125	cg04807036	33681788	ILMN_1790461	33669128	0.0545442	0.00926848	3.98261e-09	0.000274179	20	-0.496307	0.0869799	1.15666e-08	8.27098e-09	20	-0.062511	0.0107991	7.10028e-09	0.0117829	20	rs9394163	33682414	T	C	rs4713660	33670028	A	G	rs2296330	33650621	A	G	0
Height	6	C6orf125	cg11713064	33730089	ILMN_1790461	33669128	0.019755	0.00316373	4.25951e-10	0.0157665	20	-0.189927	0.0291927	7.71875e-11	4.25548e-13	20	-0.062511	0.0107991	7.10028e-09	0.0117829	20	rs2966	33689520	C	T	rs4713660	33670028	A	G	rs2296330	33650621	A	G	0
Height	6	C6orf125	cg13859433	33739653	ILMN_1790461	33669128	-0.0218417	0.00352829	5.99903e-10	0.24147	20	0.217938	0.0343522	2.23545e-10	0.0227254	20	-0.062511	0.0107991	7.10028e-09	0.0117829	20	rs3806108	33767579	G	C	rs3806108	33767579	G	C	rs2296330	33650621	A	G	1
Height	6	C6orf125	cg18558423	33653506	ILMN_1790461	33669128	-0.0527346	0.00866072	1.13663e-09	0.0588421	20	0.455024	0.0788545	7.90737e-09	9.70021e-09	20	-0.062511	0.0107991	7.10028e-09	0.0117829	20	rs749338	33653448	C	T	rs749338	33653448	C	T	rs2296330	33650621	A	G	0
Height	6	C6orf106	cg14254433	34482411	ILMN_1704253	34555314	-0.0210811	0.00281756	7.31625e-14	2.38307e-13	20	-0.145725	0.0249118	4.92601e-09	0.000128401	20	0.150618	0.0224052	1.78667e-11	0.0013781	20	rs11753634	34482267	C	A	rs77579349	34480473	C	A	rs3800461	34616322	C	G	0
Height	6	C6orf106	cg17674042	34482479	ILMN_1704253	34555314	-0.0227877	0.00306035	9.61277e-14	5.1378e-13	20	-0.15762	0.0270241	5.45749e-09	0.000261601	20	0.150618	0.0224052	1.78667e-11	0.0013781	20	rs11753634	34482267	C	A	rs77579349	34480473	C	A	rs3800461	34616322	C	G	0
Height	6	C6orf106	cg22252041	34724756	ILMN_1704253	34555314	0.0941841	0.010596	6.18463e-19	0.000990679	20	0.410475	0.0729693	1.85172e-08	0.0070662	20	0.150618	0.0224052	1.78667e-11	0.0013781	20	rs16894959	34825662	T	C	rs16894959	34825662	T	C	rs3800461	34616322	C	G	0
Height	6	DEF6	cg05583848	35265411	ILMN_2145280	35289471	0.090757	0.0110598	2.28596e-16	0.0016334	20	1.19063	0.123974	7.69736e-22	0.000108518	20	0.0501469	0.00622366	7.78908e-16	1.75404e-07	20	rs9380501	35270579	C	T	rs9469979	35256719	C	T	rs4713843	35203745	T	C	0
Height	6	DEF6	cg07923390	35109242	ILMN_2145280	35289471	0.0466962	0.00685759	9.79919e-12	6.04126e-09	20	0.677765	0.0712421	1.84272e-21	4.25767e-08	20	0.0501469	0.00622366	7.78908e-16	1.75404e-07	20	rs820101	35046548	G	A	rs820064	35042226	C	T	rs4713843	35203745	T	C	0
Height	6	DEF6	cg08207604	35265308	ILMN_2145280	35289471	0.111382	0.0207406	7.86382e-08	0.000402847	20	2.07177	0.319594	9.02188e-11	0.0710619	20	0.0501469	0.00622366	7.78908e-16	1.75404e-07	20	rs9469964	35191519	A	G	rs9469964	35191519	A	G	rs4713843	35203745	T	C	0
Height	6	DEF6	cg09447622	35108605	ILMN_2145280	35289471	0.0985865	0.0175166	1.8212e-08	0.0019825	20	1.36276	0.200756	1.13574e-11	0.000146453	20	0.0501469	0.00622366	7.78908e-16	1.75404e-07	20	rs7767073	35106199	C	T	rs11964987	35084333	A	T	rs4713843	35203745	T	C	0
Height	6	DEF6	cg11084470	35108061	ILMN_2145280	35289471	0.078105	0.0117769	3.31081e-11	9.47162e-06	20	1.04941	0.129621	5.6824e-16	3.42687e-08	20	0.0501469	0.00622366	7.78908e-16	1.75404e-07	20	rs13208078	35059791	C	T	rs11964987	35084333	A	T	rs4713843	35203745	T	C	0
Height	6	DEF6	cg11611097	35173534	ILMN_2145280	35289471	-0.103251	0.0182017	1.40674e-08	5.18725e-05	20	-1.87615	0.269977	3.67096e-12	0.0354228	20	0.0501469	0.00622366	7.78908e-16	1.75404e-07	20	rs9469982	35267548	A	G	rs2018373	35214971	C	G	rs4713843	35203745	T	C	0
Height	6	DEF6	cg14562060	35109298	ILMN_2145280	35289471	0.068093	0.0100774	1.40852e-11	0.000114073	20	0.943433	0.108784	4.22677e-18	2.46419e-07	20	0.0501469	0.00622366	7.78908e-16	1.75404e-07	20	rs2234044	35090097	T	C	rs11964987	35084333	A	T	rs4713843	35203745	T	C	0
Height	6	RPL10A	cg03030757	35420754	ILMN_2154566	35438519	0.0683498	0.0132092	2.28634e-07	0.000409268	20	-1.19207	0.164945	4.93535e-13	4.42386e-06	20	-0.0506975	0.00870065	5.64789e-09	7.73895e-06	20	rs3800377	35424188	G	A	rs11755391	35420967	A	G	rs3800377	35424188	A	G	0
Height	6	SUPT3H	cg23155089	44698962	ILMN_2274199	44796684	-0.0891447	0.0143026	4.58276e-10	0.0382773	20	1.14359	0.162607	2.02423e-12	0.90118	20	-0.06491	0.0103314	3.32554e-10	0.029748	20	rs2396425	45177025	A	G	rs12204678	45121699	C	T	rs9349303	44792579	G	A	1
Height	6	CD164	cg26517262	109774738	ILMN_1783852	109688028	-0.0433234	0.00726571	2.4807e-09	6.93952e-06	20	0.368594	0.0655668	1.8914e-08	0.252883	20	-0.124239	0.0246672	4.73865e-07	0.202814	20	rs12206928	109679111	C	T	rs12206928	109679111	C	T	rs7754650	109726739	C	T	0
Height	6	SMPD2	cg05949660	109777642	ILMN_1672176	109764834	-0.079616	0.0126954	3.58204e-10	0.000102944	20	0.734255	0.106121	4.54725e-12	1.25164e-11	20	-0.0649506	0.0107341	1.4409e-09	0.00574664	20	rs974034	109689431	A	G	rs3757230	109704442	T	C	rs12208933	109903786	T	C	0
Height	6	SMPD2	cg08869160	109775161	ILMN_1672176	109764834	-0.0651073	0.0120955	7.33493e-08	0.000105946	20	1.02832	0.142338	5.02827e-13	0.144912	20	-0.0649506	0.0107341	1.4409e-09	0.00574664	20	rs12528822	109661541	G	C	rs12528822	109661541	G	C	rs12208933	109903786	T	C	0
Height	6	SMPD2	cg13206063	109777592	ILMN_1672176	109764834	-0.0610818	0.00883474	4.71785e-12	0.000112285	20	0.613878	0.0824035	9.35836e-14	2.61712e-13	20	-0.0649506	0.0107341	1.4409e-09	0.00574664	20	rs1476387	109764535	G	T	rs3757230	109704442	T	C	rs12208933	109903786	T	C	0
Height	6	SMPD2	cg17706411	109780058	ILMN_1672176	109764834	0.0619057	0.00909751	1.01268e-11	0.0370142	20	-0.674082	0.0898805	6.39343e-14	0.00159881	20	-0.0649506	0.0107341	1.4409e-09	0.00574664	20	rs11153171	109653825	C	T	rs71539090	109804681	G	T	rs12208933	109903786	T	C	0
Height	6	SMPD2	cg17984469	109777324	ILMN_1672176	109764834	-0.0782585	0.0133847	5.00938e-09	0.0637846	20	0.919888	0.138896	3.52344e-11	0.0154015	20	-0.0649506	0.0107341	1.4409e-09	0.00574664	20	rs7754650	109726739	T	C	rs7754650	109726739	T	C	rs12208933	109903786	T	C	0
Height	6	SMPD2	cg26517262	109774738	ILMN_1672176	109764834	-0.0433234	0.00726571	2.4807e-09	6.93952e-06	20	0.682152	0.0770317	8.33317e-19	0.670335	20	-0.0649506	0.0107341	1.4409e-09	0.00574664	20	rs12206928	109679111	C	T	rs12206928	109679111	C	T	rs12208933	109903786	T	C	0
Height	6	MICAL1	cg08869160	109775161	ILMN_1807972	109765463	-0.0651073	0.0120955	7.33493e-08	0.000105946	20	-1.12451	0.151295	1.0649e-13	1.37026e-07	20	0.0498294	0.008123	8.55019e-10	0.00159155	20	rs12528822	109661541	G	C	rs12528822	109661541	G	C	rs12529505	109946561	A	G	0
Height	6	MICAL1	cg17706411	109780058	ILMN_1807972	109765463	0.0619057	0.00909751	1.01268e-11	0.0370142	20	0.750398	0.0948328	2.51542e-15	6.34995e-06	20	0.0498294	0.008123	8.55019e-10	0.00159155	20	rs11153171	109653825	C	T	rs71539090	109804681	G	T	rs12529505	109946561	A	G	0
Height	6	MICAL1	cg26517262	109774738	ILMN_1807972	109765463	-0.0433234	0.00726571	2.4807e-09	6.93952e-06	20	-0.739655	0.0803922	3.56029e-20	8.83235e-13	20	0.0498294	0.008123	8.55019e-10	0.00159155	20	rs12206928	109679111	C	T	rs12206928	109679111	C	T	rs12529505	109946561	A	G	0
Height	7	GNA12	cg00460575	2921550	ILMN_2216157	2767908	0.0691691	0.0122789	1.76912e-08	5.13886e-07	20	-0.876405	0.123966	1.5526e-12	2.07917e-05	20	-0.0642852	0.00665037	4.18778e-22	1.17788e-11	20	rs6976564	2918097	T	G	rs56097917	2919608	A	T	rs4719646	2754625	A	G	0
Height	7	GNA12	cg00947599	2802697	ILMN_2216157	2767908	0.069204	0.00482786	1.33566e-46	0.00149606	20	-0.66213	0.0463263	2.42859e-46	9.02331e-06	20	-0.0642852	0.00665037	4.18778e-22	1.17788e-11	20	rs798498	2795882	T	G	rs798498	2795882	T	G	rs4719646	2754625	A	G	0
Height	7	GNA12	cg02046881	2855759	ILMN_2216157	2767908	0.0858124	0.00939226	6.45048e-20	3.3239e-08	20	-0.59945	0.0793554	4.22128e-14	1.44041e-12	20	-0.0642852	0.00665037	4.18778e-22	1.17788e-11	20	rs2644274	2854380	A	T	rs2283783	2855326	G	A	rs4719646	2754625	A	G	0
Height	7	GNA12	cg02229607	2759813	ILMN_2216157	2767908	0.118061	0.0112167	6.59002e-26	1.27637e-05	20	-1.05596	0.102335	5.80082e-25	2.11829e-05	20	-0.0642852	0.00665037	4.18778e-22	1.17788e-11	20	rs798556	2759002	C	A	rs798560	2758309	A	G	rs4719646	2754625	A	G	0
Height	7	GNA12	cg03653726	2769253	ILMN_2216157	2767908	-0.0580303	0.00868831	2.4037e-11	3.34616e-23	20	0.955596	0.104797	7.61367e-20	2.56402e-29	20	-0.0642852	0.00665037	4.18778e-22	1.17788e-11	20	rs7805092	2768935	G	T	rs7805092	2768935	G	T	rs4719646	2754625	A	G	0
Height	7	GNA12	cg08933276	2770410	ILMN_2216157	2767908	-0.0353771	0.00491529	6.13858e-13	3.7323e-29	20	0.60611	0.0523749	5.6778e-31	2.8026e-45	20	-0.0642852	0.00665037	4.18778e-22	1.17788e-11	20	rs4722006	2765723	C	T	rs4722006	2765723	C	T	rs4719646	2754625	A	G	0
Height	7	GNA12	cg09244707	2756996	ILMN_2216157	2767908	0.179936	0.0225372	1.41736e-15	0.00030545	20	-1.6422	0.208432	3.30506e-15	1.46183e-07	20	-0.0642852	0.00665037	4.18778e-22	1.17788e-11	20	rs798495	2797267	T	C	rs798495	2797267	T	C	rs4719646	2754625	A	G	0
Height	7	GNA12	cg09527886	2872954	ILMN_2216157	2767908	-0.170234	0.0229412	1.16746e-13	0.00258412	20	1.73666	0.231033	5.60745e-14	8.35478e-07	20	-0.0642852	0.00665037	4.18778e-22	1.17788e-11	20	rs1636255	2892804	C	A	rs2644309	2889034	T	C	rs4719646	2754625	A	G	0
Height	7	GNA12	cg09658497	2847517	ILMN_2216157	2767908	0.0707105	0.00584228	1.01542e-33	4.95808e-06	20	-0.467387	0.0498259	6.57275e-21	7.36426e-20	20	-0.0642852	0.00665037	4.18778e-22	1.17788e-11	20	rs7790322	2830498	C	T	rs7790322	2830498	C	T	rs4719646	2754625	A	G	0
Height	7	GNA12	cg10809958	2758005	ILMN_2216157	2767908	0.248079	0.0409496	1.37698e-09	0.03952	20	-2.364	0.390238	1.3795e-09	4.6101e-09	20	-0.0642852	0.00665037	4.18778e-22	1.17788e-11	20	rs798489	2801803	C	T	rs2533884	2836848	T	G	rs4719646	2754625	A	G	0
Height	7	GNA12	cg12444411	2802554	ILMN_2216157	2767908	0.0738126	0.00528813	2.80525e-44	0.000176567	20	-0.687613	0.0497114	1.63197e-43	1.00386e-05	20	-0.0642852	0.00665037	4.18778e-22	1.17788e-11	20	rs798498	2795882	T	G	rs76308922	2862542	C	A	rs4719646	2754625	A	G	0
Height	7	GNA12	cg13034073	2769681	ILMN_2216157	2767908	-0.0584776	0.00537876	1.56797e-27	4.18817e-37	20	0.378395	0.0484849	5.97916e-15	1.4013e-45	20	-0.0642852	0.00665037	4.18778e-22	1.17788e-11	20	rs7807978	2814635	C	T	rs7807978	2814635	C	T	rs4719646	2754625	A	G	0
Height	7	GNA12	cg13928313	2802073	ILMN_2216157	2767908	0.189113	0.0260817	4.14403e-13	0.00300309	20	-1.92386	0.262811	2.47373e-13	0.000127194	20	-0.0642852	0.00665037	4.18778e-22	1.17788e-11	20	rs798518	2777825	A	G	rs798518	2777825	A	G	rs4719646	2754625	A	G	0
Height	7	GNA12	cg15247329	2764246	ILMN_2216157	2767908	0.0510103	0.00325072	1.7152e-55	8.01473e-05	20	-0.469086	0.0312687	7.14586e-51	2.86229e-11	20	-0.0642852	0.00665037	4.18778e-22	1.17788e-11	20	rs798556	2759002	C	A	rs798556	2759002	C	A	rs4719646	2754625	A	G	0
Height	7	GNA12	cg15847926	2749597	ILMN_2216157	2767908	0.0945052	0.0106153	5.44766e-19	2.18897e-07	20	-0.599004	0.0854706	2.41228e-12	4.64472e-16	20	-0.0642852	0.00665037	4.18778e-22	1.17788e-11	20	rs1182209	2808595	C	T	rs1182209	2808595	C	T	rs4719646	2754625	A	G	0
Height	7	GNA12	cg17393140	2764129	ILMN_2216157	2767908	0.0377873	0.00227335	4.83772e-62	6.10504e-06	20	-0.354389	0.0220305	3.18185e-58	2.3587e-10	20	-0.0642852	0.00665037	4.18778e-22	1.17788e-11	20	rs798554	2759795	C	T	rs798545	2762386	C	T	rs4719646	2754625	A	G	0
Height	7	GNA12	cg18446336	2847575	ILMN_2216157	2767908	0.0856642	0.00770706	1.06014e-28	4.50353e-07	20	-0.566229	0.0636409	5.72509e-19	1.66309e-16	20	-0.0642852	0.00665037	4.18778e-22	1.17788e-11	20	rs7790322	2830498	C	T	rs7790322	2830498	C	T	rs4719646	2754625	A	G	0
Height	7	GNA12	cg19324978	2759739	ILMN_2216157	2767908	0.141106	0.0147465	1.08171e-21	0.00825305	20	-1.2605	0.134953	9.60549e-21	3.81934e-06	20	-0.0642852	0.00665037	4.18778e-22	1.17788e-11	20	rs798548	2760935	T	C	rs798548	2760935	T	C	rs4719646	2754625	A	G	0
Height	7	GNA12	cg19346786	2764209	ILMN_2216157	2767908	0.0448486	0.00281132	2.7202e-57	3.84751e-06	20	-0.420613	0.0271756	4.91308e-54	9.83513e-12	20	-0.0642852	0.00665037	4.18778e-22	1.17788e-11	20	rs798554	2759795	C	T	rs798545	2762386	C	T	rs4719646	2754625	A	G	0
Height	7	GNA12	cg19524238	2802976	ILMN_2216157	2767908	0.0561499	0.00361156	1.66024e-54	0.0011162	20	-0.537231	0.0346729	3.79223e-54	1.75747e-07	20	-0.0642852	0.00665037	4.18778e-22	1.17788e-11	20	rs798498	2795882	T	G	rs798498	2795882	T	G	rs4719646	2754625	A	G	0
Height	7	GNA12	cg21143896	2802374	ILMN_2216157	2767908	0.0796324	0.0058986	1.55898e-41	2.71066e-05	20	-0.761908	0.0565823	2.49686e-41	1.8497e-12	20	-0.0642852	0.00665037	4.18778e-22	1.17788e-11	20	rs798498	2795882	T	G	rs798498	2795882	T	G	rs4719646	2754625	A	G	0
Height	7	GNA12	cg23009067	2775923	ILMN_2216157	2767908	0.0373601	0.00750083	6.33242e-07	5.32615e-11	20	-0.70689	0.0789206	3.33712e-19	0.0055472	20	-0.0642852	0.00665037	4.18778e-22	1.17788e-11	20	rs17132624	2778496	G	A	rs17132665	2802173	T	C	rs4719646	2754625	A	G	0
Height	7	GNA12	cg23285459	2802560	ILMN_2216157	2767908	0.0757521	0.00548376	2.10102e-43	0.000401927	20	-0.724782	0.0526092	3.52015e-43	4.49287e-05	20	-0.0642852	0.00665037	4.18778e-22	1.17788e-11	20	rs798498	2795882	T	G	rs798498	2795882	T	G	rs4719646	2754625	A	G	0
Height	7	GNA12	cg24524634	2800976	ILMN_2216157	2767908	0.197916	0.0286523	4.93185e-12	0.00243949	20	-1.88761	0.27281	4.54451e-12	0.00167245	20	-0.0642852	0.00665037	4.18778e-22	1.17788e-11	20	rs798518	2777825	A	G	rs2533871	2883006	C	G	rs4719646	2754625	A	G	0
Height	7	GNA12	cg24648384	2802942	ILMN_2216157	2767908	0.0400268	0.00232708	2.63632e-66	2.56296e-05	20	-0.380605	0.0227481	7.75254e-63	6.32191e-13	20	-0.0642852	0.00665037	4.18778e-22	1.17788e-11	20	rs798485	2803510	C	T	rs798485	2803510	C	T	rs4719646	2754625	A	G	0
Height	7	GNA12	cg25467336	2757616	ILMN_2216157	2767908	-0.0777141	0.0134088	6.80141e-09	1.85904e-10	20	1.48354	0.192926	1.47498e-14	1.31033e-11	20	-0.0642852	0.00665037	4.18778e-22	1.17788e-11	20	rs3846991	2781249	G	C	rs33932857	2775718	G	A	rs4719646	2754625	A	G	0
Height	7	GNA12	cg26517831	2768566	ILMN_2216157	2767908	0.0955319	0.00819924	2.25941e-31	1.2384e-05	20	-0.971855	0.0813495	6.75791e-33	2.59991e-08	20	-0.0642852	0.00665037	4.18778e-22	1.17788e-11	20	rs798518	2777825	A	G	rs798518	2777825	A	G	rs4719646	2754625	A	G	0
Height	7	GNA12	cg00460575	2921550	ILMN_1692191	2770744	0.0691691	0.0122789	1.76912e-08	5.13886e-07	20	-1.12733	0.143465	3.90667e-15	9.65069e-06	20	-0.0312101	0.00610909	3.24225e-07	6.53308e-16	20	rs6976564	2918097	T	G	rs56097917	2919608	A	T	rs17132624	2778496	A	G	0
Height	7	GNA12	cg00947599	2802697	ILMN_1692191	2770744	0.069204	0.00482786	1.33566e-46	0.00149606	20	-0.378996	0.040933	2.06483e-20	7.82982e-13	20	-0.0312101	0.00610909	3.24225e-07	6.53308e-16	20	rs798498	2795882	T	G	rs798498	2795882	T	G	rs17132624	2778496	A	G	0
Height	7	GNA12	cg02229607	2759813	ILMN_1692191	2770744	0.118061	0.0112167	6.59002e-26	1.27637e-05	20	-0.52207	0.0764894	8.76885e-12	1.79311e-20	20	-0.0312101	0.00610909	3.24225e-07	6.53308e-16	20	rs798556	2759002	C	A	rs798560	2758309	A	G	rs17132624	2778496	A	G	0
Height	7	GNA12	cg03366574	2764599	ILMN_1692191	2770744	0.0453906	0.00552028	1.99265e-16	3.13666e-20	20	-0.450544	0.0517943	3.35681e-18	1.82832e-32	20	-0.0312101	0.00610909	3.24225e-07	6.53308e-16	20	rs798532	2768864	C	T	rs798549	2760750	A	C	rs17132624	2778496	A	G	0
Height	7	GNA12	cg05055821	2758924	ILMN_1692191	2770744	0.0722332	0.0117895	8.9605e-10	4.11628e-14	20	0.855499	0.123601	4.47057e-12	1.96342e-14	20	-0.0312101	0.00610909	3.24225e-07	6.53308e-16	20	rs7805092	2768935	G	T	rs798549	2760750	A	C	rs17132624	2778496	A	G	0
Height	7	GNA12	cg06123807	2761760	ILMN_1692191	2770744	0.0456575	0.00556729	2.38353e-16	1.89686e-12	20	-0.450393	0.0518139	3.54528e-18	6.0737e-30	20	-0.0312101	0.00610909	3.24225e-07	6.53308e-16	20	rs798532	2768864	C	T	rs798549	2760750	A	C	rs17132624	2778496	A	G	0
Height	7	GNA12	cg09244707	2756996	ILMN_1692191	2770744	0.179936	0.0225372	1.41736e-15	0.00030545	20	-0.974872	0.146834	3.15204e-11	3.64129e-15	20	-0.0312101	0.00610909	3.24225e-07	6.53308e-16	20	rs798495	2797267	T	C	rs798495	2797267	T	C	rs17132624	2778496	A	G	0
Height	7	GNA12	cg09527886	2872954	ILMN_1692191	2770744	-0.170234	0.0229412	1.16746e-13	0.00258412	20	1.04827	0.162494	1.11013e-10	4.54162e-14	20	-0.0312101	0.00610909	3.24225e-07	6.53308e-16	20	rs1636255	2892804	C	A	rs2644309	2889034	T	C	rs17132624	2778496	A	G	0
Height	7	GNA12	cg09658497	2847517	ILMN_1692191	2770744	0.0707105	0.00584228	1.01542e-33	4.95808e-06	20	-0.348824	0.0474776	2.02514e-13	2.16289e-16	20	-0.0312101	0.00610909	3.24225e-07	6.53308e-16	20	rs7790322	2830498	C	T	rs7790322	2830498	C	T	rs17132624	2778496	A	G	0
Height	7	GNA12	cg12444411	2802554	ILMN_1692191	2770744	0.0738126	0.00528813	2.80525e-44	0.000176567	20	-0.402012	0.0435224	2.53739e-20	1.78575e-05	20	-0.0312101	0.00610909	3.24225e-07	6.53308e-16	20	rs798498	2795882	T	G	rs76308922	2862542	C	A	rs17132624	2778496	A	G	0
Height	7	GNA12	cg13137809	2768988	ILMN_1692191	2770744	0.0812373	0.0119484	1.05331e-11	2.30631e-11	20	-0.798017	0.111225	7.24217e-13	6.58873e-09	20	-0.0312101	0.00610909	3.24225e-07	6.53308e-16	20	rs798532	2768864	C	T	rs798549	2760750	A	C	rs17132624	2778496	A	G	0
Height	7	GNA12	cg13928313	2802073	ILMN_1692191	2770744	0.189113	0.0260817	4.14403e-13	0.00300309	20	-1.04281	0.169982	8.52479e-10	0.00321269	20	-0.0312101	0.00610909	3.24225e-07	6.53308e-16	20	rs798518	2777825	A	G	rs798518	2777825	A	G	rs17132624	2778496	A	G	0
Height	7	GNA12	cg15247329	2764246	ILMN_1692191	2770744	0.0510103	0.00325072	1.7152e-55	8.01473e-05	20	-0.240246	0.0294764	3.62529e-16	6.5779e-17	20	-0.0312101	0.00610909	3.24225e-07	6.53308e-16	20	rs798556	2759002	C	A	rs798556	2759002	C	A	rs17132624	2778496	A	G	0
Height	7	GNA12	cg17393140	2764129	ILMN_1692191	2770744	0.0377873	0.00227335	4.83772e-62	6.10504e-06	20	-0.18153	0.0218139	8.66742e-17	2.53998e-33	20	-0.0312101	0.00610909	3.24225e-07	6.53308e-16	20	rs798554	2759795	C	T	rs798545	2762386	C	T	rs17132624	2778496	A	G	0
Height	7	GNA12	cg18446336	2847575	ILMN_1692191	2770744	0.0856642	0.00770706	1.06014e-28	4.50353e-07	20	-0.422593	0.0594537	1.17794e-12	6.96776e-06	20	-0.0312101	0.00610909	3.24225e-07	6.53308e-16	20	rs7790322	2830498	C	T	rs7790322	2830498	C	T	rs17132624	2778496	A	G	0
Height	7	GNA12	cg19324978	2759739	ILMN_1692191	2770744	0.141106	0.0147465	1.08171e-21	0.00825305	20	-0.662792	0.0970412	8.491e-12	7.34519e-16	20	-0.0312101	0.00610909	3.24225e-07	6.53308e-16	20	rs798548	2760935	T	C	rs798548	2760935	T	C	rs17132624	2778496	A	G	0
Height	7	GNA12	cg19346786	2764209	ILMN_1692191	2770744	0.0448486	0.00281132	2.7202e-57	3.84751e-06	20	-0.215452	0.0261666	1.81283e-16	2.10855e-20	20	-0.0312101	0.00610909	3.24225e-07	6.53308e-16	20	rs798554	2759795	C	T	rs798545	2762386	C	T	rs17132624	2778496	A	G	0
Height	7	GNA12	cg19524238	2802976	ILMN_1692191	2770744	0.0561499	0.00361156	1.66024e-54	0.0011162	20	-0.307505	0.032156	1.145e-21	6.55911e-31	20	-0.0312101	0.00610909	3.24225e-07	6.53308e-16	20	rs798498	2795882	T	G	rs798498	2795882	T	G	rs17132624	2778496	A	G	0
Height	7	GNA12	cg21143896	2802374	ILMN_1692191	2770744	0.0796324	0.0058986	1.55898e-41	2.71066e-05	20	-0.436107	0.0483367	1.8421e-19	7.5505e-06	20	-0.0312101	0.00610909	3.24225e-07	6.53308e-16	20	rs798498	2795882	T	G	rs798498	2795882	T	G	rs17132624	2778496	A	G	0
Height	7	GNA12	cg23009067	2775923	ILMN_1692191	2770744	0.0373601	0.00750083	6.33242e-07	5.32615e-11	20	-1.17763	0.102386	1.29067e-30	0.202052	20	-0.0312101	0.00610909	3.24225e-07	6.53308e-16	20	rs17132624	2778496	G	A	rs17132665	2802173	T	C	rs17132624	2778496	A	G	0
Height	7	GNA12	cg23285459	2802560	ILMN_1692191	2770744	0.0757521	0.00548376	2.10102e-43	0.000401927	20	-0.414857	0.0455179	7.93017e-20	8.72736e-06	20	-0.0312101	0.00610909	3.24225e-07	6.53308e-16	20	rs798498	2795882	T	G	rs798498	2795882	T	G	rs17132624	2778496	A	G	0
Height	7	GNA12	cg23627948	2760692	ILMN_1692191	2770744	0.022341	0.00248269	2.28456e-19	1.66193e-28	20	-0.219678	0.0229087	8.8706e-22	1.197e-40	20	-0.0312101	0.00610909	3.24225e-07	6.53308e-16	20	rs798532	2768864	C	T	rs798549	2760750	A	C	rs17132624	2778496	A	G	0
Height	7	GNA12	cg24524634	2800976	ILMN_1692191	2770744	0.197916	0.0286523	4.93185e-12	0.00243949	20	-1.06564	0.180356	3.45153e-09	4.03383e-10	20	-0.0312101	0.00610909	3.24225e-07	6.53308e-16	20	rs798518	2777825	A	G	rs2533871	2883006	C	G	rs17132624	2778496	A	G	0
Height	7	GNA12	cg24648384	2802942	ILMN_1692191	2770744	0.0400268	0.00232708	2.63632e-66	2.56296e-05	20	-0.224843	0.0225204	1.79143e-23	0	20	-0.0312101	0.00610909	3.24225e-07	6.53308e-16	20	rs798485	2803510	C	T	rs798485	2803510	C	T	rs17132624	2778496	A	G	0
Height	7	GNA12	cg25467336	2757616	ILMN_1692191	2770744	-0.0777141	0.0134088	6.80141e-09	1.85904e-10	20	1.3685	0.181913	5.35973e-14	8.05289e-12	20	-0.0312101	0.00610909	3.24225e-07	6.53308e-16	20	rs3846991	2781249	G	C	rs33932857	2775718	G	A	rs17132624	2778496	A	G	0
Height	7	GNA12	cg26517831	2768566	ILMN_1692191	2770744	0.0955319	0.00819924	2.25941e-31	1.2384e-05	20	-0.526785	0.0643358	2.65503e-16	1.36298e-28	20	-0.0312101	0.00610909	3.24225e-07	6.53308e-16	20	rs798518	2777825	A	G	rs798518	2777825	A	G	rs17132624	2778496	A	G	0
Height	7	GNA12	cg00947599	2802697	ILMN_1699358	2770945	0.069204	0.00482786	1.33566e-46	0.00149606	20	-0.248387	0.037907	5.657e-11	0.0035563	20	-0.0952774	0.0165928	9.35179e-09	4.52202e-06	20	rs798498	2795882	T	G	rs798498	2795882	T	G	rs3846991	2781249	C	G	0
Height	7	GNA12	cg02229607	2759813	ILMN_1699358	2770945	0.118061	0.0112167	6.59002e-26	1.27637e-05	20	-0.415919	0.070573	3.78179e-09	1.51928e-05	20	-0.0952774	0.0165928	9.35179e-09	4.52202e-06	20	rs798556	2759002	C	A	rs798560	2758309	A	G	rs3846991	2781249	C	G	0
Height	7	GNA12	cg12444411	2802554	ILMN_1699358	2770945	0.0738126	0.00528813	2.80525e-44	0.000176567	20	-0.254227	0.0399439	1.95809e-10	0.0085288	20	-0.0952774	0.0165928	9.35179e-09	4.52202e-06	20	rs798498	2795882	T	G	rs76308922	2862542	C	A	rs3846991	2781249	C	G	0
Height	7	GNA12	cg15247329	2764246	ILMN_1699358	2770945	0.0510103	0.00325072	1.7152e-55	8.01473e-05	20	-0.180088	0.0281095	1.48745e-10	0.00625728	20	-0.0952774	0.0165928	9.35179e-09	4.52202e-06	20	rs798556	2759002	C	A	rs798556	2759002	C	A	rs3846991	2781249	C	G	0
Height	7	GNA12	cg17393140	2764129	ILMN_1699358	2770945	0.0377873	0.00227335	4.83772e-62	6.10504e-06	20	-0.13718	0.0209583	5.93423e-11	1.33883e-06	20	-0.0952774	0.0165928	9.35179e-09	4.52202e-06	20	rs798554	2759795	C	T	rs798545	2762386	C	T	rs3846991	2781249	C	G	0
Height	7	GNA12	cg19324978	2759739	ILMN_1699358	2770945	0.141106	0.0147465	1.08171e-21	0.00825305	20	-0.487833	0.0861751	1.50539e-08	5.50499e-06	20	-0.0952774	0.0165928	9.35179e-09	4.52202e-06	20	rs798548	2760935	T	C	rs798548	2760935	T	C	rs3846991	2781249	C	G	0
Height	7	GNA12	cg19346786	2764209	ILMN_1699358	2770945	0.0448486	0.00281132	2.7202e-57	3.84751e-06	20	-0.162815	0.0250393	7.90711e-11	0.000934187	20	-0.0952774	0.0165928	9.35179e-09	4.52202e-06	20	rs798554	2759795	C	T	rs798545	2762386	C	T	rs3846991	2781249	C	G	0
Height	7	GNA12	cg19524238	2802976	ILMN_1699358	2770945	0.0561499	0.00361156	1.66024e-54	0.0011162	20	-0.201533	0.0302708	2.78213e-11	7.72712e-06	20	-0.0952774	0.0165928	9.35179e-09	4.52202e-06	20	rs798498	2795882	T	G	rs798498	2795882	T	G	rs3846991	2781249	C	G	0
Height	7	GNA12	cg21143896	2802374	ILMN_1699358	2770945	0.0796324	0.0058986	1.55898e-41	2.71066e-05	20	-0.285816	0.044196	9.99504e-11	0.0776573	20	-0.0952774	0.0165928	9.35179e-09	4.52202e-06	20	rs798498	2795882	T	G	rs798498	2795882	T	G	rs3846991	2781249	C	G	0
Height	7	GNA12	cg23009067	2775923	ILMN_1699358	2770945	0.0373601	0.00750083	6.33242e-07	5.32615e-11	20	-0.489347	0.0685603	9.50702e-13	0.709795	20	-0.0952774	0.0165928	9.35179e-09	4.52202e-06	20	rs17132624	2778496	G	A	rs17132665	2802173	T	C	rs3846991	2781249	C	G	0
Height	7	GNA12	cg23285459	2802560	ILMN_1699358	2770945	0.0757521	0.00548376	2.10102e-43	0.000401927	20	-0.271889	0.0418253	7.99993e-11	0.0561583	20	-0.0952774	0.0165928	9.35179e-09	4.52202e-06	20	rs798498	2795882	T	G	rs798498	2795882	T	G	rs3846991	2781249	C	G	0
Height	7	GNA12	cg24648384	2802942	ILMN_1699358	2770945	0.0400268	0.00232708	2.63632e-66	2.56296e-05	20	-0.151714	0.0216051	2.18446e-12	3.35723e-09	20	-0.0952774	0.0165928	9.35179e-09	4.52202e-06	20	rs798485	2803510	C	T	rs798485	2803510	C	T	rs3846991	2781249	C	G	0
Height	7	GNA12	cg25467336	2757616	ILMN_1699358	2770945	-0.0777141	0.0134088	6.80141e-09	1.85904e-10	20	0.77244	0.127649	1.43717e-09	8.65816e-08	20	-0.0952774	0.0165928	9.35179e-09	4.52202e-06	20	rs3846991	2781249	G	C	rs33932857	2775718	G	A	rs3846991	2781249	C	G	0
Height	7	GNA12	cg26517831	2768566	ILMN_1699358	2770945	0.0955319	0.00819924	2.25941e-31	1.2384e-05	20	-0.364595	0.0580557	3.38381e-10	4.61999e-08	20	-0.0952774	0.0165928	9.35179e-09	4.52202e-06	20	rs798518	2777825	A	G	rs798518	2777825	A	G	rs3846991	2781249	C	G	0
Height	7	CCDC126	cg07048044	23470153	ILMN_1751264	23683651	0.0802563	0.00988239	4.61812e-16	0.00160475	20	-0.521661	0.0821277	2.12779e-10	0.000161474	20	-0.0553776	0.00905827	9.74761e-10	9.06591e-07	20	rs12540730	23483815	A	G	rs13247452	23477027	A	C	rs11980035	23628533	C	T	0
Height	7	CCDC126	cg08153160	23508734	ILMN_1751264	23683651	0.108413	0.0139701	8.47108e-15	0.0650026	20	-0.72289	0.109374	3.86025e-11	0.00211529	20	-0.0553776	0.00905827	9.74761e-10	9.06591e-07	20	rs12534093	23502974	T	A	rs34776209	23513093	C	T	rs11980035	23628533	C	T	0
Height	8	KCTD9	cg05005217	25317638	ILMN_1653612	25285462	0.033551	0.00552722	1.27801e-09	0.824122	20	0.319569	0.0513333	4.80373e-10	7.67908e-06	20	0.0601426	0.0129388	3.34795e-06	0.0133515	20	rs3812422	25316661	G	T	rs3812422	25316661	G	T	rs11135865	25310275	A	G	0
Height	8	KCTD9	cg05244581	25315002	ILMN_1653612	25285462	0.0457369	0.00792379	7.8288e-09	0.800488	20	0.418427	0.0719567	6.06403e-09	0.00013508	20	0.0601426	0.0129388	3.34795e-06	0.0133515	20	rs1567126	25280355	A	T	rs1567126	25280355	A	T	rs11135865	25310275	A	G	0
Height	8	PLEC	cg00311984	145051668	ILMN_1744268	144989739	-0.036082	0.00650967	2.97611e-08	0.173309	19	-0.695777	0.0703793	4.78278e-23	0.0902296	20	0.0472849	0.00889341	1.05585e-07	0.329395	18	rs11785060	145046662	C	T	rs1134027	145051414	G	A	rs11136341	145043543	G	A	1
Height	8	PLEC	cg02331830	145008288	ILMN_1744268	144989739	0.0141743	0.00237243	2.3068e-09	0.0215583	20	0.257317	0.0225372	3.42148e-30	4.64615e-12	20	0.0472849	0.00889341	1.05585e-07	0.329395	18	rs11784762	145009610	A	G	rs11783799	145008560	A	G	rs11136341	145043543	G	A	0
Height	8	PLEC	cg04255391	145008397	ILMN_1744268	144989739	0.017273	0.00290049	2.59789e-09	0.0264353	20	0.313647	0.0277945	1.56568e-29	3.88112e-13	20	0.0472849	0.00889341	1.05585e-07	0.329395	18	rs11784762	145009610	A	G	rs11783799	145008560	A	G	rs11136341	145043543	G	A	0
Height	8	PLEC	cg04892187	145040629	ILMN_1744268	144989739	-0.0388496	0.0070637	3.80017e-08	0.40335	19	-0.816358	0.0809568	6.5107e-24	0.11527	20	0.0472849	0.00889341	1.05585e-07	0.329395	18	rs11785060	145046662	C	T	rs55831924	145031968	C	T	rs11136341	145043543	G	A	1
Height	8	PLEC	cg07427475	145008110	ILMN_1744268	144989739	0.0149356	0.00250399	2.45076e-09	0.0150143	20	0.27164	0.02394	7.70025e-30	2.42828e-13	20	0.0472849	0.00889341	1.05585e-07	0.329395	18	rs11784762	145009610	A	G	rs11783799	145008560	A	G	rs11136341	145043543	G	A	0
Height	8	PLEC	cg10173586	145020593	ILMN_1744268	144989739	-0.0156908	0.0026355	2.62214e-09	0.0248928	20	-0.28599	0.0253791	1.87307e-29	3.95577e-10	20	0.0472849	0.00889341	1.05585e-07	0.329395	18	rs11784762	145009610	A	G	rs11783799	145008560	A	G	rs11136341	145043543	G	A	0
Height	8	PLEC	cg14199723	145051795	ILMN_1744268	144989739	-0.0460762	0.00885827	1.977e-07	0.0862976	18	-0.875069	0.0984805	6.35128e-19	0.0120734	20	0.0472849	0.00889341	1.05585e-07	0.329395	18	rs11136341	145043543	A	G	rs1134027	145051414	G	A	rs11136341	145043543	G	A	1
Height	8	PLEC	cg14598846	145008909	ILMN_1744268	144989739	0.0145651	0.00244026	2.39162e-09	0.0212195	20	0.264793	0.0232792	5.59219e-30	1.70272e-12	20	0.0472849	0.00889341	1.05585e-07	0.329395	18	rs11784762	145009610	A	G	rs11783799	145008560	A	G	rs11136341	145043543	G	A	0
Height	8	PLEC	cg15847845	145028505	ILMN_1744268	144989739	0.0176946	0.00298442	3.048e-09	0.0415898	19	0.325032	0.0282697	1.35715e-30	1.14952e-07	20	0.0472849	0.00889341	1.05585e-07	0.329395	18	rs11777239	145031265	G	A	rs6994460	145008931	G	C	rs11136341	145043543	G	A	0
Height	8	PLEC	cg19405177	145001428	ILMN_1744268	144989739	-0.013339	0.00251219	1.09805e-07	0.0110559	20	-0.269056	0.0236187	4.60086e-30	5.0969e-08	20	0.0472849	0.00889341	1.05585e-07	0.329395	18	rs7006770	145000602	T	C	rs55895668	145001031	T	C	rs11136341	145043543	G	A	0
Height	8	PLEC	cg23299254	145008957	ILMN_1744268	144989739	0.0231079	0.00395928	5.33469e-09	0.0231931	20	0.413843	0.0395897	1.41513e-25	3.14837e-11	20	0.0472849	0.00889341	1.05585e-07	0.329395	18	rs11784762	145009610	A	G	rs11136337	145007989	A	G	rs11136341	145043543	G	A	0
Height	8	PLEC	cg24137216	145020381	ILMN_1744268	144989739	-0.0388695	0.00700591	2.8878e-08	0.115381	20	-0.710082	0.0779102	7.93195e-20	0.000102304	20	0.0472849	0.00889341	1.05585e-07	0.329395	18	rs11784762	145009610	A	G	rs62522556	145005450	T	C	rs11136341	145043543	G	A	0
Height	8	PLEC	cg27263049	145086300	ILMN_1744268	144989739	-0.0337686	0.00674506	5.54505e-07	0.011417	20	-0.559537	0.0702294	1.622e-15	1.34992e-09	20	0.0472849	0.00889341	1.05585e-07	0.329395	18	rs7459603	145070403	T	C	rs7459603	145070403	T	C	rs11136341	145043543	G	A	0
Height	8	PARP10	cg00311984	145051668	ILMN_1710844	145051897	-0.036082	0.00650967	2.97611e-08	0.173309	19	-0.675226	0.0696367	3.12277e-22	0.0809144	20	0.0447833	0.00938488	1.82534e-06	0.0160197	17	rs11785060	145046662	C	T	rs1134027	145051414	G	A	rs11136343	145058986	G	A	1
Height	8	PARP10	cg02331830	145008288	ILMN_1710844	145051897	0.0141743	0.00237243	2.3068e-09	0.0215583	20	0.212106	0.0224642	3.65884e-21	1.64359e-13	20	0.0447833	0.00938488	1.82534e-06	0.0160197	17	rs11784762	145009610	A	G	rs11783799	145008560	A	G	rs11136343	145058986	G	A	0
Height	8	PARP10	cg04255391	145008397	ILMN_1710844	145051897	0.017273	0.00290049	2.59789e-09	0.0264353	20	0.258539	0.027603	7.50917e-21	5.36353e-14	20	0.0447833	0.00938488	1.82534e-06	0.0160197	17	rs11784762	145009610	A	G	rs11783799	145008560	A	G	rs11136343	145058986	G	A	0
Height	8	PARP10	cg04892187	145040629	ILMN_1710844	145051897	-0.0388496	0.0070637	3.80017e-08	0.40335	19	-0.706505	0.0761522	1.73431e-20	0.00470076	20	0.0447833	0.00938488	1.82534e-06	0.0160197	17	rs11785060	145046662	C	T	rs55831924	145031968	C	T	rs11136343	145058986	G	A	0
Height	8	PARP10	cg07427475	145008110	ILMN_1710844	145051897	0.0149356	0.00250399	2.45076e-09	0.0150143	20	0.223912	0.0238158	5.3619e-21	1.85672e-14	20	0.0447833	0.00938488	1.82534e-06	0.0160197	17	rs11784762	145009610	A	G	rs11783799	145008560	A	G	rs11136343	145058986	G	A	0
Height	8	PARP10	cg10173586	145020593	ILMN_1710844	145051897	-0.0156908	0.0026355	2.62214e-09	0.0248928	20	-0.235741	0.0251932	8.17898e-21	1.77984e-12	20	0.0447833	0.00938488	1.82534e-06	0.0160197	17	rs11784762	145009610	A	G	rs11783799	145008560	A	G	rs11136343	145058986	G	A	0
Height	8	PARP10	cg14199723	145051795	ILMN_1710844	145051897	-0.0460762	0.00885827	1.977e-07	0.0862976	18	-0.849222	0.0970849	2.18682e-18	0.364361	20	0.0447833	0.00938488	1.82534e-06	0.0160197	17	rs11136341	145043543	A	G	rs1134027	145051414	G	A	rs11136343	145058986	G	A	1
Height	8	PARP10	cg14598846	145008909	ILMN_1710844	145051897	0.0145651	0.00244026	2.39162e-09	0.0212195	20	0.218269	0.0231764	4.61012e-21	6.86137e-14	20	0.0447833	0.00938488	1.82534e-06	0.0160197	17	rs11784762	145009610	A	G	rs11783799	145008560	A	G	rs11136343	145058986	G	A	0
Height	8	PARP10	cg15847845	145028505	ILMN_1710844	145051897	0.0176946	0.00298442	3.048e-09	0.0415898	19	0.247432	0.0278006	5.5722e-19	1.11607e-13	20	0.0447833	0.00938488	1.82534e-06	0.0160197	17	rs11777239	145031265	G	A	rs6994460	145008931	G	C	rs11136343	145058986	G	A	0
Height	8	PARP10	cg19405177	145001428	ILMN_1710844	145051897	-0.013339	0.00251219	1.09805e-07	0.0110559	20	-0.195995	0.02343	6.00522e-17	8.45426e-15	20	0.0447833	0.00938488	1.82534e-06	0.0160197	17	rs7006770	145000602	T	C	rs55895668	145001031	T	C	rs11136343	145058986	G	A	0
Height	8	PARP10	cg23299254	145008957	ILMN_1710844	145051897	0.0231079	0.00395928	5.33469e-09	0.0231931	20	0.341436	0.038573	8.62106e-19	2.45303e-11	20	0.0447833	0.00938488	1.82534e-06	0.0160197	17	rs11784762	145009610	A	G	rs11136337	145007989	A	G	rs11136343	145058986	G	A	0
Height	8	PARP10	cg24137216	145020381	ILMN_1710844	145051897	-0.0388695	0.00700591	2.8878e-08	0.115381	20	-0.587187	0.0730613	9.21366e-16	7.14832e-07	20	0.0447833	0.00938488	1.82534e-06	0.0160197	17	rs11784762	145009610	A	G	rs62522556	145005450	T	C	rs11136343	145058986	G	A	0
Height	8	PARP10	cg27263049	145086300	ILMN_1710844	145051897	-0.0337686	0.00674506	5.54505e-07	0.011417	20	-0.613282	0.0724029	2.44529e-17	0.000147406	20	0.0447833	0.00938488	1.82534e-06	0.0160197	17	rs7459603	145070403	T	C	rs7459603	145070403	T	C	rs11136343	145058986	G	A	0
Height	8	GRINA	cg00311984	145051668	ILMN_1796490	145067277	-0.036082	0.00650967	2.97611e-08	0.173309	19	-1.06235	0.0874541	5.91214e-34	0.0375579	20	0.0277456	0.00555297	5.83723e-07	0.0324567	18	rs11785060	145046662	C	T	rs1134027	145051414	G	A	rs11136343	145058986	G	A	1
Height	8	GRINA	cg02331830	145008288	ILMN_1796490	145067277	0.0141743	0.00237243	2.3068e-09	0.0215583	20	0.368051	0.023223	1.43917e-56	5.7366e-27	20	0.0277456	0.00555297	5.83723e-07	0.0324567	18	rs11784762	145009610	A	G	rs11783799	145008560	A	G	rs11136343	145058986	G	A	0
Height	8	GRINA	cg04255391	145008397	ILMN_1796490	145067277	0.017273	0.00290049	2.59789e-09	0.0264353	20	0.448622	0.0289461	3.54929e-54	1.38754e-26	20	0.0277456	0.00555297	5.83723e-07	0.0324567	18	rs11784762	145009610	A	G	rs11783799	145008560	A	G	rs11136343	145058986	G	A	0
Height	8	GRINA	cg04892187	145040629	ILMN_1796490	145067277	-0.0388496	0.0070637	3.80017e-08	0.40335	19	-1.06514	0.0938492	7.46419e-30	0.0040545	20	0.0277456	0.00555297	5.83723e-07	0.0324567	18	rs11785060	145046662	C	T	rs55831924	145031968	C	T	rs11136343	145058986	G	A	0
Height	8	GRINA	cg07427475	145008110	ILMN_1796490	145067277	0.0149356	0.00250399	2.45076e-09	0.0150143	20	0.388537	0.0248093	2.79639e-55	1.05867e-27	20	0.0277456	0.00555297	5.83723e-07	0.0324567	18	rs11784762	145009610	A	G	rs11783799	145008560	A	G	rs11136343	145058986	G	A	0
Height	8	GRINA	cg10173586	145020593	ILMN_1796490	145067277	-0.0156908	0.0026355	2.62214e-09	0.0248928	20	-0.409062	0.0264633	6.69078e-54	5.03774e-22	20	0.0277456	0.00555297	5.83723e-07	0.0324567	18	rs11784762	145009610	A	G	rs11783799	145008560	A	G	rs11136343	145058986	G	A	0
Height	8	GRINA	cg14199723	145051795	ILMN_1796490	145067277	-0.0460762	0.00885827	1.977e-07	0.0862976	18	-1.3361	0.128227	2.0124e-25	0.00184249	20	0.0277456	0.00555297	5.83723e-07	0.0324567	18	rs11136341	145043543	A	G	rs1134027	145051414	G	A	rs11136343	145058986	G	A	0
Height	8	GRINA	cg14598846	145008909	ILMN_1796490	145067277	0.0145651	0.00244026	2.39162e-09	0.0212195	20	0.378744	0.0240707	8.74967e-56	6.10166e-27	20	0.0277456	0.00555297	5.83723e-07	0.0324567	18	rs11784762	145009610	A	G	rs11783799	145008560	A	G	rs11136343	145058986	G	A	0
Height	8	GRINA	cg15847845	145028505	ILMN_1796490	145067277	0.0176946	0.00298442	3.048e-09	0.0415898	19	0.454848	0.0297903	1.24313e-52	5.30939e-19	20	0.0277456	0.00555297	5.83723e-07	0.0324567	18	rs11777239	145031265	G	A	rs6994460	145008931	G	C	rs11136343	145058986	G	A	0
Height	8	GRINA	cg19405177	145001428	ILMN_1796490	145067277	-0.013339	0.00251219	1.09805e-07	0.0110559	20	-0.37226	0.0243994	1.48102e-52	1.09914e-20	20	0.0277456	0.00555297	5.83723e-07	0.0324567	18	rs7006770	145000602	T	C	rs55895668	145001031	T	C	rs11136343	145058986	G	A	0
Height	8	GRINA	cg23299254	145008957	ILMN_1796490	145067277	0.0231079	0.00395928	5.33469e-09	0.0231931	20	0.599884	0.0435544	3.69395e-43	3.25928e-16	20	0.0277456	0.00555297	5.83723e-07	0.0324567	18	rs11784762	145009610	A	G	rs11136337	145007989	A	G	rs11136343	145058986	G	A	0
Height	8	GRINA	cg24137216	145020381	ILMN_1796490	145067277	-0.0388695	0.00700591	2.8878e-08	0.115381	20	-1.01262	0.0928392	1.06444e-27	1.81595e-07	20	0.0277456	0.00555297	5.83723e-07	0.0324567	18	rs11784762	145009610	A	G	rs62522556	145005450	T	C	rs11136343	145058986	G	A	0
Height	8	GRINA	cg27263049	145086300	ILMN_1796490	145067277	-0.0337686	0.00674506	5.54505e-07	0.011417	20	-1.16975	0.100217	1.76943e-31	0.00242636	20	0.0277456	0.00555297	5.83723e-07	0.0324567	18	rs7459603	145070403	T	C	rs7459603	145070403	T	C	rs11136343	145058986	G	A	0
Height	9	NOL8	cg14631576	95140430	ILMN_1689747	95060561	0.03385	0.00444576	2.65754e-14	0.37882	20	0.240465	0.0396615	1.33656e-09	0.00907571	20	0.113062	0.0219931	2.73573e-07	0.0305597	20	rs10761155	95153729	C	G	rs2761677	95180558	G	A	rs2273862	95019379	A	G	0
Height	9	PTCH1	cg00638945	98266643	ILMN_1800331	98206706	0.0361859	0.00597643	1.40619e-09	0.0363383	17	0.483509	0.0586107	1.59063e-16	0.286314	20	0.0723574	0.0132417	4.64574e-08	0.408459	14	rs10512249	98256309	G	A	rs28510415	98245026	A	G	rs10512249	98256309	A	G	1
Height	9	PTCH1	cg02329835	98315369	ILMN_1800331	98206706	0.049855	0.00933058	9.1327e-08	0.00465696	20	0.679718	0.0939325	4.61296e-13	0.294022	20	0.0723574	0.0132417	4.64574e-08	0.408459	14	rs2282041	98248387	A	G	rs28706464	98235310	T	C	rs10512249	98256309	A	G	0
Height	9	PTCH1	cg03309252	98314632	ILMN_1800331	98206706	0.0470706	0.0083204	1.53822e-08	0.00804725	20	0.58231	0.077656	6.45114e-14	0.0743465	20	0.0723574	0.0132417	4.64574e-08	0.408459	14	rs16909902	98236202	A	G	rs28457693	98217348	A	G	rs10512249	98256309	A	G	0
Height	9	PTCH1	cg04133410	98271957	ILMN_1800331	98206706	-0.0713462	0.0141918	4.97496e-07	0.0232268	11	-0.968369	0.154562	3.72224e-10	0.613956	20	0.0723574	0.0132417	4.64574e-08	0.408459	14	rs16909902	98236202	A	G	rs28493225	98226307	C	T	rs10512249	98256309	A	G	1
Height	9	PTCH1	cg13428213	98267529	ILMN_1800331	98206706	0.0527235	0.00999371	1.32269e-07	0.0144294	19	0.720731	0.101966	1.56792e-12	0.00393588	20	0.0723574	0.0132417	4.64574e-08	0.408459	14	rs2282041	98248387	A	G	rs28706464	98235310	T	C	rs10512249	98256309	A	G	0
Height	9	PTCH1	cg13456470	98266766	ILMN_1800331	98206706	0.026496	0.00449175	3.66102e-09	0.000667887	20	0.363506	0.0414892	1.92724e-18	0.0027146	20	0.0723574	0.0132417	4.64574e-08	0.408459	14	rs2282041	98248387	A	G	rs28706464	98235310	T	C	rs10512249	98256309	A	G	0
Height	9	PTCH1	cg13563132	98245640	ILMN_1800331	98206706	0.0749237	0.0146787	3.32142e-07	0.181288	16	0.864416	0.141766	1.07755e-09	0.149331	20	0.0723574	0.0132417	4.64574e-08	0.408459	14	rs3824488	98236664	C	T	rs76709848	98313349	A	G	rs10512249	98256309	A	G	1
Height	9	PTCH1	cg13700197	98221975	ILMN_1800331	98206706	0.055497	0.010214	5.52883e-08	0.00350435	18	0.773291	0.105924	2.86882e-13	0.902774	20	0.0723574	0.0132417	4.64574e-08	0.408459	14	rs16909902	98236202	A	G	rs28446321	98266855	T	A	rs10512249	98256309	A	G	0
Height	9	PTCH1	cg13754720	98274853	ILMN_1800331	98206706	0.0385942	0.00644756	2.15259e-09	0.00291525	20	0.517542	0.063969	5.94123e-16	0.387176	20	0.0723574	0.0132417	4.64574e-08	0.408459	14	rs10512249	98256309	G	A	rs79057214	98250674	T	C	rs10512249	98256309	A	G	0
Height	9	PTCH1	cg14323293	98280076	ILMN_1800331	98206706	0.0479562	0.00837235	1.0167e-08	0.0304185	17	0.590285	0.0790727	8.32419e-14	0.0353534	20	0.0723574	0.0132417	4.64574e-08	0.408459	14	rs10512249	98256309	G	A	rs28457693	98217348	A	G	rs10512249	98256309	A	G	1
Height	9	PTCH1	cg14605948	98315342	ILMN_1800331	98206706	0.0370993	0.00625685	3.04082e-09	0.00129955	20	0.519711	0.0602497	6.35655e-18	0.647504	20	0.0723574	0.0132417	4.64574e-08	0.408459	14	rs16909902	98236202	A	G	rs28446321	98266855	T	A	rs10512249	98256309	A	G	0
Height	9	PTCH1	cg22073802	98269255	ILMN_1800331	98206706	-0.0381676	0.00645654	3.39095e-09	0.00593544	20	-0.520164	0.0629374	1.39948e-16	0.743801	20	0.0723574	0.0132417	4.64574e-08	0.408459	14	rs16909902	98236202	A	G	rs2282040	98248328	A	G	rs10512249	98256309	A	G	0
Height	9	HABP4	cg13563390	99253610	ILMN_2107991	99252507	-0.110347	0.0154737	9.94413e-13	0.0118531	17	1.66352	0.199181	6.72438e-17	9.24002e-05	20	-0.0545581	0.0058343	8.65968e-21	4.85903e-06	20	rs10761035	99236092	G	A	rs7860871	99187403	A	G	rs10512238	99260574	G	A	0
Height	9	HABP4	cg13998226	99173403	ILMN_2107991	99252507	-0.162473	0.0291238	2.42346e-08	0.185133	9	2.43212	0.386158	3.01061e-10	0.0338795	20	-0.0545581	0.0058343	8.65968e-21	4.85903e-06	20	rs2145985	99174531	C	T	rs6477495	99255608	G	A	rs10512238	99260574	G	A	0
Height	9	CARD9	cg00853853	139258524	ILMN_1712532	139258523	-0.0858576	0.0162376	1.23954e-07	0.243058	20	-2.39482	0.312932	1.96553e-14	0.00523494	20	0.0231036	0.0044406	1.96281e-07	1.58106e-06	20	rs10870201	139257147	C	G	rs10870201	139257147	C	G	rs10781499	139266405	A	G	0
Height	9	CARD9	cg01275932	139367244	ILMN_1712532	139258523	0.0822726	0.0157333	1.70255e-07	0.0965244	20	2.13778	0.292744	2.82318e-13	0.000928243	20	0.0231036	0.0044406	1.96281e-07	1.58106e-06	20	rs11145760	139382594	G	A	rs11145760	139382594	G	A	rs10781499	139266405	A	G	0
Height	9	CARD9	cg13611204	139324423	ILMN_1712532	139258523	0.0752961	0.0128044	4.09016e-09	0.418384	20	1.80348	0.210973	1.24828e-17	0.000543159	20	0.0231036	0.0044406	1.96281e-07	1.58106e-06	20	rs8413	139323311	T	C	rs10781543	139328369	T	C	rs10781499	139266405	A	G	0
Height	9	CARD9	cg13741927	139327495	ILMN_1712532	139258523	0.0209355	0.00304223	5.91788e-12	0.00582009	20	0.561406	0.0315489	7.76017e-71	3.87295e-28	20	0.0231036	0.0044406	1.96281e-07	1.58106e-06	20	rs10781542	139327439	G	A	rs10781540	139321836	A	G	rs10781499	139266405	A	G	0
Height	9	CARD9	cg14115884	139300582	ILMN_1712532	139258523	0.0303901	0.00564529	7.31468e-08	8.95344e-07	20	1.31675	0.090983	1.80869e-47	3.02934e-20	20	0.0231036	0.0044406	1.96281e-07	1.58106e-06	20	rs10781505	139271355	T	C	rs10781505	139271355	T	C	rs10781499	139266405	A	G	0
Height	9	CARD9	cg21195231	139240119	ILMN_1712532	139258523	0.0754374	0.013768	4.27281e-08	0.273091	20	1.98613	0.231771	1.0405e-17	0.000586588	20	0.0231036	0.0044406	1.96281e-07	1.58106e-06	20	rs10870202	139257411	C	T	rs10870202	139257411	C	T	rs10781499	139266405	A	G	0
Height	9	INPP5E	cg00853853	139258524	ILMN_1811301	139323338	-0.0858576	0.0162376	1.23954e-07	0.243058	20	2.28208	0.299333	2.46175e-14	0.000349275	20	-0.024116	0.00322182	7.14241e-14	0.0121326	20	rs10870201	139257147	C	G	rs10870201	139257147	C	G	rs8413	139323311	C	T	0
Height	9	INPP5E	cg01275932	139367244	ILMN_1811301	139323338	0.0822726	0.0157333	1.70255e-07	0.0965244	20	-3.48527	0.455864	2.08255e-14	0.452305	20	-0.024116	0.00322182	7.14241e-14	0.0121326	20	rs11145760	139382594	G	A	rs11145760	139382594	G	A	rs8413	139323311	C	T	1
Height	9	INPP5E	cg13611204	139324423	ILMN_1811301	139323338	0.0752961	0.0128044	4.09016e-09	0.418384	20	-2.91868	0.321808	1.19433e-19	0.0190874	20	-0.024116	0.00322182	7.14241e-14	0.0121326	20	rs8413	139323311	T	C	rs10781543	139328369	T	C	rs8413	139323311	C	T	1
Height	9	INPP5E	cg13741927	139327495	ILMN_1811301	139323338	0.0209355	0.00304223	5.91788e-12	0.00582009	20	-0.901077	0.0363645	1.51042e-135	0.000700985	20	-0.024116	0.00322182	7.14241e-14	0.0121326	20	rs10781542	139327439	G	A	rs10781540	139321836	A	G	rs8413	139323311	C	T	0
Height	9	INPP5E	cg14115884	139300582	ILMN_1811301	139323338	0.0303901	0.00564529	7.31468e-08	8.95344e-07	20	-1.18957	0.0844575	4.70658e-45	1.15787e-18	20	-0.024116	0.00322182	7.14241e-14	0.0121326	20	rs10781505	139271355	T	C	rs10781505	139271355	T	C	rs8413	139323311	C	T	0
Height	9	INPP5E	cg21195231	139240119	ILMN_1811301	139323338	0.0754374	0.013768	4.27281e-08	0.273091	20	-1.87708	0.220543	1.72203e-17	1.9362e-06	20	-0.024116	0.00322182	7.14241e-14	0.0121326	20	rs10870202	139257411	C	T	rs10870202	139257411	C	T	rs8413	139323311	C	T	0
Height	9	SEC16A	cg01275932	139367244	ILMN_2126344	139334824	0.0822726	0.0157333	1.70255e-07	0.0965244	20	-1.33777	0.20137	3.06673e-11	0.00285104	20	-0.0583497	0.00993012	4.20226e-09	0.000291933	20	rs11145760	139382594	G	A	rs11145760	139382594	G	A	rs6560632	139371786	C	A	0
Height	9	SEC16A	cg13611204	139324423	ILMN_2126344	139334824	0.0752961	0.0128044	4.09016e-09	0.418384	20	-0.964496	0.135006	9.05838e-13	0.00018395	20	-0.0583497	0.00993012	4.20226e-09	0.000291933	20	rs8413	139323311	T	C	rs10781543	139328369	T	C	rs6560632	139371786	C	A	0
Height	9	SEC16A	cg13741927	139327495	ILMN_2126344	139334824	0.0209355	0.00304223	5.91788e-12	0.00582009	20	-0.320579	0.0288449	1.07381e-28	8.8141e-05	20	-0.0583497	0.00993012	4.20226e-09	0.000291933	20	rs10781542	139327439	G	A	rs10781540	139321836	A	G	rs6560632	139371786	C	A	0
Height	9	SEC16A	cg14115884	139300582	ILMN_2126344	139334824	0.0303901	0.00564529	7.31468e-08	8.95344e-07	20	-0.347459	0.0529733	5.41196e-11	6.26144e-09	20	-0.0583497	0.00993012	4.20226e-09	0.000291933	20	rs10781505	139271355	T	C	rs10781505	139271355	T	C	rs6560632	139371786	C	A	0
Height	10	AKR1C2	cg10568634	5005562	ILMN_2412336	5032056	0.0338345	0.00476419	1.23101e-12	0.294353	20	-0.727489	0.0489475	5.76203e-50	0.000205251	20	-0.0471983	0.0064994	3.81546e-13	0.0888722	20	rs6650153	5019320	C	T	rs6650153	5019320	C	T	rs7922153	4976442	A	C	0
Height	10	AKR1C2	cg18841653	5046097	ILMN_2412336	5032056	0.0418984	0.00607538	5.33284e-12	0.139763	20	-0.900873	0.0681679	7.1402e-40	4.54262e-05	20	-0.0471983	0.0064994	3.81546e-13	0.0888722	20	rs6650153	5019320	C	T	rs6650153	5019320	C	T	rs7922153	4976442	A	C	0
Height	10	PRDX3	cg26203879	120968844	ILMN_2395969	120928699	-0.0190817	0.00333678	1.07419e-08	0.00017091	20	-0.183351	0.0314963	5.83674e-09	0.00293647	20	0.0952639	0.019932	1.75773e-06	0.023509	14	rs9325562	120970543	G	A	rs9325562	120970543	G	A	rs1980030	120970027	G	A	0
Height	11	MRPL23	cg03652715	1965140	ILMN_1806123	1974066	-0.0512481	0.00985681	2.00083e-07	0.130631	20	-0.560703	0.095414	4.18955e-09	0.000721905	20	0.0934375	0.0207276	6.54806e-06	0.0387717	13	rs217242	1984911	C	T	rs1635149	1967365	C	T	rs12812	1977552	A	G	0
Height	11	MRPL23	cg05586607	1965447	ILMN_1806123	1974066	-0.0370473	0.00667899	2.90883e-08	0.099909	20	-0.406057	0.0641659	2.47975e-10	0.00148673	20	0.0934375	0.0207276	6.54806e-06	0.0387717	13	rs217242	1984911	C	T	rs217245	1986386	C	T	rs12812	1977552	A	G	0
Height	11	NUCB2	cg01251548	17372745	ILMN_1655913	17351828	0.0222899	0.00403146	3.22087e-08	0.000133938	20	-0.299551	0.0384929	7.13905e-15	5.55046e-13	20	-0.04246	0.00782622	5.78388e-08	8.56706e-09	20	rs7484027	17368381	T	A	rs7484027	17368381	T	A	rs214082	17299390	T	C	0
Height	11	NR1H3	cg05377527	47586666	ILMN_1814022	47290342	-0.0446079	0.00739484	1.6164e-09	1.2004e-07	20	0.63769	0.0774944	1.89003e-16	1.84722e-07	20	-0.0434708	0.00767946	1.50793e-08	0.000632702	20	rs7124681	47529947	C	A	rs7124681	47529947	C	A	rs7120118	47286290	C	T	0
Height	11	NR1H3	cg05585544	47624801	ILMN_1814022	47290342	0.0627262	0.00871726	6.21721e-13	0.0002943	20	-0.704912	0.0881125	1.24279e-15	1.60832e-17	20	-0.0434708	0.00767946	1.50793e-08	0.000632702	20	rs12419692	47624714	C	A	rs12419692	47624714	C	A	rs7120118	47286290	C	T	0
Height	11	NR1H3	cg15270729	47468898	ILMN_1814022	47290342	-0.0847523	0.0130589	8.58387e-11	0.0260576	20	0.814943	0.126365	1.12519e-10	6.97786e-05	20	-0.0434708	0.00767946	1.50793e-08	0.000632702	20	rs3824867	47468569	G	A	rs4357651	47454587	A	G	rs7120118	47286290	C	T	0
Height	11	NR1H3	cg18512352	47633146	ILMN_1814022	47290342	0.0713225	0.0100768	1.46361e-12	0.00197807	20	-0.774612	0.101468	2.27529e-14	2.35612e-14	20	-0.0434708	0.00767946	1.50793e-08	0.000632702	20	rs10838738	47663049	A	G	rs10838724	47527052	G	T	rs7120118	47286290	C	T	0
Height	11	NR1H3	cg20135002	47629003	ILMN_1814022	47290342	0.0432565	0.00551773	4.52164e-15	1.09801e-06	20	-0.486114	0.0545272	4.87535e-19	3.65391e-21	20	-0.0434708	0.00767946	1.50793e-08	0.000632702	20	rs12419692	47624714	C	A	rs12419692	47624714	C	A	rs7120118	47286290	C	T	0
Height	11	X84075	cg04692506	47401027	ILMN_1781184	47353112	0.12251	0.0241869	4.08106e-07	0.742577	20	2.61454	0.426875	9.07703e-10	0.0056852	20	0.0359034	0.00482563	1.00565e-13	1.41533e-08	20	rs12419692	47624714	C	A	rs11039355	47737501	C	T	rs2071304	47372377	C	G	0
Height	11	X84075	cg05377527	47586666	ILMN_1781184	47353112	-0.0446079	0.00739484	1.6164e-09	1.2004e-07	20	-1.24615	0.10758	4.99807e-31	4.67031e-06	20	0.0359034	0.00482563	1.00565e-13	1.41533e-08	20	rs7124681	47529947	C	A	rs7124681	47529947	C	A	rs2071304	47372377	C	G	0
Height	11	X84075	cg05585544	47624801	ILMN_1781184	47353112	0.0627262	0.00871726	6.21721e-13	0.0002943	20	1.44925	0.131203	2.29594e-28	0.000801302	20	0.0359034	0.00482563	1.00565e-13	1.41533e-08	20	rs12419692	47624714	C	A	rs12419692	47624714	C	A	rs2071304	47372377	C	G	0
Height	11	X84075	cg13308137	47528955	ILMN_1781184	47353112	0.0134536	0.00236293	1.24393e-08	6.42827e-09	20	0.140158	0.0223457	3.55816e-10	7.77573e-05	20	0.0359034	0.00482563	1.00565e-13	1.41533e-08	20	rs12285933	47565103	G	T	rs12285933	47565103	G	T	rs2071304	47372377	C	G	0
Height	11	X84075	cg15270729	47468898	ILMN_1781184	47353112	-0.0847523	0.0130589	8.58387e-11	0.0260576	20	-0.824655	0.125873	5.69593e-11	0.00458921	20	0.0359034	0.00482563	1.00565e-13	1.41533e-08	20	rs3824867	47468569	G	A	rs4357651	47454587	A	G	rs2071304	47372377	C	G	0
Height	11	X84075	cg17471760	47448223	ILMN_1781184	47353112	-0.101276	0.0194962	2.05116e-07	0.053049	20	-2.59191	0.361282	7.27353e-13	0.109826	20	0.0359034	0.00482563	1.00565e-13	1.41533e-08	20	rs755554	47432034	C	G	rs755554	47432034	C	G	rs2071304	47372377	C	G	0
Height	11	X84075	cg18512352	47633146	ILMN_1781184	47353112	0.0713225	0.0100768	1.46361e-12	0.00197807	20	1.61518	0.159134	3.32099e-24	0.00171874	20	0.0359034	0.00482563	1.00565e-13	1.41533e-08	20	rs10838738	47663049	A	G	rs10838724	47527052	G	T	rs2071304	47372377	C	G	0
Height	11	X84075	cg20135002	47629003	ILMN_1781184	47353112	0.0432565	0.00551773	4.52164e-15	1.09801e-06	20	0.999414	0.0717464	4.17426e-44	1.52745e-07	20	0.0359034	0.00482563	1.00565e-13	1.41533e-08	20	rs12419692	47624714	C	A	rs12419692	47624714	C	A	rs2071304	47372377	C	G	0
Height	11	SPI1	cg04411041	47610098	ILMN_1696463	47376480	0.078157	0.014904	1.57112e-07	2.33526e-06	20	0.935167	0.149649	4.12892e-10	6.37342e-11	20	0.0269261	0.00343501	4.55164e-15	7.56827e-11	20	rs7924699	47893120	A	T	rs7101582	47714610	G	A	rs7105851	47383275	T	C	0
Height	11	SPI1	cg04692506	47401027	ILMN_1696463	47376480	0.12251	0.0241869	4.08106e-07	0.742577	20	3.30005	0.528739	4.33756e-10	0.0010465	20	0.0269261	0.00343501	4.55164e-15	7.56827e-11	20	rs12419692	47624714	C	A	rs11039355	47737501	C	T	rs7105851	47383275	T	C	0
Height	11	SPI1	cg05377527	47586666	ILMN_1696463	47376480	-0.0446079	0.00739484	1.6164e-09	1.2004e-07	20	-1.56978	0.126336	1.90189e-35	6.26672e-08	20	0.0269261	0.00343501	4.55164e-15	7.56827e-11	20	rs7124681	47529947	C	A	rs7124681	47529947	C	A	rs7105851	47383275	T	C	0
Height	11	SPI1	cg05585544	47624801	ILMN_1696463	47376480	0.0627262	0.00871726	6.21721e-13	0.0002943	20	1.86446	0.159019	9.51215e-32	1.31893e-05	20	0.0269261	0.00343501	4.55164e-15	7.56827e-11	20	rs12419692	47624714	C	A	rs12419692	47624714	C	A	rs7105851	47383275	T	C	0
Height	11	SPI1	cg11545521	48019467	ILMN_1696463	47376480	0.108069	0.0188493	9.85081e-09	0.0329532	20	1.15639	0.199446	6.71035e-09	0.00320616	20	0.0269261	0.00343501	4.55164e-15	7.56827e-11	20	rs6485807	48102867	A	G	rs1228044	48011180	A	G	rs7105851	47383275	T	C	0
Height	11	SPI1	cg13308137	47528955	ILMN_1696463	47376480	0.0134536	0.00236293	1.24393e-08	6.42827e-09	20	0.176728	0.0219617	8.47598e-16	0.000911711	20	0.0269261	0.00343501	4.55164e-15	7.56827e-11	20	rs12285933	47565103	G	T	rs12285933	47565103	G	T	rs7105851	47383275	T	C	0
Height	11	SPI1	cg15270729	47468898	ILMN_1696463	47376480	-0.0847523	0.0130589	8.58387e-11	0.0260576	20	-1.14872	0.150631	2.4204e-14	0.0119095	20	0.0269261	0.00343501	4.55164e-15	7.56827e-11	20	rs3824867	47468569	G	A	rs4357651	47454587	A	G	rs7105851	47383275	T	C	0
Height	11	SPI1	cg17471760	47448223	ILMN_1696463	47376480	-0.101276	0.0194962	2.05116e-07	0.053049	20	-3.58135	0.486456	1.80999e-13	0.0964948	20	0.0269261	0.00343501	4.55164e-15	7.56827e-11	20	rs755554	47432034	C	G	rs755554	47432034	C	G	rs7105851	47383275	T	C	0
Height	11	SPI1	cg18512352	47633146	ILMN_1696463	47376480	0.0713225	0.0100768	1.46361e-12	0.00197807	20	2.05083	0.192911	2.13916e-26	2.95187e-05	20	0.0269261	0.00343501	4.55164e-15	7.56827e-11	20	rs10838738	47663049	A	G	rs10838724	47527052	G	T	rs7105851	47383275	T	C	0
Height	11	SPI1	cg20135002	47629003	ILMN_1696463	47376480	0.0432565	0.00551773	4.52164e-15	1.09801e-06	20	1.28575	0.0836413	2.51583e-53	3.21389e-11	20	0.0269261	0.00343501	4.55164e-15	7.56827e-11	20	rs12419692	47624714	C	A	rs12419692	47624714	C	A	rs7105851	47383275	T	C	0
Height	11	SPI1	cg26468891	48077221	ILMN_1696463	47376480	-0.0766586	0.0148044	2.24152e-07	0.119398	20	-0.970627	0.159138	1.06539e-09	0.0903709	20	0.0269261	0.00343501	4.55164e-15	7.56827e-11	20	rs7130876	48050995	A	G	rs7130876	48050995	A	G	rs7105851	47383275	T	C	0
Height	11	C1QTNF4	cg05377527	47586666	ILMN_1808122	47611459	-0.0446079	0.00739484	1.6164e-09	1.2004e-07	20	-0.542207	0.0733865	1.48634e-13	0.00112482	20	0.0912348	0.0142326	1.45248e-10	0.000147535	20	rs7124681	47529947	C	A	rs7124681	47529947	C	A	rs10838747	47716324	C	G	0
Height	11	C1QTNF4	cg05585544	47624801	ILMN_1808122	47611459	0.0627262	0.00871726	6.21721e-13	0.0002943	20	0.670456	0.0860758	6.7465e-15	0.657636	20	0.0912348	0.0142326	1.45248e-10	0.000147535	20	rs12419692	47624714	C	A	rs12419692	47624714	C	A	rs10838747	47716324	C	G	0
Height	11	C1QTNF4	cg17471760	47448223	ILMN_1808122	47611459	-0.101276	0.0194962	2.05116e-07	0.053049	20	-1.06136	0.182183	5.68437e-09	0.161019	20	0.0912348	0.0142326	1.45248e-10	0.000147535	20	rs755554	47432034	C	G	rs755554	47432034	C	G	rs10838747	47716324	C	G	0
Height	11	C1QTNF4	cg18512352	47633146	ILMN_1808122	47611459	0.0713225	0.0100768	1.46361e-12	0.00197807	20	0.729795	0.0984882	1.26325e-13	0.17549	20	0.0912348	0.0142326	1.45248e-10	0.000147535	20	rs10838738	47663049	A	G	rs10838724	47527052	G	T	rs10838747	47716324	C	G	0
Height	11	C1QTNF4	cg20135002	47629003	ILMN_1808122	47611459	0.0432565	0.00551773	4.52164e-15	1.09801e-06	20	0.462353	0.053601	6.3633e-18	0.23002	20	0.0912348	0.0142326	1.45248e-10	0.000147535	20	rs12419692	47624714	C	A	rs12419692	47624714	C	A	rs10838747	47716324	C	G	0
Height	11	CTSW	cg01669108	65646791	ILMN_1794364	65651157	-0.0262517	0.00526634	6.20193e-07	3.4445e-05	20	-1.35021	0.0724017	1.29088e-77	0.106459	20	0.0149493	0.00328266	5.26323e-06	0.000300878	20	rs656980	65656282	G	A	rs596002	65645354	G	A	rs658524	65647260	A	G	0
Height	11	CTSW	cg03887787	65647532	ILMN_1794364	65651157	-0.0151773	0.00297796	3.45948e-07	9.16859e-05	20	-0.783636	0.0265636	2.85138e-191	0.0498559	20	0.0149493	0.00328266	5.26323e-06	0.000300878	20	rs656980	65656282	G	A	rs656980	65656282	G	A	rs658524	65647260	A	G	0
Height	11	CTSW	cg17985854	65770987	ILMN_1794364	65651157	-0.0174614	0.00301821	7.23605e-09	0.00286207	20	-0.363815	0.0290446	5.37627e-36	9.8367e-16	20	0.0149493	0.00328266	5.26323e-06	0.000300878	20	rs552130	65732800	C	T	rs501353	65739549	G	T	rs658524	65647260	A	G	0
Height	11	FIBP	cg01669108	65646791	ILMN_1657797	65651436	-0.0262517	0.00526634	6.20193e-07	3.4445e-05	20	0.6423	0.0497052	3.37456e-38	0.0615335	20	-0.0334982	0.00720397	3.32008e-06	0.000958947	20	rs656980	65656282	G	A	rs596002	65645354	G	A	rs583887	65644027	T	C	0
Height	11	FIBP	cg03887787	65647532	ILMN_1657797	65651436	-0.0151773	0.00297796	3.45948e-07	9.16859e-05	20	0.369921	0.0243783	5.24063e-52	0.000944017	20	-0.0334982	0.00720397	3.32008e-06	0.000958947	20	rs656980	65656282	G	A	rs656980	65656282	G	A	rs583887	65644027	T	C	0
Height	11	BANF1	cg03887787	65647532	ILMN_1749243	65769955	-0.0151773	0.00297796	3.45948e-07	9.16859e-05	20	-0.137627	0.0234002	4.06763e-09	3.17532e-17	20	0.0332528	0.00695039	1.71578e-06	0.00672985	20	rs656980	65656282	G	A	rs656980	65656282	G	A	rs7128076	65759634	C	T	0
Height	11	BANF1	cg17985854	65770987	ILMN_1749243	65769955	-0.0174614	0.00301821	7.23605e-09	0.00286207	20	-0.388404	0.0297357	5.4374e-39	1.59019e-08	20	0.0332528	0.00695039	1.71578e-06	0.00672985	20	rs552130	65732800	C	T	rs501353	65739549	G	T	rs7128076	65759634	C	T	0
Height	11	BANF1	cg01669108	65646791	ILMN_2179837	65771228	-0.0262517	0.00526634	6.20193e-07	3.4445e-05	20	-0.270479	0.0421177	1.34515e-10	3.01908e-12	20	0.0331484	0.0059283	2.2506e-08	0.0136926	20	rs656980	65656282	G	A	rs596002	65645354	G	A	rs613924	65769295	T	C	0
Height	11	BANF1	cg03887787	65647532	ILMN_2179837	65771228	-0.0151773	0.00297796	3.45948e-07	9.16859e-05	20	-0.158371	0.0236284	2.04776e-11	4.50201e-20	20	0.0331484	0.0059283	2.2506e-08	0.0136926	20	rs656980	65656282	G	A	rs656980	65656282	G	A	rs613924	65769295	T	C	0
Height	11	BANF1	cg17985854	65770987	ILMN_2179837	65771228	-0.0174614	0.00301821	7.23605e-09	0.00286207	20	-0.489439	0.0310761	6.9027e-56	0.0372931	20	0.0331484	0.0059283	2.2506e-08	0.0136926	20	rs552130	65732800	C	T	rs501353	65739549	G	T	rs613924	65769295	T	C	0
Height	11	C11orf80	cg05974629	66742299	ILMN_1790637	66610772	0.0339523	0.00636894	9.77157e-08	0.00164267	20	0.330765	0.0583646	1.45128e-08	0.00337343	20	0.0958292	0.019622	1.04085e-06	0.174774	15	rs1530891	66718431	C	T	rs1530891	66718431	C	T	rs7110302	66690454	T	C	0
Height	11	C11orf80	cg21994822	66741747	ILMN_1790637	66610772	0.0282027	0.00517203	4.95452e-08	0.000102751	20	0.274753	0.0472532	6.08218e-09	0.0020635	20	0.0958292	0.019622	1.04085e-06	0.174774	15	rs1530891	66718431	C	T	rs1530891	66718431	C	T	rs7110302	66690454	T	C	0
Height	11	C2CD2L	cg03222066	119019384	ILMN_1778132	118987491	0.038023	0.00751793	4.24484e-07	0.0559566	20	-0.607027	0.0802129	3.79923e-14	9.54844e-05	20	-0.0502376	0.0107446	2.93082e-06	0.0749132	20	rs641382	119006300	C	A	rs583713	118992177	C	T	rs671872	119016176	G	A	0
Height	11	C2CD2L	cg22259797	118986860	ILMN_1778132	118987491	0.0142108	0.00259085	4.13483e-08	0.0922557	20	-0.262733	0.0247976	3.14008e-26	0.525902	20	-0.0502376	0.0107446	2.93082e-06	0.0749132	20	rs595359	118992502	G	T	rs1129013	118989098	G	C	rs671872	119016176	G	A	1
Height	11	C2CD2L	cg22954171	119005287	ILMN_1778132	118987491	0.0370738	0.0072834	3.57738e-07	0.433449	20	-0.597132	0.0778011	1.65278e-14	0.0336672	20	-0.0502376	0.0107446	2.93082e-06	0.0749132	20	rs641382	119006300	C	A	rs100803	119005132	C	T	rs671872	119016176	G	A	1
Height	11	C2CD2L	cg24899006	118978955	ILMN_1778132	118987491	0.0190998	0.00376069	3.79807e-07	0.0135726	20	-0.369449	0.037496	6.65046e-23	0.169891	20	-0.0502376	0.0107446	2.93082e-06	0.0749132	20	rs617948	118981025	G	A	rs617948	118981025	G	A	rs671872	119016176	G	A	1
Height	11	HINFP	cg03222066	119019384	ILMN_1667453	119005582	0.038023	0.00751793	4.24484e-07	0.0559566	20	0.646124	0.0822182	3.88291e-15	0.26284	20	0.0583092	0.0120913	1.41844e-06	0.36025	20	rs641382	119006300	C	A	rs583713	118992177	C	T	rs641382	119006300	A	C	1
Height	11	HINFP	cg22259797	118986860	ILMN_1667453	119005582	0.0142108	0.00259085	4.13483e-08	0.0922557	20	0.199612	0.0246538	5.6508e-16	0.000285768	20	0.0583092	0.0120913	1.41844e-06	0.36025	20	rs595359	118992502	G	T	rs1129013	118989098	G	C	rs641382	119006300	A	C	0
Height	11	HINFP	cg22954171	119005287	ILMN_1667453	119005582	0.0370738	0.0072834	3.57738e-07	0.433449	20	0.629716	0.0794301	2.22845e-15	0.064793	20	0.0583092	0.0120913	1.41844e-06	0.36025	20	rs641382	119006300	C	A	rs100803	119005132	C	T	rs641382	119006300	A	C	1
Height	11	HINFP	cg24899006	118978955	ILMN_1667453	119005582	0.0190998	0.00376069	3.79807e-07	0.0135726	20	0.290836	0.0366383	2.05443e-15	1.36632e-06	20	0.0583092	0.0120913	1.41844e-06	0.36025	20	rs617948	118981025	G	A	rs617948	118981025	G	A	rs641382	119006300	A	C	0
Height	12	SLC38A1	cg23829395	46796953	ILMN_2266948	46662349	0.0360607	0.00574245	3.39292e-10	0.0313036	20	0.38684	0.0546196	1.41627e-12	2.36126e-07	20	0.0451908	0.00947605	1.85183e-06	0.0187841	20	rs9669404	46798963	A	G	rs9669404	46798963	A	G	rs1060735	46661387	A	G	0
Height	12	CNPY2	cg02705573	56728493	ILMN_2123402	56705139	-0.0589429	0.00908935	8.88306e-11	3.71653e-05	6	-0.516729	0.0790228	6.19363e-11	0.000614299	20	0.110126	0.0197846	2.60302e-08	0.0160189	5	rs2066807	56740682	C	G	rs181006907	56689535	G	A	rs2066807	56740682	G	C	0
Height	12	STAT2	cg00294382	56732721	ILMN_1690921	56735466	0.0934182	0.0176087	1.12534e-07	0.021788	4	-0.99756	0.170395	4.78707e-09	0.000882754	20	-0.0930144	0.0153238	1.27977e-09	1.2545e-05	11	rs2306693	56680531	T	C	rs181006907	56689535	G	A	rs871130	56648777	T	C	0
Height	12	STAT2	cg02705573	56728493	ILMN_1690921	56735466	-0.0589429	0.00908935	8.88306e-11	3.71653e-05	6	0.626886	0.0842559	1.00481e-13	1.38583e-06	20	-0.0930144	0.0153238	1.27977e-09	1.2545e-05	11	rs2066807	56740682	C	G	rs181006907	56689535	G	A	rs871130	56648777	T	C	0
Height	12	TSPAN31	cg02732509	58241200	ILMN_1725079	58141897	-0.0473203	0.00808985	4.93515e-09	0.13395	20	-0.447829	0.0687919	7.51923e-11	3.86233e-06	20	0.0523244	0.0109804	1.88609e-06	0.000842297	20	rs1599751	58242849	T	C	rs10747784	58251362	G	A	rs10876994	58064737	C	A	0
Height	12	TSPAN31	cg09253762	58165392	ILMN_1725079	58141897	0.0621458	0.0121889	3.42271e-07	0.00942719	20	0.936298	0.140522	2.68264e-11	0.113534	20	0.0523244	0.0109804	1.88609e-06	0.000842297	20	rs10877013	58165085	C	T	rs10877013	58165085	C	T	rs10876994	58064737	C	A	0
Height	12	TSPAN31	cg12526091	58245042	ILMN_1725079	58141897	-0.0641225	0.0117837	5.27998e-08	0.0726322	20	-0.602154	0.100638	2.18558e-09	0.00016348	20	0.0523244	0.0109804	1.88609e-06	0.000842297	20	rs1599751	58242849	T	C	rs10747784	58251362	G	A	rs10876994	58064737	C	A	0
Height	12	TSPAN31	cg23105471	58241215	ILMN_1725079	58141897	-0.048339	0.00736564	5.28208e-11	0.0949821	20	-0.526128	0.0720239	2.77449e-13	0.000102174	20	0.0523244	0.0109804	1.88609e-06	0.000842297	20	rs4760172	58254015	T	C	rs4760335	58239548	T	C	rs10876994	58064737	C	A	0
Height	12	METTL21B	cg02732509	58241200	ILMN_1723846	58176212	-0.0473203	0.00808985	4.93515e-09	0.13395	20	1.43828	0.115317	1.05646e-35	7.86694e-09	20	-0.018776	0.00328252	1.06526e-08	3.79475e-06	20	rs1599751	58242849	T	C	rs10747784	58251362	G	A	rs703842	58162739	G	A	0
Height	12	METTL21B	cg09253762	58165392	ILMN_1723846	58176212	0.0621458	0.0121889	3.42271e-07	0.00942719	20	-3.12929	0.35345	8.47862e-19	0.699418	20	-0.018776	0.00328252	1.06526e-08	3.79475e-06	20	rs10877013	58165085	C	T	rs10877013	58165085	C	T	rs703842	58162739	G	A	0
Height	12	METTL21B	cg12526091	58245042	ILMN_1723846	58176212	-0.0641225	0.0117837	5.27998e-08	0.0726322	20	1.93392	0.200645	5.49768e-22	1.23342e-05	20	-0.018776	0.00328252	1.06526e-08	3.79475e-06	20	rs1599751	58242849	T	C	rs10747784	58251362	G	A	rs703842	58162739	G	A	0
Height	12	METTL21B	cg23105471	58241215	ILMN_1723846	58176212	-0.048339	0.00736564	5.28208e-11	0.0949821	20	1.55312	0.124533	1.06687e-35	8.46261e-07	20	-0.018776	0.00328252	1.06526e-08	3.79475e-06	20	rs4760172	58254015	T	C	rs4760335	58239548	T	C	rs703842	58162739	G	A	0
Height	12	TSFM	cg09253762	58165392	ILMN_2097954	58190221	0.0621458	0.0121889	3.42271e-07	0.00942719	20	0.887828	0.135506	5.67971e-11	0.5907	20	0.0671297	0.0129585	2.21472e-07	0.00396757	20	rs10877013	58165085	C	T	rs10877013	58165085	C	T	rs10877015	58167788	G	A	0
Height	12	C12orf23	cg08817693	107348944	ILMN_1804611	107367603	0.0405957	0.00787863	2.56843e-07	0.0193834	20	0.531117	0.0792258	2.03027e-11	2.16001e-05	20	0.0598697	0.0132359	6.08837e-06	0.0025955	20	rs1055332	107348625	T	A	rs1055332	107348625	T	A	rs759603	107307391	G	T	0
Height	12	C12orf23	cg26297688	107349093	ILMN_1804611	107367603	0.026636	0.00488777	5.05063e-08	0.0136577	20	0.341332	0.0458645	9.90312e-14	1.81197e-05	20	0.0598697	0.0132359	6.08837e-06	0.0025955	20	rs10778517	107341664	T	G	rs10778517	107341664	T	G	rs759603	107307391	G	T	0
Height	12	ABCB9	cg01687878	123616817	ILMN_2343048	123413594	0.0292775	0.00515838	1.3811e-08	2.65337e-11	20	0.397637	0.0480186	1.22257e-16	0.0421634	20	0.0958032	0.0144261	3.11607e-11	3.86213e-05	20	rs1051434	123641200	T	C	rs1790134	123697898	C	T	rs641760	123518866	T	C	0
Height	12	ABCB9	cg02203224	123464087	ILMN_2343048	123413594	0.0344669	0.00620525	2.7844e-08	1.11164e-12	20	0.515713	0.0626991	1.9487e-16	0.523871	20	0.0958032	0.0144261	3.11607e-11	3.86213e-05	20	rs4148863	123569375	G	A	rs4148862	123568619	C	A	rs641760	123518866	T	C	0
Height	12	ABCB9	cg07644039	123464150	ILMN_2343048	123413594	0.133848	0.0231148	7.0142e-09	3.4152e-15	20	1.88389	0.210456	3.5082e-19	0.0234977	20	0.0958032	0.0144261	3.11607e-11	3.86213e-05	20	rs1790121	123604492	A	G	rs1790122	123606739	A	G	rs641760	123518866	T	C	0
Height	12	ABCB9	cg08176694	123519157	ILMN_2343048	123413594	0.0788687	0.0111303	1.38091e-12	0.00290153	20	0.782942	0.109417	8.33269e-13	0.0208599	20	0.0958032	0.0144261	3.11607e-11	3.86213e-05	20	rs655293	123528405	A	G	rs12811109	123471094	G	A	rs641760	123518866	T	C	0
Height	12	ABCB9	cg09084244	123757860	ILMN_2343048	123413594	0.0119491	0.00218243	4.37189e-08	7.56113e-18	20	0.180349	0.0196331	4.07893e-20	0.0376552	20	0.0958032	0.0144261	3.11607e-11	3.86213e-05	20	rs10846489	123743927	A	G	rs4553407	123750748	C	G	rs641760	123518866	T	C	0
Height	12	ABCB9	cg10672416	123718706	ILMN_2343048	123413594	-0.0646761	0.010596	1.03572e-09	2.45007e-06	20	-0.675575	0.0945427	8.95313e-13	0.16323	20	0.0958032	0.0144261	3.11607e-11	3.86213e-05	20	rs4460848	123677810	G	A	rs1609520	123735937	A	G	rs641760	123518866	T	C	0
Height	12	ABCB9	cg13010344	123464640	ILMN_2343048	123413594	0.0227903	0.00394611	7.67743e-09	1.78119e-15	20	0.320473	0.036055	6.19715e-19	0.0185549	20	0.0958032	0.0144261	3.11607e-11	3.86213e-05	20	rs4148863	123569375	G	A	rs4148863	123569375	G	A	rs641760	123518866	T	C	0
Height	12	ABCB9	cg13127506	123757018	ILMN_2343048	123413594	-0.104005	0.01903	4.62132e-08	1.20806e-06	20	-1.04812	0.183373	1.0922e-08	0.02229	20	0.0958032	0.0144261	3.11607e-11	3.86213e-05	20	rs7304782	123719444	A	G	rs1609520	123735937	A	G	rs641760	123518866	T	C	0
Height	12	ABCB9	cg15656257	123450216	ILMN_2343048	123413594	-0.126504	0.0222008	1.21077e-08	0.00265815	20	-1.13535	0.202685	2.12468e-08	0.784536	20	0.0958032	0.0144261	3.11607e-11	3.86213e-05	20	rs7299943	123593485	T	A	rs7299943	123593485	T	A	rs641760	123518866	T	C	0
Height	12	ABCB9	cg16389456	123636548	ILMN_2343048	123413594	0.0989602	0.0155791	2.12354e-10	0.0440799	20	0.991216	0.152515	8.07932e-11	0.0300624	20	0.0958032	0.0144261	3.11607e-11	3.86213e-05	20	rs655293	123528405	A	G	rs655293	123528405	A	G	rs641760	123518866	T	C	0
Height	12	ABCB9	cg16427983	123453858	ILMN_2343048	123413594	-0.0974315	0.0151605	1.30438e-10	0.00866814	19	-0.975903	0.148336	4.73599e-11	0.0490589	20	0.0958032	0.0144261	3.11607e-11	3.86213e-05	20	rs655293	123528405	A	G	rs655293	123528405	A	G	rs641760	123518866	T	C	0
Height	12	ABCB9	cg21745287	123464511	ILMN_2343048	123413594	0.0186937	0.00319892	5.10363e-09	6.10524e-16	20	0.262867	0.0287478	6.02365e-20	0.0194794	20	0.0958032	0.0144261	3.11607e-11	3.86213e-05	20	rs4148863	123569375	G	A	rs4148863	123569375	G	A	rs641760	123518866	T	C	0
Height	12	ABCB9	cg22775801	123636480	ILMN_2343048	123413594	0.114836	0.0197638	6.23211e-09	0.0164254	15	1.12263	0.184759	1.23046e-09	0.288954	20	0.0958032	0.0144261	3.11607e-11	3.86213e-05	20	rs655293	123528405	A	G	rs4148856	123450765	C	G	rs641760	123518866	T	C	0
Height	12	ABCB9	cg27473871	123636279	ILMN_2343048	123413594	0.095604	0.0148203	1.11202e-10	0.0368544	20	0.805769	0.125146	1.20551e-10	0.000918057	20	0.0958032	0.0144261	3.11607e-11	3.86213e-05	20	rs1727294	123616514	G	A	rs1727318	123621210	C	T	rs641760	123518866	T	C	0
Height	12	ABCB9	cg01687878	123616817	ILMN_2343047	123413678	0.0292775	0.00515838	1.3811e-08	2.65337e-11	20	0.300072	0.0463146	9.23308e-11	0.0181541	20	0.114536	0.0188714	1.28447e-09	0.000458463	20	rs1051434	123641200	T	C	rs1790134	123697898	C	T	rs641760	123518866	T	C	0
Height	12	ABCB9	cg02203224	123464087	ILMN_2343047	123413678	0.0344669	0.00620525	2.7844e-08	1.11164e-12	20	0.418746	0.0599958	2.96054e-12	0.0290764	20	0.114536	0.0188714	1.28447e-09	0.000458463	20	rs4148863	123569375	G	A	rs4148862	123568619	C	A	rs641760	123518866	T	C	0
Height	12	ABCB9	cg07644039	123464150	ILMN_2343047	123413678	0.133848	0.0231148	7.0142e-09	3.4152e-15	20	1.44555	0.206478	2.54162e-12	0.0138472	20	0.114536	0.0188714	1.28447e-09	0.000458463	20	rs1790121	123604492	A	G	rs1790122	123606739	A	G	rs641760	123518866	T	C	0
Height	12	ABCB9	cg08176694	123519157	ILMN_2343047	123413678	0.0788687	0.0111303	1.38091e-12	0.00290153	20	0.643745	0.101654	2.40854e-10	0.00365741	20	0.114536	0.0188714	1.28447e-09	0.000458463	20	rs655293	123528405	A	G	rs12811109	123471094	G	A	rs641760	123518866	T	C	0
Height	12	ABCB9	cg09084244	123757860	ILMN_2343047	123413678	0.0119491	0.00218243	4.37189e-08	7.56113e-18	20	0.124794	0.0197036	2.39563e-10	0.000555593	20	0.114536	0.0188714	1.28447e-09	0.000458463	20	rs10846489	123743927	A	G	rs4553407	123750748	C	G	rs641760	123518866	T	C	0
Height	12	ABCB9	cg10672416	123718706	ILMN_2343047	123413678	-0.0646761	0.010596	1.03572e-09	2.45007e-06	20	-0.544241	0.0876523	5.32937e-10	0.130792	20	0.114536	0.0188714	1.28447e-09	0.000458463	20	rs4460848	123677810	G	A	rs1609520	123735937	A	G	rs641760	123518866	T	C	0
Height	12	ABCB9	cg13010344	123464640	ILMN_2343047	123413678	0.0227903	0.00394611	7.67743e-09	1.78119e-15	20	0.245726	0.0352876	3.31833e-12	0.013847	20	0.114536	0.0188714	1.28447e-09	0.000458463	20	rs4148863	123569375	G	A	rs4148863	123569375	G	A	rs641760	123518866	T	C	0
Height	12	ABCB9	cg16389456	123636548	ILMN_2343047	123413678	0.0989602	0.0155791	2.12354e-10	0.0440799	20	0.818524	0.138385	3.32197e-09	0.00155637	20	0.114536	0.0188714	1.28447e-09	0.000458463	20	rs655293	123528405	A	G	rs655293	123528405	A	G	rs641760	123518866	T	C	0
Height	12	ABCB9	cg16427983	123453858	ILMN_2343047	123413678	-0.0974315	0.0151605	1.30438e-10	0.00866814	19	-0.805879	0.134878	2.30269e-09	0.00481396	20	0.114536	0.0188714	1.28447e-09	0.000458463	20	rs655293	123528405	A	G	rs655293	123528405	A	G	rs641760	123518866	T	C	0
Height	12	ABCB9	cg21745287	123464511	ILMN_2343047	123413678	0.0186937	0.00319892	5.10363e-09	6.10524e-16	20	0.201557	0.028451	1.39697e-12	0.0152782	20	0.114536	0.0188714	1.28447e-09	0.000458463	20	rs4148863	123569375	G	A	rs4148863	123569375	G	A	rs641760	123518866	T	C	0
Height	12	ABCB9	cg27473871	123636279	ILMN_2343047	123413678	0.095604	0.0148203	1.11202e-10	0.0368544	20	0.649159	0.114314	1.35691e-08	0.00105718	20	0.114536	0.0188714	1.28447e-09	0.000458463	20	rs1727294	123616514	G	A	rs1727318	123621210	C	T	rs641760	123518866	T	C	0
Height	12	ARL6IP4	cg01687878	123616817	ILMN_2393144	123467218	0.0292775	0.00515838	1.3811e-08	2.65337e-11	20	-0.372043	0.0473641	3.99914e-15	0.660666	20	-0.072766	0.014603	6.26208e-07	1.28479e-05	18	rs1051434	123641200	T	C	rs1790134	123697898	C	T	rs7957096	123544878	A	G	0
Height	12	ARL6IP4	cg02203224	123464087	ILMN_2393144	123467218	0.0344669	0.00620525	2.7844e-08	1.11164e-12	20	-0.463463	0.0609122	2.76865e-14	0.775343	20	-0.072766	0.014603	6.26208e-07	1.28479e-05	18	rs4148863	123569375	G	A	rs4148862	123568619	C	A	rs7957096	123544878	A	G	0
Height	12	ARL6IP4	cg07644039	123464150	ILMN_2393144	123467218	0.133848	0.0231148	7.0142e-09	3.4152e-15	20	-1.7745	0.208598	1.78804e-17	0.288816	20	-0.072766	0.014603	6.26208e-07	1.28479e-05	18	rs1790121	123604492	A	G	rs1790122	123606739	A	G	rs7957096	123544878	A	G	0
Height	12	ARL6IP4	cg08176694	123519157	ILMN_2393144	123467218	0.0788687	0.0111303	1.38091e-12	0.00290153	20	-0.558261	0.0965976	7.50383e-09	0.0652427	20	-0.072766	0.014603	6.26208e-07	1.28479e-05	18	rs655293	123528405	A	G	rs12811109	123471094	G	A	rs7957096	123544878	A	G	0
Height	12	ARL6IP4	cg09084244	123757860	ILMN_2393144	123467218	0.0119491	0.00218243	4.37189e-08	7.56113e-18	20	-0.161038	0.0195665	1.86735e-16	0.00656878	20	-0.072766	0.014603	6.26208e-07	1.28479e-05	18	rs10846489	123743927	A	G	rs4553407	123750748	C	G	rs7957096	123544878	A	G	0
Height	12	ARL6IP4	cg10672416	123718706	ILMN_2393144	123467218	-0.0646761	0.010596	1.03572e-09	2.45007e-06	20	0.58937	0.0895301	4.61288e-11	0.199696	20	-0.072766	0.014603	6.26208e-07	1.28479e-05	18	rs4460848	123677810	G	A	rs1609520	123735937	A	G	rs7957096	123544878	A	G	0
Height	12	ARL6IP4	cg13010344	123464640	ILMN_2393144	123467218	0.0227903	0.00394611	7.67743e-09	1.78119e-15	20	-0.300808	0.0357011	3.58494e-17	0.37016	20	-0.072766	0.014603	6.26208e-07	1.28479e-05	18	rs4148863	123569375	G	A	rs4148863	123569375	G	A	rs7957096	123544878	A	G	0
Height	12	ARL6IP4	cg16389456	123636548	ILMN_2393144	123467218	0.0989602	0.0155791	2.12354e-10	0.0440799	20	-0.77308	0.134173	8.3206e-09	0.589989	20	-0.072766	0.014603	6.26208e-07	1.28479e-05	18	rs655293	123528405	A	G	rs655293	123528405	A	G	rs7957096	123544878	A	G	0
Height	12	ARL6IP4	cg16427983	123453858	ILMN_2393144	123467218	-0.0974315	0.0151605	1.30438e-10	0.00866814	19	0.761138	0.130841	5.98124e-09	0.387415	20	-0.072766	0.014603	6.26208e-07	1.28479e-05	18	rs655293	123528405	A	G	rs655293	123528405	A	G	rs7957096	123544878	A	G	0
Height	12	ARL6IP4	cg21745287	123464511	ILMN_2393144	123467218	0.0186937	0.00319892	5.10363e-09	6.10524e-16	20	-0.246737	0.0285497	5.50507e-18	0.362896	20	-0.072766	0.014603	6.26208e-07	1.28479e-05	18	rs4148863	123569375	G	A	rs4148863	123569375	G	A	rs7957096	123544878	A	G	0
Height	12	ARL6IP4	cg27473871	123636279	ILMN_2393144	123467218	0.095604	0.0148203	1.11202e-10	0.0368544	20	-0.674018	0.115413	5.21852e-09	0.0116542	20	-0.072766	0.014603	6.26208e-07	1.28479e-05	18	rs1727294	123616514	G	A	rs1727318	123621210	C	T	rs7957096	123544878	A	G	0
Height	12	MPHOSPH9	cg01687878	123616817	ILMN_1654421	123645687	0.0292775	0.00515838	1.3811e-08	2.65337e-11	20	0.276785	0.045528	1.20604e-09	5.19881e-05	20	0.124157	0.0191126	8.2421e-11	0.222527	18	rs1051434	123641200	T	C	rs1790134	123697898	C	T	rs884548	123634122	A	G	0
Height	12	MPHOSPH9	cg02203224	123464087	ILMN_1654421	123645687	0.0344669	0.00620525	2.7844e-08	1.11164e-12	20	0.327056	0.0571711	1.0612e-08	0.0034708	20	0.124157	0.0191126	8.2421e-11	0.222527	18	rs4148863	123569375	G	A	rs4148862	123568619	C	A	rs884548	123634122	A	G	0
Height	12	MPHOSPH9	cg07644039	123464150	ILMN_1654421	123645687	0.133848	0.0231148	7.0142e-09	3.4152e-15	20	1.23872	0.202665	9.82963e-10	0.000300395	20	0.124157	0.0191126	8.2421e-11	0.222527	18	rs1790121	123604492	A	G	rs1790122	123606739	A	G	rs884548	123634122	A	G	0
Height	12	MPHOSPH9	cg08176694	123519157	ILMN_1654421	123645687	0.0788687	0.0111303	1.38091e-12	0.00290153	20	0.6551	0.101652	1.15953e-10	0.208748	20	0.124157	0.0191126	8.2421e-11	0.222527	18	rs655293	123528405	A	G	rs12811109	123471094	G	A	rs884548	123634122	A	G	0
Height	12	MPHOSPH9	cg09084244	123757860	ILMN_1654421	123645687	0.0119491	0.00218243	4.37189e-08	7.56113e-18	20	0.110909	0.0195078	1.30519e-08	1.21181e-06	20	0.124157	0.0191126	8.2421e-11	0.222527	18	rs10846489	123743927	A	G	rs4553407	123750748	C	G	rs884548	123634122	A	G	0
Height	12	MPHOSPH9	cg10672416	123718706	ILMN_1654421	123645687	-0.0646761	0.010596	1.03572e-09	2.45007e-06	20	-0.529442	0.0863294	8.63382e-10	0.00324399	20	0.124157	0.0191126	8.2421e-11	0.222527	18	rs4460848	123677810	G	A	rs1609520	123735937	A	G	rs884548	123634122	A	G	0
Height	12	MPHOSPH9	cg13010344	123464640	ILMN_1654421	123645687	0.0227903	0.00394611	7.67743e-09	1.78119e-15	20	0.214476	0.0346443	5.98555e-10	8.95919e-05	20	0.124157	0.0191126	8.2421e-11	0.222527	18	rs4148863	123569375	G	A	rs4148863	123569375	G	A	rs884548	123634122	A	G	0
Height	12	MPHOSPH9	cg16389456	123636548	ILMN_1654421	123645687	0.0989602	0.0155791	2.12354e-10	0.0440799	20	0.837228	0.139206	1.80667e-09	0.66142	20	0.124157	0.0191126	8.2421e-11	0.222527	18	rs655293	123528405	A	G	rs655293	123528405	A	G	rs884548	123634122	A	G	1
Height	12	MPHOSPH9	cg16427983	123453858	ILMN_1654421	123645687	-0.0974315	0.0151605	1.30438e-10	0.00866814	19	-0.824294	0.135632	1.22114e-09	0.719761	20	0.124157	0.0191126	8.2421e-11	0.222527	18	rs655293	123528405	A	G	rs655293	123528405	A	G	rs884548	123634122	A	G	0
Height	12	MPHOSPH9	cg21745287	123464511	ILMN_1654421	123645687	0.0186937	0.00319892	5.10363e-09	6.10524e-16	20	0.175924	0.0280346	3.49095e-10	3.76878e-05	20	0.124157	0.0191126	8.2421e-11	0.222527	18	rs4148863	123569375	G	A	rs4148863	123569375	G	A	rs884548	123634122	A	G	0
Height	12	MPHOSPH9	cg27473871	123636279	ILMN_1654421	123645687	0.095604	0.0148203	1.11202e-10	0.0368544	20	0.753476	0.121001	4.75448e-10	0.041048	20	0.124157	0.0191126	8.2421e-11	0.222527	18	rs1727294	123616514	G	A	rs1727318	123621210	C	T	rs884548	123634122	A	G	1
Height	13	N4BP2L2	cg00827893	33162946	ILMN_1737561	33007033	-0.0590052	0.011686	4.43582e-07	0.2174	20	1.12068	0.150663	1.02008e-13	0.00033613	20	-0.043009	0.00693618	5.62208e-10	0.386293	20	rs2032495	33204742	T	C	rs2032495	33204742	T	C	rs2010997	33070506	A	G	0
Height	13	N4BP2L2	cg00827893	33162946	ILMN_1797893	33091278	-0.0590052	0.011686	4.43582e-07	0.2174	20	-2.56464	0.288054	5.41903e-19	0.000281844	20	0.0205111	0.00312876	5.5387e-11	0.530158	20	rs2032495	33204742	T	C	rs2032495	33204742	T	C	rs9337	33091241	C	G	0
Height	13	PDS5B	cg00827893	33162946	ILMN_1675695	33349791	-0.0590052	0.011686	4.43582e-07	0.2174	20	0.715635	0.117415	1.09491e-09	0.132335	20	-0.0776106	0.0157874	8.83313e-07	0.0296536	20	rs2032495	33204742	T	C	rs2032495	33204742	T	C	rs9596222	33341817	G	A	1
Height	13	PDS5B	cg00827893	33162946	ILMN_1746696	33351865	-0.0590052	0.011686	4.43582e-07	0.2174	20	-1.08762	0.146984	1.36596e-13	0.310897	20	0.0520174	0.0093318	2.48656e-08	0.0607783	20	rs2032495	33204742	T	C	rs2032495	33204742	T	C	rs4120131	33277086	T	C	1
Height	13	CDC16	cg01579912	115000226	ILMN_1727389	115037950	0.0375017	0.00616103	1.1511e-09	0.216997	20	-1.35679	0.0995335	2.60133e-42	0.00885436	20	-0.02594	0.00413066	3.38866e-10	0.20634	20	rs7319446	115029162	G	A	rs8002514	115002305	G	A	rs7994556	114998076	T	C	0
Height	13	CDC16	cg02115394	115000168	ILMN_1727389	115037950	0.0321418	0.00526649	1.04041e-09	0.468107	20	-1.20795	0.0811277	3.85949e-50	0.0285894	20	-0.02594	0.00413066	3.38866e-10	0.20634	20	rs7982373	115007089	A	G	rs8002514	115002305	G	A	rs7994556	114998076	T	C	1
Height	13	CDC16	cg04118910	114875170	ILMN_1727389	115037950	0.0201654	0.0039769	3.96498e-07	0.000353817	20	-0.381747	0.0497758	1.72895e-14	6.96041e-11	20	-0.02594	0.00413066	3.38866e-10	0.20634	20	rs7995373	114875618	C	G	rs9562116	114876521	G	C	rs7994556	114998076	T	C	0
Height	13	CDC16	cg21025488	115000149	ILMN_1727389	115037950	0.0295254	0.00478797	6.97799e-10	0.573136	20	-1.11067	0.0699169	7.97441e-57	0.00556464	20	-0.02594	0.00413066	3.38866e-10	0.20634	20	rs7994573	115008388	T	C	rs8002514	115002305	G	A	rs7994556	114998076	T	C	0
Height	13	CDC16	cg22958605	115000234	ILMN_1727389	115037950	0.0307262	0.00491208	3.96902e-10	0.478109	20	-1.10911	0.0694984	2.47803e-57	0.0561606	20	-0.02594	0.00413066	3.38866e-10	0.20634	20	rs7319446	115029162	G	A	rs8002514	115002305	G	A	rs7994556	114998076	T	C	1
Height	13	CDC16	cg23411036	115085339	ILMN_1727389	115037950	-0.0699159	0.0133315	1.56764e-07	0.263662	17	1.92437	0.230345	6.58253e-17	0.0597836	20	-0.02594	0.00413066	3.38866e-10	0.20634	20	rs7319446	115029162	G	A	rs9525326	115075715	A	G	rs7994556	114998076	T	C	1
Height	13	CDC16	cg24890222	115000162	ILMN_1727389	115037950	0.0304175	0.00494786	7.86594e-10	0.570306	20	-1.17003	0.0746152	2.04444e-55	0.0206471	20	-0.02594	0.00413066	3.38866e-10	0.20634	20	rs7994573	115008388	T	C	rs7987485	115006932	T	C	rs7994556	114998076	T	C	1
Height	13	CDC16	cg01579912	115000226	ILMN_2256765	115038000	0.0375017	0.00616103	1.1511e-09	0.216997	20	-1.38056	0.100761	9.96925e-43	0.00632489	20	-0.0256605	0.00408264	3.27291e-10	0.206472	20	rs7319446	115029162	G	A	rs8002514	115002305	G	A	rs9314909	115043016	C	T	0
Height	13	CDC16	cg02115394	115000168	ILMN_2256765	115038000	0.0321418	0.00526649	1.04041e-09	0.468107	20	-1.22911	0.0820467	9.83895e-51	0.027334	20	-0.0256605	0.00408264	3.27291e-10	0.206472	20	rs7982373	115007089	A	G	rs8002514	115002305	G	A	rs9314909	115043016	C	T	1
Height	13	CDC16	cg04118910	114875170	ILMN_2256765	115038000	0.0201654	0.0039769	3.96498e-07	0.000353817	20	-0.303778	0.048435	3.56722e-10	1.09216e-13	20	-0.0256605	0.00408264	3.27291e-10	0.206472	20	rs7995373	114875618	C	G	rs9562116	114876521	G	C	rs9314909	115043016	C	T	0
Height	13	CDC16	cg21025488	115000149	ILMN_2256765	115038000	0.0295254	0.00478797	6.97799e-10	0.573136	20	-1.13013	0.0706489	1.35429e-57	0.00462735	20	-0.0256605	0.00408264	3.27291e-10	0.206472	20	rs7994573	115008388	T	C	rs8002514	115002305	G	A	rs9314909	115043016	C	T	0
Height	13	CDC16	cg22958605	115000234	ILMN_2256765	115038000	0.0307262	0.00491208	3.96902e-10	0.478109	20	-1.12853	0.0702216	4.07165e-58	0.0518491	20	-0.0256605	0.00408264	3.27291e-10	0.206472	20	rs7319446	115029162	G	A	rs8002514	115002305	G	A	rs9314909	115043016	C	T	1
Height	13	CDC16	cg23411036	115085339	ILMN_2256765	115038000	-0.0699159	0.0133315	1.56764e-07	0.263662	17	1.91887	0.229758	6.72848e-17	0.0855601	20	-0.0256605	0.00408264	3.27291e-10	0.206472	20	rs7319446	115029162	G	A	rs9525326	115075715	A	G	rs9314909	115043016	C	T	1
Height	13	CDC16	cg24890222	115000162	ILMN_2256765	115038000	0.0304175	0.00494786	7.86594e-10	0.570306	20	-1.1898	0.0753943	4.20569e-56	0.0156944	20	-0.0256605	0.00408264	3.27291e-10	0.206472	20	rs7994573	115008388	T	C	rs7987485	115006932	T	C	rs9314909	115043016	C	T	1
Height	13	CDC16	cg01579912	115000226	ILMN_2339796	115038061	0.0375017	0.00616103	1.1511e-09	0.216997	20	-1.37341	0.100347	1.22052e-42	0.0254818	20	-0.0253168	0.00402535	3.18828e-10	0.212048	20	rs7319446	115029162	G	A	rs8002514	115002305	G	A	rs7994556	114998076	T	C	1
Height	13	CDC16	cg02115394	115000168	ILMN_2339796	115038061	0.0321418	0.00526649	1.04041e-09	0.468107	20	-1.22274	0.0817264	1.31335e-50	0.0720043	20	-0.0253168	0.00402535	3.18828e-10	0.212048	20	rs7982373	115007089	A	G	rs8002514	115002305	G	A	rs7994556	114998076	T	C	1
Height	13	CDC16	cg04118910	114875170	ILMN_2339796	115038061	0.0201654	0.0039769	3.96498e-07	0.000353817	20	-0.344083	0.0490176	2.22523e-12	5.73375e-14	20	-0.0253168	0.00402535	3.18828e-10	0.212048	20	rs7995373	114875618	C	G	rs9562116	114876521	G	C	rs7994556	114998076	T	C	0
Height	13	CDC16	cg21025488	115000149	ILMN_2339796	115038061	0.0295254	0.00478797	6.97799e-10	0.573136	20	-1.12427	0.0703857	1.97077e-57	0.018634	20	-0.0253168	0.00402535	3.18828e-10	0.212048	20	rs7994573	115008388	T	C	rs8002514	115002305	G	A	rs7994556	114998076	T	C	1
Height	13	CDC16	cg22958605	115000234	ILMN_2339796	115038061	0.0307262	0.00491208	3.96902e-10	0.478109	20	-1.12269	0.0699609	5.9669e-58	0.121454	20	-0.0253168	0.00402535	3.18828e-10	0.212048	20	rs7319446	115029162	G	A	rs8002514	115002305	G	A	rs7994556	114998076	T	C	1
Height	13	CDC16	cg23411036	115085339	ILMN_2339796	115038061	-0.0699159	0.0133315	1.56764e-07	0.263662	17	1.90023	0.227847	7.43277e-17	0.0565211	20	-0.0253168	0.00402535	3.18828e-10	0.212048	20	rs7319446	115029162	G	A	rs9525326	115075715	A	G	rs7994556	114998076	T	C	1
Height	13	CDC16	cg24890222	115000162	ILMN_2339796	115038061	0.0304175	0.00494786	7.86594e-10	0.570306	20	-1.19616	0.0756203	2.33653e-56	0.0619317	20	-0.0253168	0.00402535	3.18828e-10	0.212048	20	rs7994573	115008388	T	C	rs7987485	115006932	T	C	rs7994556	114998076	T	C	1
Height	14	MAX	cg16583315	65563665	ILMN_1802457	65550723	0.0293745	0.00438607	2.12418e-11	0.157778	20	0.385259	0.0420504	5.10205e-20	8.5132e-09	20	0.0587396	0.0103741	1.4949e-08	0.0211426	20	rs942628	65539463	C	G	rs942628	65539463	C	G	rs7156617	65541381	A	G	0
Height	14	MAX	cg16583315	65563665	ILMN_2363426	65560476	0.0293745	0.00438607	2.12418e-11	0.157778	20	0.275513	0.0402623	7.75778e-12	0.01112	20	0.092282	0.0188197	9.41549e-07	0.187441	20	rs942628	65539463	C	G	rs942628	65539463	C	G	rs7156617	65541381	A	G	1
Height	14	TRIP11	cg14974772	92414425	ILMN_1658144	92436050	-0.065073	0.0107341	1.34202e-09	0.000394513	20	0.917792	0.119382	1.49644e-14	0.00153388	20	-0.0698525	0.0103678	1.61177e-11	0.0963929	20	rs17806016	92423810	A	G	rs17806016	92423810	A	G	rs10147971	92466111	T	C	0
Height	14	ATXN3	cg14974772	92414425	ILMN_2393497	92537300	-0.065073	0.0107341	1.34202e-09	0.000394513	20	1.20118	0.141515	2.10227e-17	6.44185e-05	20	-0.0529823	0.00697735	3.11472e-14	0.0146687	20	rs17806016	92423810	A	G	rs17806016	92423810	A	G	rs2896190	92495536	G	A	0
Height	14	ANKRD9	cg16727416	102974979	ILMN_2048607	102973263	0.0634487	0.0109132	6.1024e-09	0.0914032	20	1.39085	0.154684	2.43806e-19	1.49746e-06	20	0.0251053	0.00549015	4.81293e-06	0.000149824	20	rs942024	102979463	C	T	rs8007356	102975266	G	A	rs1044502	102965897	A	G	0
Height	14	ANKRD9	cg16787352	102975405	ILMN_2048607	102973263	0.0365437	0.00553088	3.91605e-11	0.136439	20	0.781203	0.0629085	2.08485e-35	2.14905e-13	20	0.0251053	0.00549015	4.81293e-06	0.000149824	20	rs8011721	102986388	C	G	rs8011721	102986388	C	G	rs1044502	102965897	A	G	0
Height	15	STOML1	cg02462661	74275622	ILMN_1801130	74275709	-0.0226411	0.00450719	5.078e-07	1.98575e-11	20	-0.370899	0.0433454	1.16016e-17	0.0287515	20	0.0609507	0.0135455	6.80504e-06	0.00763582	20	rs2507	74275676	A	G	rs11636934	74275170	A	G	rs2507	74275676	G	A	0
Height	15	STOML1	cg03328299	74281983	ILMN_1801130	74275709	0.0203578	0.00390716	1.88466e-07	0.000199343	20	0.309893	0.0373344	1.03701e-16	0.000395853	20	0.0609507	0.0135455	6.80504e-06	0.00763582	20	rs3816197	74282880	C	T	rs3816198	74284209	C	G	rs2507	74275676	G	A	0
Height	15	MAN2C1	cg25839482	75931953	ILMN_2111739	75648664	0.0258804	0.00505793	3.10775e-07	0.26384	20	1.22559	0.0756025	4.21977e-59	0.00140195	20	0.0219071	0.00399339	4.11491e-08	0.438704	20	rs9944207	75912889	A	T	rs9944207	75912889	A	T	rs4886446	75770521	T	G	0
Height	15	SCAND2	cg01503516	85202406	ILMN_1745917	85183639	-0.0208498	0.00391641	1.01671e-07	3.84078e-16	20	-0.300351	0.0390143	1.37692e-14	0.000729398	20	0.0820628	0.0145225	1.59762e-08	1.23874e-05	20	rs2175567	85200946	G	C	rs2175567	85200946	G	C	rs748455	85149575	C	T	0
Height	15	SCAND2	cg12863693	85201151	ILMN_1745917	85183639	0.0144603	0.00267236	6.26596e-08	1.15076e-17	20	0.208307	0.0261366	1.58791e-15	0.000253564	20	0.0820628	0.0145225	1.59762e-08	1.23874e-05	20	rs2175567	85200946	G	C	rs2175567	85200946	G	C	rs748455	85149575	C	T	0
Height	15	SCAND2	cg17173187	85201210	ILMN_1745917	85183639	0.0169047	0.00314186	7.4288e-08	1.28273e-17	20	0.24352	0.0309302	3.45657e-15	0.000208251	20	0.0820628	0.0145225	1.59762e-08	1.23874e-05	20	rs2175567	85200946	G	C	rs2175567	85200946	G	C	rs748455	85149575	C	T	0
Height	15	SCAND2	cg17866455	85173951	ILMN_1745917	85183639	-0.0515326	0.0103722	6.75355e-07	9.89306e-06	20	-0.733095	0.115114	1.90982e-10	9.50992e-08	20	0.0820628	0.0145225	1.59762e-08	1.23874e-05	20	rs7237	85186577	C	T	rs7237	85186577	C	T	rs748455	85149575	C	T	0
Height	15	SCAND2	cg18582073	85202042	ILMN_1745917	85183639	-0.0175254	0.0032634	7.86108e-08	1.88029e-16	20	-0.252461	0.032196	4.45609e-15	0.000640564	20	0.0820628	0.0145225	1.59762e-08	1.23874e-05	20	rs2175567	85200946	G	C	rs2175567	85200946	G	C	rs748455	85149575	C	T	0
Height	15	NMB	cg01503516	85202406	ILMN_2347592	85200459	-0.0208498	0.00391641	1.01671e-07	3.84078e-16	20	0.455033	0.041607	7.71687e-28	0.152061	20	-0.0458205	0.00919836	6.31321e-07	1.66808e-08	20	rs2175567	85200946	G	C	rs2175567	85200946	G	C	rs2175567	85200946	C	G	0
Height	15	NMB	cg12863693	85201151	ILMN_2347592	85200459	0.0144603	0.00267236	6.26596e-08	1.15076e-17	20	-0.315585	0.026836	6.293e-32	0.356785	20	-0.0458205	0.00919836	6.31321e-07	1.66808e-08	20	rs2175567	85200946	G	C	rs2175567	85200946	G	C	rs2175567	85200946	C	G	0
Height	15	NMB	cg17173187	85201210	ILMN_2347592	85200459	0.0169047	0.00314186	7.4288e-08	1.28273e-17	20	-0.368933	0.0322056	2.20503e-30	0.272661	20	-0.0458205	0.00919836	6.31321e-07	1.66808e-08	20	rs2175567	85200946	G	C	rs2175567	85200946	G	C	rs2175567	85200946	C	G	0
Height	15	NMB	cg17866455	85173951	ILMN_2347592	85200459	-0.0515326	0.0103722	6.75355e-07	9.89306e-06	20	1.07315	0.140293	2.0199e-14	0.00035381	20	-0.0458205	0.00919836	6.31321e-07	1.66808e-08	20	rs7237	85186577	C	T	rs7237	85186577	C	T	rs2175567	85200946	C	G	0
Height	15	NMB	cg18582073	85202042	ILMN_2347592	85200459	-0.0175254	0.0032634	7.86108e-08	1.88029e-16	20	0.382479	0.0336743	6.75241e-30	0.0572631	20	-0.0458205	0.00919836	6.31321e-07	1.66808e-08	20	rs2175567	85200946	G	C	rs2175567	85200946	G	C	rs2175567	85200946	C	G	0
Height	15	POLG	cg01877814	89879097	ILMN_2101930	89861774	-0.0257446	0.00420051	8.84737e-10	0.00190635	20	0.384068	0.0406268	3.27551e-21	0.124115	20	-0.0722506	0.0124155	5.90613e-09	0.331263	20	rs12899409	89868256	A	C	rs12899409	89868256	A	C	rs2238300	89851580	A	G	0
Height	15	POLG	cg24365117	89879190	ILMN_2101930	89861774	-0.0234615	0.00380175	6.77556e-10	0.00358631	20	0.350007	0.0364171	7.1788e-22	0.111783	20	-0.0722506	0.0124155	5.90613e-09	0.331263	20	rs12899409	89868256	A	C	rs12899409	89868256	A	C	rs2238300	89851580	A	G	0
Height	16	METRN	cg27144592	783916	ILMN_1712583	766971	0.0272651	0.00330185	1.48731e-16	0.064012	19	0.156157	0.0273167	1.08723e-08	0.444795	20	0.161409	0.0335187	1.46832e-06	0.692858	15	rs7205337	780339	A	G	rs13338700	781292	C	T	rs2071951	783004	C	T	1
Height	16	FAM173A	cg01468220	779026	ILMN_1773780	772431	0.0870384	0.0144367	1.65014e-09	0.0213339	14	1.03185	0.150124	6.27454e-12	0.244983	20	0.0858443	0.0132152	8.2562e-11	0.00644462	17	rs1406814	778024	T	C	rs3829492	781633	G	A	rs2071951	783004	C	T	0
Height	16	FAM173A	cg01579052	788035	ILMN_1773780	772431	-0.0439214	0.00581266	4.15105e-14	0.00529357	19	-0.430958	0.0517716	8.48786e-17	0.0100515	20	0.0858443	0.0132152	8.2562e-11	0.00644462	17	rs12597563	787738	G	C	rs12597563	787738	G	C	rs2071951	783004	C	T	0
Height	16	FAM173A	cg01680844	776501	ILMN_1773780	772431	0.0598393	0.00850266	1.95423e-12	0.00825926	19	0.712431	0.0843625	3.04379e-17	0.0130816	20	0.0858443	0.0132152	8.2562e-11	0.00644462	17	rs12448432	778820	G	A	rs12448432	778820	G	A	rs2071951	783004	C	T	0
Height	16	FAM173A	cg02949111	788184	ILMN_1773780	772431	-0.0427059	0.0056297	3.30377e-14	0.0146345	19	-0.419032	0.0500999	6.06647e-17	0.0364831	20	0.0858443	0.0132152	8.2562e-11	0.00644462	17	rs12597563	787738	G	C	rs12597563	787738	G	C	rs2071951	783004	C	T	0
Height	16	FAM173A	cg04050728	776416	ILMN_1773780	772431	0.0687085	0.0102481	2.02079e-11	0.00781404	16	0.745524	0.0983997	3.55035e-14	0.0241318	20	0.0858443	0.0132152	8.2562e-11	0.00644462	17	rs1406814	778024	T	C	rs1406815	778158	C	G	rs2071951	783004	C	T	0
Height	16	FAM173A	cg04861096	729354	ILMN_1773780	772431	0.0461662	0.0073735	3.8227e-10	5.33639e-05	20	0.375621	0.0637426	3.79745e-09	0.00013935	20	0.0858443	0.0132152	8.2562e-11	0.00644462	17	rs7205124	750107	C	T	rs11248944	741581	A	C	rs2071951	783004	C	T	0
Height	16	FAM173A	cg05542681	744328	ILMN_1773780	772431	-0.0375162	0.00578629	8.95408e-11	2.11186e-05	19	-0.330072	0.0510515	1.00979e-10	1.3734e-06	20	0.0858443	0.0132152	8.2562e-11	0.00644462	17	rs4984683	746884	A	C	rs12922098	747454	T	C	rs2071951	783004	C	T	0
Height	16	FAM173A	cg06320418	766888	ILMN_1773780	772431	0.0861048	0.0140944	1.00164e-09	0.0562806	16	0.990462	0.143012	4.3374e-12	0.077565	20	0.0858443	0.0132152	8.2562e-11	0.00644462	17	rs12448432	778820	G	A	rs2003832	769538	G	A	rs2071951	783004	C	T	0
Height	16	FAM173A	cg06661638	787323	ILMN_1773780	772431	-0.0969921	0.0167534	7.06423e-09	0.0365384	15	-1.15476	0.177652	8.02482e-11	0.0231692	20	0.0858443	0.0132152	8.2562e-11	0.00644462	17	rs12448432	778820	G	A	rs12448432	778820	G	A	rs2071951	783004	C	T	0
Height	16	FAM173A	cg06706068	835857	ILMN_1773780	772431	-0.0810854	0.0128979	3.24278e-10	0.0275965	17	-0.864991	0.122884	1.9348e-12	0.0338288	20	0.0858443	0.0132152	8.2562e-11	0.00644462	17	rs12448432	778820	G	A	rs1406815	778158	C	G	rs2071951	783004	C	T	0
Height	16	FAM173A	cg06860422	788079	ILMN_1773780	772431	-0.0397493	0.0051283	9.11901e-15	0.00348394	20	-0.410677	0.0457266	2.67955e-19	0.0268247	20	0.0858443	0.0132152	8.2562e-11	0.00644462	17	rs1406814	778024	T	C	rs1406814	778024	T	C	rs2071951	783004	C	T	0
Height	16	FAM173A	cg07243736	783730	ILMN_1773780	772431	0.0546856	0.00737219	1.19068e-13	0.0438845	18	0.538234	0.0637095	2.95717e-17	0.0179791	20	0.0858443	0.0132152	8.2562e-11	0.00644462	17	rs7205337	780339	A	G	rs7205337	780339	A	G	rs2071951	783004	C	T	0
Height	16	FAM173A	cg08100221	783800	ILMN_1773780	772431	0.0347809	0.00432143	8.38393e-16	0.0519089	19	0.342325	0.0363485	4.60342e-21	0.0391155	20	0.0858443	0.0132152	8.2562e-11	0.00644462	17	rs7205337	780339	A	G	rs7205337	780339	A	G	rs2071951	783004	C	T	0
Height	16	FAM173A	cg08492912	764759	ILMN_1773780	772431	-0.0641182	0.00929819	5.35746e-12	0.00196736	17	-0.763375	0.0930624	2.3481e-16	0.0366339	20	0.0858443	0.0132152	8.2562e-11	0.00644462	17	rs12448432	778820	G	A	rs12448432	778820	G	A	rs2071951	783004	C	T	0
Height	16	FAM173A	cg09510476	767325	ILMN_1773780	772431	0.106056	0.0194236	4.75648e-08	0.0956257	14	1.09574	0.187542	5.13792e-09	0.390816	20	0.0858443	0.0132152	8.2562e-11	0.00644462	17	rs1406814	778024	T	C	rs1406814	778024	T	C	rs2071951	783004	C	T	0
Height	16	FAM173A	cg10163825	776685	ILMN_1773780	772431	0.0925189	0.015657	3.43979e-09	0.111614	16	0.827623	0.136635	1.3854e-09	0.0302781	20	0.0858443	0.0132152	8.2562e-11	0.00644462	17	rs12597563	787738	G	C	rs73489324	764901	G	A	rs2071951	783004	C	T	0
Height	16	FAM173A	cg10179297	787799	ILMN_1773780	772431	-0.0447509	0.00593601	4.74013e-14	0.00235394	16	-0.412967	0.0520349	2.08235e-15	0.000527368	20	0.0858443	0.0132152	8.2562e-11	0.00644462	17	rs12597563	787738	G	C	rs10794640	789618	G	A	rs2071951	783004	C	T	0
Height	16	FAM173A	cg10791317	744622	ILMN_1773780	772431	-0.0655539	0.0114624	1.07138e-08	0.00708958	13	-0.569049	0.0989796	8.96891e-09	0.000603289	20	0.0858443	0.0132152	8.2562e-11	0.00644462	17	rs4984683	746884	A	C	rs11861214	746611	G	T	rs2071951	783004	C	T	0
Height	16	FAM173A	cg16443148	776667	ILMN_1773780	772431	0.070908	0.0107336	3.94308e-11	0.0535232	17	0.695752	0.0979772	1.23711e-12	0.0544772	20	0.0858443	0.0132152	8.2562e-11	0.00644462	17	rs12597563	787738	G	C	rs12597563	787738	G	C	rs2071951	783004	C	T	0
Height	16	FAM173A	cg16899442	776458	ILMN_1773780	772431	0.0623924	0.00898588	3.82831e-12	0.00633897	17	0.742827	0.0896776	1.198e-16	0.00901657	20	0.0858443	0.0132152	8.2562e-11	0.00644462	17	rs12448432	778820	G	A	rs12448432	778820	G	A	rs2071951	783004	C	T	0
Height	16	FAM173A	cg18653534	772142	ILMN_1773780	772431	-0.0874254	0.0144844	1.58152e-09	0.0993152	19	-1.04086	0.151842	7.13476e-12	1.72183e-05	20	0.0858443	0.0132152	8.2562e-11	0.00644462	17	rs12448432	778820	G	A	rs12448432	778820	G	A	rs2071951	783004	C	T	0
Height	16	FAM173A	cg22271663	743925	ILMN_1773780	772431	-0.0512445	0.00834503	8.21473e-10	0.000420752	20	-0.444974	0.0722029	7.14587e-10	1.14485e-05	20	0.0858443	0.0132152	8.2562e-11	0.00644462	17	rs4984683	746884	A	C	rs11861214	746611	G	T	rs2071951	783004	C	T	0
Height	16	FAM173A	cg26651775	764420	ILMN_1773780	772431	0.0910918	0.0161325	1.63756e-08	0.0201861	16	1.03026	0.163795	3.17574e-10	0.460244	20	0.0858443	0.0132152	8.2562e-11	0.00644462	17	rs3169403	769247	G	A	rs743987	769566	C	G	rs2071951	783004	C	T	0
Height	16	FAM173A	cg27144592	783916	ILMN_1773780	772431	0.0272651	0.00330185	1.48731e-16	0.064012	19	0.308163	0.0286819	6.31316e-27	0.001833	20	0.0858443	0.0132152	8.2562e-11	0.00644462	17	rs7205337	780339	A	G	rs13338700	781292	C	T	rs2071951	783004	C	T	0
Height	16	FAM173A	cg27436995	743998	ILMN_1773780	772431	-0.0330782	0.00501914	4.38617e-11	4.20698e-06	19	-0.290659	0.0442261	4.96042e-11	1.06685e-06	20	0.0858443	0.0132152	8.2562e-11	0.00644462	17	rs4984683	746884	A	C	rs12922098	747454	T	C	rs2071951	783004	C	T	0
Height	16	HAGHL	cg01468220	779026	ILMN_1793201	779545	0.0870384	0.0144367	1.65014e-09	0.0213339	14	0.678136	0.119868	1.53739e-08	0.074862	20	0.130183	0.0220752	3.69643e-09	0.329048	11	rs1406814	778024	T	C	rs3829492	781633	G	A	rs11648796	792190	G	A	1
Height	16	HAGHL	cg01579052	788035	ILMN_1793201	779545	-0.0439214	0.00581266	4.15105e-14	0.00529357	19	-0.322588	0.0488068	3.85624e-11	0.0649914	20	0.130183	0.0220752	3.69643e-09	0.329048	11	rs12597563	787738	G	C	rs12597563	787738	G	C	rs11648796	792190	G	A	0
Height	16	HAGHL	cg01680844	776501	ILMN_1793201	779545	0.0598393	0.00850266	1.95423e-12	0.00825926	19	0.491414	0.0735296	2.33761e-11	0.0393851	20	0.130183	0.0220752	3.69643e-09	0.329048	11	rs12448432	778820	G	A	rs12448432	778820	G	A	rs11648796	792190	G	A	0
Height	16	HAGHL	cg02949111	788184	ILMN_1793201	779545	-0.0427059	0.0056297	3.30377e-14	0.0146345	19	-0.313661	0.0473142	3.37243e-11	0.0904034	20	0.130183	0.0220752	3.69643e-09	0.329048	11	rs12597563	787738	G	C	rs12597563	787738	G	C	rs11648796	792190	G	A	1
Height	16	HAGHL	cg04050728	776416	ILMN_1793201	779545	0.0687085	0.0102481	2.02079e-11	0.00781404	16	0.569472	0.0875791	7.90606e-11	0.0730597	20	0.130183	0.0220752	3.69643e-09	0.329048	11	rs1406814	778024	T	C	rs1406815	778158	C	G	rs11648796	792190	G	A	0
Height	16	HAGHL	cg06320418	766888	ILMN_1793201	779545	0.0861048	0.0140944	1.00164e-09	0.0562806	16	0.692253	0.118428	5.05467e-09	0.0813631	20	0.130183	0.0220752	3.69643e-09	0.329048	11	rs12448432	778820	G	A	rs2003832	769538	G	A	rs11648796	792190	G	A	1
Height	16	HAGHL	cg06706068	835857	ILMN_1793201	779545	-0.0810854	0.0128979	3.24278e-10	0.0275965	17	-0.660728	0.107381	7.59879e-10	0.148946	20	0.130183	0.0220752	3.69643e-09	0.329048	11	rs12448432	778820	G	A	rs1406815	778158	C	G	rs11648796	792190	G	A	1
Height	16	HAGHL	cg06860422	788079	ILMN_1793201	779545	-0.0397493	0.0051283	9.11901e-15	0.00348394	20	-0.321429	0.0433723	1.25406e-13	0.143837	20	0.130183	0.0220752	3.69643e-09	0.329048	11	rs1406814	778024	T	C	rs1406814	778024	T	C	rs11648796	792190	G	A	0
Height	16	HAGHL	cg07243736	783730	ILMN_1793201	779545	0.0546856	0.00737219	1.19068e-13	0.0438845	18	0.416016	0.0589834	1.74959e-12	0.0953058	20	0.130183	0.0220752	3.69643e-09	0.329048	11	rs7205337	780339	A	G	rs7205337	780339	A	G	rs11648796	792190	G	A	1
Height	16	HAGHL	cg08100221	783800	ILMN_1793201	779545	0.0347809	0.00432143	8.38393e-16	0.0519089	19	0.264593	0.0348676	3.23589e-14	0.121351	20	0.130183	0.0220752	3.69643e-09	0.329048	11	rs7205337	780339	A	G	rs7205337	780339	A	G	rs11648796	792190	G	A	1
Height	16	HAGHL	cg08492912	764759	ILMN_1793201	779545	-0.0641182	0.00929819	5.35746e-12	0.00196736	17	-0.526553	0.0802514	5.33422e-11	0.0127021	20	0.130183	0.0220752	3.69643e-09	0.329048	11	rs12448432	778820	G	A	rs12448432	778820	G	A	rs11648796	792190	G	A	0
Height	16	HAGHL	cg10163825	776685	ILMN_1793201	779545	0.0925189	0.015657	3.43979e-09	0.111614	16	0.708925	0.126176	1.92561e-08	0.387894	20	0.130183	0.0220752	3.69643e-09	0.329048	11	rs12597563	787738	G	C	rs73489324	764901	G	A	rs11648796	792190	G	A	1
Height	16	HAGHL	cg10179297	787799	ILMN_1793201	779545	-0.0447509	0.00593601	4.74013e-14	0.00235394	16	-0.31651	0.0493788	1.45684e-10	0.0242245	20	0.130183	0.0220752	3.69643e-09	0.329048	11	rs12597563	787738	G	C	rs10794640	789618	G	A	rs11648796	792190	G	A	0
Height	16	HAGHL	cg16443148	776667	ILMN_1793201	779545	0.070908	0.0107336	3.94308e-11	0.0535232	17	0.520796	0.0875963	2.75766e-09	0.165009	20	0.130183	0.0220752	3.69643e-09	0.329048	11	rs12597563	787738	G	C	rs12597563	787738	G	C	rs11648796	792190	G	A	1
Height	16	HAGHL	cg16899442	776458	ILMN_1793201	779545	0.0623924	0.00898588	3.82831e-12	0.00633897	17	0.51238	0.0776067	4.04912e-11	0.21408	20	0.130183	0.0220752	3.69643e-09	0.329048	11	rs12448432	778820	G	A	rs12448432	778820	G	A	rs11648796	792190	G	A	0
Height	16	HAGHL	cg18653534	772142	ILMN_1793201	779545	-0.0874254	0.0144844	1.58152e-09	0.0993152	19	-0.717957	0.123622	6.33354e-09	6.06417e-05	20	0.130183	0.0220752	3.69643e-09	0.329048	11	rs12448432	778820	G	A	rs12448432	778820	G	A	rs11648796	792190	G	A	0
Height	16	HAGHL	cg26651775	764420	ILMN_1793201	779545	0.0910918	0.0161325	1.63756e-08	0.0201861	16	0.785825	0.140342	2.15138e-08	0.129136	20	0.130183	0.0220752	3.69643e-09	0.329048	11	rs3169403	769247	G	A	rs743987	769566	C	G	rs11648796	792190	G	A	1
Height	16	HAGHL	cg27144592	783916	ILMN_1793201	779545	0.0272651	0.00330185	1.48731e-16	0.064012	19	0.212888	0.0276511	1.37076e-14	0.0671294	20	0.130183	0.0220752	3.69643e-09	0.329048	11	rs7205337	780339	A	G	rs13338700	781292	C	T	rs11648796	792190	G	A	1
Height	16	NARFL	cg01579052	788035	ILMN_1813833	780038	-0.0439214	0.00581266	4.15105e-14	0.00529357	19	-0.278918	0.0487865	1.08345e-08	0.0459642	20	0.125305	0.0227154	3.46222e-08	0.139209	18	rs12597563	787738	G	C	rs12597563	787738	G	C	rs2071951	783004	C	T	0
Height	16	NARFL	cg01680844	776501	ILMN_1813833	780038	0.0598393	0.00850266	1.95423e-12	0.00825926	19	0.438554	0.0724678	1.43318e-09	0.100926	20	0.125305	0.0227154	3.46222e-08	0.139209	18	rs12448432	778820	G	A	rs12448432	778820	G	A	rs2071951	783004	C	T	0
Height	16	NARFL	cg02949111	788184	ILMN_1813833	780038	-0.0427059	0.0056297	3.30377e-14	0.0146345	19	-0.2712	0.0473303	1.00471e-08	0.0987553	20	0.125305	0.0227154	3.46222e-08	0.139209	18	rs12597563	787738	G	C	rs12597563	787738	G	C	rs2071951	783004	C	T	1
Height	16	NARFL	cg04050728	776416	ILMN_1813833	780038	0.0687085	0.0102481	2.02079e-11	0.00781404	16	0.492702	0.0848229	6.29972e-09	0.0437779	20	0.125305	0.0227154	3.46222e-08	0.139209	18	rs1406814	778024	T	C	rs1406815	778158	C	G	rs2071951	783004	C	T	0
Height	16	NARFL	cg06860422	788079	ILMN_1813833	780038	-0.0397493	0.0051283	9.11901e-15	0.00348394	20	-0.269925	0.0431799	4.07407e-10	0.0918511	20	0.125305	0.0227154	3.46222e-08	0.139209	18	rs1406814	778024	T	C	rs1406814	778024	T	C	rs2071951	783004	C	T	0
Height	16	NARFL	cg07243736	783730	ILMN_1813833	780038	0.0546856	0.00737219	1.19068e-13	0.0438845	18	0.379251	0.0587458	1.07653e-10	0.491456	20	0.125305	0.0227154	3.46222e-08	0.139209	18	rs7205337	780339	A	G	rs7205337	780339	A	G	rs2071951	783004	C	T	1
Height	16	NARFL	cg08100221	783800	ILMN_1813833	780038	0.0347809	0.00432143	8.38393e-16	0.0519089	19	0.24121	0.0351682	6.94657e-12	0.619818	20	0.125305	0.0227154	3.46222e-08	0.139209	18	rs7205337	780339	A	G	rs7205337	780339	A	G	rs2071951	783004	C	T	1
Height	16	NARFL	cg08492912	764759	ILMN_1813833	780038	-0.0641182	0.00929819	5.35746e-12	0.00196736	17	-0.469914	0.0788348	2.51093e-09	0.0549284	20	0.125305	0.0227154	3.46222e-08	0.139209	18	rs12448432	778820	G	A	rs12448432	778820	G	A	rs2071951	783004	C	T	0
Height	16	NARFL	cg10179297	787799	ILMN_1813833	780038	-0.0447509	0.00593601	4.74013e-14	0.00235394	16	-0.295306	0.0497586	2.94256e-09	0.0375629	20	0.125305	0.0227154	3.46222e-08	0.139209	18	rs12597563	787738	G	C	rs10794640	789618	G	A	rs2071951	783004	C	T	0
Height	16	NARFL	cg16899442	776458	ILMN_1813833	780038	0.0623924	0.00898588	3.82831e-12	0.00633897	17	0.457266	0.0763201	2.08024e-09	0.0850374	20	0.125305	0.0227154	3.46222e-08	0.139209	18	rs12448432	778820	G	A	rs12448432	778820	G	A	rs2071951	783004	C	T	0
Height	16	NARFL	cg27144592	783916	ILMN_1813833	780038	0.0272651	0.00330185	1.48731e-16	0.064012	19	0.204165	0.0280608	3.44389e-13	0.346446	20	0.125305	0.0227154	3.46222e-08	0.139209	18	rs7205337	780339	A	G	rs13338700	781292	C	T	rs2071951	783004	C	T	1
Height	16	MLST8	cg01701585	2263913	ILMN_1789240	2259221	0.115335	0.019903	6.83768e-09	0.0171402	15	0.942753	0.156329	1.63376e-09	0.000129658	20	0.0866492	0.0139181	4.79556e-10	0.0043351	10	rs26868	2249376	T	A	rs26870	2248229	C	A	rs26828	2244531	T	C	0
Height	16	MLST8	cg02248941	2239361	ILMN_1789240	2259221	0.0609945	0.00879092	3.96693e-12	0.0165755	19	0.705585	0.0882602	1.30227e-15	0.00702074	20	0.0866492	0.0139181	4.79556e-10	0.0043351	10	rs27381	2239402	C	T	rs26828	2244531	T	C	rs26828	2244531	T	C	0
Height	16	MLST8	cg03689568	2259923	ILMN_1789240	2259221	-0.0501192	0.00726616	5.2883e-12	0.00342362	17	-0.416586	0.0607021	6.7523e-12	0.000752794	20	0.0866492	0.0139181	4.79556e-10	0.0043351	10	rs26848	2263516	A	G	rs26848	2263516	A	G	rs26828	2244531	T	C	0
Height	16	MLST8	cg05258689	2261168	ILMN_1789240	2259221	-0.0577695	0.0092	3.40107e-10	0.000390797	15	-0.566281	0.0834932	1.18229e-11	0.00276641	20	0.0866492	0.0139181	4.79556e-10	0.0043351	10	rs26849	2263146	G	A	rs26849	2263146	G	A	rs26828	2244531	T	C	0
Height	16	MLST8	cg07587117	2239488	ILMN_1789240	2259221	0.0659068	0.00955801	5.36932e-12	0.00869105	17	0.637648	0.0873196	2.82551e-13	0.0497068	20	0.0866492	0.0139181	4.79556e-10	0.0043351	10	rs26873	2247362	C	T	rs26870	2248229	C	A	rs26828	2244531	T	C	0
Height	16	MLST8	cg25665528	2260870	ILMN_1789240	2259221	-0.0661599	0.0124964	1.19469e-07	0.00290421	13	-0.552318	0.0936336	3.66333e-09	0.00199241	18	0.0866492	0.0139181	4.79556e-10	0.0043351	10	rs1126	2262113	G	C	rs26855	2260935	G	A	rs26828	2244531	T	C	0
Height	16	C16orf79	cg03689568	2259923	ILMN_1759411	2259558	-0.0501192	0.00726616	5.2883e-12	0.00342362	17	0.327838	0.0584169	1.99955e-08	0.00095887	20	-0.110621	0.0210716	1.52304e-07	0.00336084	10	rs26848	2263516	A	G	rs26848	2263516	A	G	rs26849	2263146	A	G	0
Height	16	C16orf79	cg05258689	2261168	ILMN_1759411	2259558	-0.0577695	0.0092	3.40107e-10	0.000390797	15	0.522231	0.0816691	1.61091e-10	0.0349623	20	-0.110621	0.0210716	1.52304e-07	0.00336084	10	rs26849	2263146	G	A	rs26849	2263146	G	A	rs26849	2263146	A	G	0
Height	16	PGP	cg01701585	2263913	ILMN_2057566	2262157	0.115335	0.019903	6.83768e-09	0.0171402	15	-1.26917	0.190805	2.89813e-11	1.11299e-07	20	-0.0417547	0.00608284	6.67987e-12	6.4076e-08	14	rs26868	2249376	T	A	rs26870	2248229	C	A	rs26849	2263146	A	G	0
Height	16	PGP	cg02248941	2239361	ILMN_2057566	2262157	0.0609945	0.00879092	3.96693e-12	0.0165755	19	-1.17433	0.117306	1.3662e-23	0.000138767	20	-0.0417547	0.00608284	6.67987e-12	6.4076e-08	14	rs27381	2239402	C	T	rs26828	2244531	T	C	rs26849	2263146	A	G	0
Height	16	PGP	cg03689568	2259923	ILMN_2057566	2262157	-0.0501192	0.00726616	5.2883e-12	0.00342362	17	0.837137	0.0781657	9.15871e-27	2.15578e-09	20	-0.0417547	0.00608284	6.67987e-12	6.4076e-08	14	rs26848	2263516	A	G	rs26848	2263516	A	G	rs26849	2263146	A	G	0
Height	16	PGP	cg05258689	2261168	ILMN_2057566	2262157	-0.0577695	0.0092	3.40107e-10	0.000390797	15	1.38355	0.1341	5.88537e-25	0.000536862	20	-0.0417547	0.00608284	6.67987e-12	6.4076e-08	14	rs26849	2263146	G	A	rs26849	2263146	G	A	rs26849	2263146	A	G	0
Height	16	PGP	cg07587117	2239488	ILMN_2057566	2262157	0.0659068	0.00955801	5.36932e-12	0.00869105	17	-0.858425	0.101052	1.98103e-17	4.76275e-08	20	-0.0417547	0.00608284	6.67987e-12	6.4076e-08	14	rs26873	2247362	C	T	rs26870	2248229	C	A	rs26849	2263146	A	G	0
Height	16	PGP	cg25665528	2260870	ILMN_2057566	2262157	-0.0661599	0.0124964	1.19469e-07	0.00290421	13	1.05289	0.127272	1.30883e-16	6.10964e-07	18	-0.0417547	0.00608284	6.67987e-12	6.4076e-08	14	rs1126	2262113	G	C	rs26855	2260935	G	A	rs26849	2263146	A	G	0
Height	16	ZNF213	cg02512168	3163228	ILMN_1758337	3192699	0.028077	0.00549254	3.19023e-07	0.103834	20	1.18045	0.0824271	1.61335e-46	0.257804	20	0.0235196	0.00451702	1.92028e-07	0.143361	20	rs9922546	3167795	A	C	rs9922546	3167795	A	C	rs2735537	3191356	A	G	1
Height	16	ZNF213	cg04635334	3210225	ILMN_1758337	3192699	-0.0325067	0.00645321	4.72162e-07	0.0503326	20	-1.21259	0.0949184	2.25894e-37	0.000115538	20	0.0235196	0.00451702	1.92028e-07	0.143361	20	rs2238385	3199118	C	T	rs2735524	3207184	A	G	rs2735537	3191356	A	G	0
Height	16	ZNF213	cg05225996	3163017	ILMN_1758337	3192699	0.0237375	0.00458049	2.19149e-07	0.0225507	20	0.998007	0.0618611	1.49503e-58	8.92704e-05	20	0.0235196	0.00451702	1.92028e-07	0.143361	20	rs9922546	3167795	A	C	rs9922546	3167795	A	C	rs2735537	3191356	A	G	0
Height	16	AKTIP	cg02965178	53538660	ILMN_2377240	53525860	-0.0227241	0.00392308	6.93825e-09	0.517	20	-1.00496	0.0526652	3.56095e-81	0.00594404	20	0.0230658	0.00378101	1.05779e-09	0.132438	20	rs7189819	53536345	C	T	rs7189819	53536345	C	T	rs16952242	53474250	A	G	0
Height	16	AKTIP	cg02965178	53538660	ILMN_1665982	53525930	-0.0227241	0.00392308	6.93825e-09	0.517	20	-0.641901	0.0437534	9.90234e-49	0.00920507	20	0.0384757	0.0062461	7.27652e-10	0.0491367	20	rs7189819	53536345	C	T	rs7189819	53536345	C	T	rs8057808	53520613	A	G	0
Height	16	ZDHHC1	cg01755541	67428324	ILMN_2094313	67428365	0.029284	0.00507983	8.17732e-09	0.195947	20	-0.365791	0.0453587	7.35937e-16	0.00114316	20	-0.0891168	0.0191629	3.31135e-06	0.35112	17	rs16957415	67418957	A	G	rs149025632	67446553	G	A	rs5479	67469733	A	C	0
Height	17	POLR2A	cg07168214	7380112	ILMN_1782385	7417760	-0.0444228	0.006106	3.45703e-13	0.000557605	20	0.316625	0.0562824	1.84815e-08	0.000383442	20	-0.111482	0.0232529	1.63219e-06	6.98354e-05	17	rs4796421	7379650	G	A	rs7210292	7380305	G	T	rs2071502	7414958	G	C	0
Height	17	ABHD15	cg04498198	27899966	ILMN_1769390	27888575	-0.0236837	0.00458115	2.34323e-07	8.24842e-05	20	0.509092	0.0464302	5.65055e-28	0.0152796	20	-0.0465582	0.00953288	1.03974e-06	0.0121264	19	rs565977	27898828	C	T	rs3115097	27907313	G	A	rs565977	27898828	T	C	0
Height	17	ABHD15	cg05877788	27899874	ILMN_1769390	27888575	-0.0229489	0.00442791	2.18592e-07	4.2763e-05	20	0.495492	0.0447382	1.65234e-28	0.00540234	20	-0.0465582	0.00953288	1.03974e-06	0.0121264	19	rs565977	27898828	C	T	rs3115097	27907313	G	A	rs565977	27898828	T	C	0
Height	17	ABHD15	cg06772580	27899576	ILMN_1769390	27888575	-0.0204475	0.00392404	1.88001e-07	3.58564e-05	20	0.440508	0.0387787	6.649e-30	0.00281798	20	-0.0465582	0.00953288	1.03974e-06	0.0121264	19	rs565977	27898828	C	T	rs3115097	27907313	G	A	rs565977	27898828	T	C	0
Height	17	NA	cg02090742	30186405	ILMN_1660359	30344186	-0.0250115	0.00363232	5.74635e-12	0.00630912	20	-0.215456	0.0331225	7.77961e-11	1.74771e-10	20	0.0728685	0.0117115	4.90971e-10	0.00237316	20	rs7209493	30197323	C	T	rs7209493	30197323	C	T	rs8066558	30272879	T	G	0
Height	17	NA	cg12193833	30244370	ILMN_1660359	30344186	-0.0411903	0.0056232	2.38789e-13	0.186096	20	-0.447815	0.0539084	9.81861e-17	0.00134833	20	0.0728685	0.0117115	4.90971e-10	0.00237316	20	rs8081016	30331751	A	G	rs757009	30243937	A	G	rs8066558	30272879	T	G	0
Height	17	NA	cg13347577	30243828	ILMN_1660359	30344186	-0.047136	0.0068987	8.33911e-12	0.150247	20	-0.556377	0.0680118	2.82461e-16	0.00677775	20	0.0728685	0.0117115	4.90971e-10	0.00237316	20	rs8064843	30245744	A	G	rs8064843	30245744	A	G	rs8066558	30272879	T	G	0
Height	17	NA	cg13870426	30244630	ILMN_1660359	30344186	-0.0358248	0.00497605	6.04571e-13	0.083277	20	-0.422863	0.0478703	1.01432e-18	0.000371036	20	0.0728685	0.0117115	4.90971e-10	0.00237316	20	rs8064843	30245744	A	G	rs8064843	30245744	A	G	rs8066558	30272879	T	G	0
Height	17	NA	cg19193384	30244184	ILMN_1660359	30344186	-0.0396746	0.00560415	1.44664e-12	0.0505477	20	-0.458341	0.0547766	5.88718e-17	0.0160979	20	0.0728685	0.0117115	4.90971e-10	0.00237316	20	rs8064843	30245744	A	G	rs8073186	30244956	T	C	rs8066558	30272879	T	G	0
Height	17	NA	cg19679112	30333737	ILMN_1660359	30344186	0.056915	0.00901762	2.7629e-10	0.0220058	20	0.677611	0.0903834	6.52584e-14	0.00189761	20	0.0728685	0.0117115	4.90971e-10	0.00237316	20	rs7216102	30259450	A	G	rs546748	30324293	A	C	rs8066558	30272879	T	G	0
Height	17	NA	cg23018236	30244563	ILMN_1660359	30344186	-0.0314357	0.00428845	2.29604e-13	0.0410135	20	-0.371056	0.0408712	1.09913e-19	0.00128864	20	0.0728685	0.0117115	4.90971e-10	0.00237316	20	rs8064843	30245744	A	G	rs8064843	30245744	A	G	rs8066558	30272879	T	G	0
Height	17	NA	cg25221637	30186770	ILMN_1660359	30344186	-0.0367048	0.00558925	5.13261e-11	0.0521794	20	-0.365014	0.0557768	5.98217e-11	2.86492e-06	20	0.0728685	0.0117115	4.90971e-10	0.00237316	20	rs8068049	30183857	C	T	rs8068049	30183857	C	T	rs8066558	30272879	T	G	0
Height	17	NA	cg26284483	30184997	ILMN_1660359	30344186	0.03898	0.00617725	2.78576e-10	0.00707648	20	0.411426	0.0592223	3.7277e-12	6.4045e-07	20	0.0728685	0.0117115	4.90971e-10	0.00237316	20	rs12941700	30185022	G	A	rs9900031	30199537	C	T	rs8066558	30272879	T	G	0
Height	17	NA	cg27562980	30243860	ILMN_1660359	30344186	-0.0703792	0.0112801	4.39758e-10	0.373316	20	-0.732468	0.108546	1.49915e-11	0.001057	20	0.0728685	0.0117115	4.90971e-10	0.00237316	20	rs2028067	30239698	T	C	rs2028067	30239698	T	C	rs8066558	30272879	T	G	0
Height	17	RHOT1	cg02090742	30186405	ILMN_2338480	30551660	-0.0250115	0.00363232	5.74635e-12	0.00630912	20	0.232765	0.0335763	4.13694e-12	2.09007e-06	20	-0.0637929	0.0119507	9.39673e-08	0.00352598	20	rs7209493	30197323	C	T	rs7209493	30197323	C	T	rs17182651	30547537	A	G	0
Height	17	RHOT1	cg12193833	30244370	ILMN_2338480	30551660	-0.0411903	0.0056232	2.38789e-13	0.186096	20	0.451782	0.0544483	1.06377e-16	0.585152	20	-0.0637929	0.0119507	9.39673e-08	0.00352598	20	rs8081016	30331751	A	G	rs757009	30243937	A	G	rs17182651	30547537	A	G	0
Height	17	RHOT1	cg13347577	30243828	ILMN_2338480	30551660	-0.047136	0.0068987	8.33911e-12	0.150247	20	0.539443	0.0678412	1.84184e-15	0.285772	20	-0.0637929	0.0119507	9.39673e-08	0.00352598	20	rs8064843	30245744	A	G	rs8064843	30245744	A	G	rs17182651	30547537	A	G	0
Height	17	RHOT1	cg13870426	30244630	ILMN_2338480	30551660	-0.0358248	0.00497605	6.04571e-13	0.083277	20	0.409993	0.0479685	1.26187e-17	0.165554	20	-0.0637929	0.0119507	9.39673e-08	0.00352598	20	rs8064843	30245744	A	G	rs8064843	30245744	A	G	rs17182651	30547537	A	G	0
Height	17	RHOT1	cg19193384	30244184	ILMN_2338480	30551660	-0.0396746	0.00560415	1.44664e-12	0.0505477	20	0.455883	0.0551481	1.37933e-16	0.223032	20	-0.0637929	0.0119507	9.39673e-08	0.00352598	20	rs8064843	30245744	A	G	rs8073186	30244956	T	C	rs17182651	30547537	A	G	0
Height	17	RHOT1	cg19679112	30333737	ILMN_2338480	30551660	0.056915	0.00901762	2.7629e-10	0.0220058	20	-0.669541	0.0905065	1.38549e-13	0.0801317	20	-0.0637929	0.0119507	9.39673e-08	0.00352598	20	rs7216102	30259450	A	G	rs546748	30324293	A	C	rs17182651	30547537	A	G	0
Height	17	RHOT1	cg23018236	30244563	ILMN_2338480	30551660	-0.0314357	0.00428845	2.29604e-13	0.0410135	20	0.359763	0.0410285	1.80895e-18	0.618988	20	-0.0637929	0.0119507	9.39673e-08	0.00352598	20	rs8064843	30245744	A	G	rs8064843	30245744	A	G	rs17182651	30547537	A	G	0
Height	17	RHOT1	cg25221637	30186770	ILMN_2338480	30551660	-0.0367048	0.00558925	5.13261e-11	0.0521794	20	0.461164	0.0583852	2.81955e-15	0.000366194	20	-0.0637929	0.0119507	9.39673e-08	0.00352598	20	rs8068049	30183857	C	T	rs8068049	30183857	C	T	rs17182651	30547537	A	G	0
Height	17	RHOT1	cg26284483	30184997	ILMN_2338480	30551660	0.03898	0.00617725	2.78576e-10	0.00707648	20	-0.454034	0.0608221	8.33341e-14	0.00945139	20	-0.0637929	0.0119507	9.39673e-08	0.00352598	20	rs12941700	30185022	G	A	rs9900031	30199537	C	T	rs17182651	30547537	A	G	0
Height	17	RHOT1	cg27562980	30243860	ILMN_2338480	30551660	-0.0703792	0.0112801	4.39758e-10	0.373316	20	0.632102	0.102793	7.78235e-10	0.000129468	20	-0.0637929	0.0119507	9.39673e-08	0.00352598	20	rs2028067	30239698	T	C	rs2028067	30239698	T	C	rs17182651	30547537	A	G	0
Height	17	RHOT1	cg02090742	30186405	ILMN_1678504	30552312	-0.0250115	0.00363232	5.74635e-12	0.00630912	20	0.271134	0.0343111	2.74003e-15	1.05023e-13	20	-0.0483832	0.00852255	1.37018e-08	0.00242481	20	rs7209493	30197323	C	T	rs7209493	30197323	C	T	rs17182651	30547537	A	G	0
Height	17	RHOT1	cg12193833	30244370	ILMN_1678504	30552312	-0.0411903	0.0056232	2.38789e-13	0.186096	20	0.553778	0.0578835	1.09924e-21	0.000407468	20	-0.0483832	0.00852255	1.37018e-08	0.00242481	20	rs8081016	30331751	A	G	rs757009	30243937	A	G	rs17182651	30547537	A	G	0
Height	17	RHOT1	cg13347577	30243828	ILMN_1678504	30552312	-0.047136	0.0068987	8.33911e-12	0.150247	20	0.664045	0.0735111	1.66634e-19	0.00106149	20	-0.0483832	0.00852255	1.37018e-08	0.00242481	20	rs8064843	30245744	A	G	rs8064843	30245744	A	G	rs17182651	30547537	A	G	0
Height	17	RHOT1	cg13870426	30244630	ILMN_1678504	30552312	-0.0358248	0.00497605	6.04571e-13	0.083277	20	0.504694	0.0507903	2.87889e-23	2.1103e-05	20	-0.0483832	0.00852255	1.37018e-08	0.00242481	20	rs8064843	30245744	A	G	rs8064843	30245744	A	G	rs17182651	30547537	A	G	0
Height	17	RHOT1	cg19193384	30244184	ILMN_1678504	30552312	-0.0396746	0.00560415	1.44664e-12	0.0505477	20	0.577206	0.059257	2.02126e-22	0.000563952	20	-0.0483832	0.00852255	1.37018e-08	0.00242481	20	rs8064843	30245744	A	G	rs8073186	30244956	T	C	rs17182651	30547537	A	G	0
Height	17	RHOT1	cg19679112	30333737	ILMN_1678504	30552312	0.056915	0.00901762	2.7629e-10	0.0220058	20	-0.876217	0.103105	1.92396e-17	0.0129521	20	-0.0483832	0.00852255	1.37018e-08	0.00242481	20	rs7216102	30259450	A	G	rs546748	30324293	A	C	rs17182651	30547537	A	G	0
Height	17	RHOT1	cg23018236	30244563	ILMN_1678504	30552312	-0.0314357	0.00428845	2.29604e-13	0.0410135	20	0.442862	0.0430393	7.84157e-25	0.000303034	20	-0.0483832	0.00852255	1.37018e-08	0.00242481	20	rs8064843	30245744	A	G	rs8064843	30245744	A	G	rs17182651	30547537	A	G	0
Height	17	RHOT1	cg25221637	30186770	ILMN_1678504	30552312	-0.0367048	0.00558925	5.13261e-11	0.0521794	20	0.581688	0.0621699	8.24832e-21	6.60902e-06	20	-0.0483832	0.00852255	1.37018e-08	0.00242481	20	rs8068049	30183857	C	T	rs8068049	30183857	C	T	rs17182651	30547537	A	G	0
Height	17	RHOT1	cg26284483	30184997	ILMN_1678504	30552312	0.03898	0.00617725	2.78576e-10	0.00707648	20	-0.575468	0.0650026	8.51944e-19	0.00010882	20	-0.0483832	0.00852255	1.37018e-08	0.00242481	20	rs12941700	30185022	G	A	rs9900031	30199537	C	T	rs17182651	30547537	A	G	0
Height	17	RHOT1	cg27562980	30243860	ILMN_1678504	30552312	-0.0703792	0.0112801	4.39758e-10	0.373316	20	0.805203	0.114878	2.39711e-12	5.72891e-06	20	-0.0483832	0.00852255	1.37018e-08	0.00242481	20	rs2028067	30239698	T	C	rs2028067	30239698	T	C	rs17182651	30547537	A	G	0
Height	17	FZD2	cg06789686	42705761	ILMN_1653711	42636723	-0.034906	0.00688919	4.04607e-07	3.56016e-06	20	-0.887683	0.0854037	2.64131e-25	0.000124564	20	0.0410646	0.00811167	4.13997e-07	0.000293264	20	rs12949217	42699199	C	A	rs11867858	42688460	C	T	rs12949217	42699199	A	C	0
Height	17	FZD2	cg09339219	42635789	ILMN_1653711	42636723	0.0369197	0.00685316	7.15434e-08	0.0479579	20	0.793149	0.0807829	9.39325e-23	0.00240569	20	0.0410646	0.00811167	4.13997e-07	0.000293264	20	rs11870875	42805485	C	T	rs77008693	42832804	G	A	rs12949217	42699199	A	C	0
Height	17	FZD2	cg10624665	42636570	ILMN_1653711	42636723	0.0333482	0.00610995	4.81503e-08	0.00256677	20	0.716422	0.0697767	9.88838e-25	0.185068	20	0.0410646	0.00811167	4.13997e-07	0.000293264	20	rs11870875	42805485	C	T	rs77008693	42832804	G	A	rs12949217	42699199	A	C	0
Height	17	FZD2	cg17049621	42635778	ILMN_1653711	42636723	0.0295121	0.00571384	2.40414e-07	0.0233018	20	0.731033	0.0649115	2.0212e-29	7.22296e-06	20	0.0410646	0.00811167	4.13997e-07	0.000293264	20	rs12949217	42699199	C	A	rs11867470	42730495	G	C	rs12949217	42699199	A	C	0
Height	17	FZD2	cg24996403	42638832	ILMN_1653711	42636723	0.0269499	0.00517315	1.89281e-07	0.00503679	20	0.656281	0.056518	3.58603e-31	0.281142	20	0.0410646	0.00811167	4.13997e-07	0.000293264	20	rs12949217	42699199	C	A	rs9747498	42701537	G	T	rs12949217	42699199	A	C	0
Height	17	NMT1	cg07119973	43109221	ILMN_1762678	43186238	0.074998	0.0141446	1.144e-07	0.0115389	20	-0.765993	0.135958	1.76036e-08	0.166406	20	-0.082775	0.016844	8.91372e-07	0.000524732	20	rs2301597	43173273	C	T	rs2301597	43173273	C	T	rs1053733	43183028	A	G	0
Height	17	HEXIM2	cg00677574	43221327	ILMN_1701006	43247261	-0.0468651	0.00537653	2.86698e-18	1.68054e-07	20	0.262114	0.0452085	6.71556e-09	0.000236986	20	-0.117564	0.0215405	4.82082e-08	3.36865e-05	20	rs11657325	43242694	G	A	rs1044977	43227214	T	C	rs11651809	43255681	G	C	0
Height	17	HEXIM2	cg06100756	43221575	ILMN_1701006	43247261	-0.0483645	0.00557418	4.08017e-18	0.000711412	20	0.271917	0.0470095	7.28142e-09	0.000929214	20	-0.117564	0.0215405	4.82082e-08	3.36865e-05	20	rs11657325	43242694	G	A	rs1044977	43227214	T	C	rs11651809	43255681	G	C	0
Height	17	HEXIM2	cg10701640	43249399	ILMN_1701006	43247261	-0.020763	0.0027142	2.01349e-14	4.79698e-05	20	0.174397	0.0229895	3.30074e-14	0.0634864	20	-0.117564	0.0215405	4.82082e-08	3.36865e-05	20	rs11651809	43255681	C	G	rs4792867	43249444	C	T	rs11651809	43255681	G	C	0
Height	17	HEXIM2	cg17372941	43222115	ILMN_1701006	43247261	-0.0589293	0.0071478	1.65997e-16	7.70159e-06	20	0.336421	0.0594537	1.52672e-08	0.0105294	20	-0.117564	0.0215405	4.82082e-08	3.36865e-05	20	rs11657325	43242694	G	A	rs12936466	43231991	T	G	rs11651809	43255681	G	C	0
Height	17	HEXIM2	cg24180402	43221464	ILMN_1701006	43247261	-0.0532813	0.00630455	2.88201e-17	0.00319422	20	0.30003	0.0524819	1.08538e-08	0.00702119	20	-0.117564	0.0215405	4.82082e-08	3.36865e-05	20	rs11657325	43242694	G	A	rs1044977	43227214	T	C	rs11651809	43255681	G	C	0
Height	17	HEXIM2	cg27395066	43221220	ILMN_1701006	43247261	-0.0524083	0.00616859	1.96258e-17	8.51963e-07	20	0.292671	0.0515498	1.36724e-08	0.00857397	20	-0.117564	0.0215405	4.82082e-08	3.36865e-05	20	rs11657325	43242694	G	A	rs71373536	43221808	G	A	rs11651809	43255681	G	C	0
Height	17	ATP5G1	cg07967210	47022446	ILMN_1712430	46970231	-0.0421828	0.00612324	5.62013e-12	0.098074	20	0.362156	0.0588206	7.41555e-10	2.41673e-06	20	-0.0567219	0.0117176	1.29353e-06	0.00591328	20	rs12602746	47031741	C	A	rs12325727	47028472	G	A	rs9904288	47031973	C	T	0
Height	17	ATP5G1	cg11715999	46970694	ILMN_1712430	46970231	0.0648337	0.00987905	5.28262e-11	0.79009	20	-0.573154	0.0896915	1.6558e-10	0.000780912	20	-0.0567219	0.0117176	1.29353e-06	0.00591328	20	rs2291726	47039254	T	C	rs11079847	47037024	A	T	rs9904288	47031973	C	T	0
Height	17	ATP5G1	cg26022315	47021804	ILMN_1712430	46970231	-0.0410292	0.0056589	4.15607e-13	0.123611	20	0.292337	0.0475882	8.09448e-10	1.23977e-05	20	-0.0567219	0.0117176	1.29353e-06	0.00591328	20	rs4793991	47001801	G	A	rs9747951	47016817	T	C	rs9904288	47031973	C	T	0
Height	17	ATP5G1	cg27201301	47039149	ILMN_1712430	46970231	-0.0387446	0.0053022	2.72608e-13	0.114538	20	0.297358	0.0496805	2.15851e-09	1.55683e-07	20	-0.0567219	0.0117176	1.29353e-06	0.00591328	20	rs1994970	47014127	C	T	rs12232531	47016837	T	G	rs9904288	47031973	C	T	0
Height	17	ATP5G1	cg07967210	47022446	ILMN_1676393	46973137	-0.0421828	0.00612324	5.62013e-12	0.098074	20	-0.644974	0.0688123	7.05338e-21	0.20632	20	0.072632	0.0125158	6.50454e-09	0.16028	20	rs12602746	47031741	C	A	rs12325727	47028472	G	A	rs9894220	46989154	G	A	1
Height	17	ATP5G1	cg11715999	46970694	ILMN_1676393	46973137	0.0648337	0.00987905	5.28262e-11	0.79009	20	0.72478	0.098652	2.02947e-13	0.0121571	20	0.072632	0.0125158	6.50454e-09	0.16028	20	rs2291726	47039254	T	C	rs11079847	47037024	A	T	rs9894220	46989154	G	A	1
Height	17	ATP5G1	cg26022315	47021804	ILMN_1676393	46973137	-0.0410292	0.0056589	4.15607e-13	0.123611	20	-0.358143	0.0495812	5.07197e-13	2.12236e-06	20	0.072632	0.0125158	6.50454e-09	0.16028	20	rs4793991	47001801	G	A	rs9747951	47016817	T	C	rs9894220	46989154	G	A	0
Height	17	ATP5G1	cg27201301	47039149	ILMN_1676393	46973137	-0.0387446	0.0053022	2.72608e-13	0.114538	20	-0.529951	0.0561176	3.60219e-21	0.596164	20	0.072632	0.0125158	6.50454e-09	0.16028	20	rs1994970	47014127	C	T	rs12232531	47016837	T	G	rs9894220	46989154	G	A	1
Height	17	UBE2Z	cg11715999	46970694	ILMN_1783771	47005479	0.0648337	0.00987905	5.28262e-11	0.79009	20	0.493774	0.0863971	1.09596e-08	0.127165	20	0.123926	0.0260197	1.90962e-06	0.177891	20	rs2291726	47039254	T	C	rs11079847	47037024	A	T	rs9894220	46989154	G	A	1
Height	17	UBE2Z	cg26022315	47021804	ILMN_1783771	47005479	-0.0410292	0.0056589	4.15607e-13	0.123611	20	-0.307276	0.0480632	1.62485e-10	0.240192	20	0.123926	0.0260197	1.90962e-06	0.177891	20	rs4793991	47001801	G	A	rs9747951	47016817	T	C	rs9894220	46989154	G	A	1
Height	17	UBE2Z	cg27201301	47039149	ILMN_1783771	47005479	-0.0387446	0.0053022	2.72608e-13	0.114538	20	-0.302898	0.050009	1.38806e-09	0.0168151	20	0.123926	0.0260197	1.90962e-06	0.177891	20	rs1994970	47014127	C	T	rs12232531	47016837	T	G	rs9894220	46989154	G	A	1
Height	17	SMARCD2	cg05941027	61774174	ILMN_1692684	61909987	0.0955134	0.010758	6.78587e-19	1.2192e-08	20	0.758497	0.0945769	1.05837e-15	0.00677722	20	0.128581	0.0153189	4.71422e-17	9.06814e-13	20	rs13380863	61780793	G	A	rs13380863	61780793	G	A	rs2665826	61944924	G	A	0
Height	17	CD79B	cg04006303	61934523	ILMN_1710017	62007529	0.101946	0.0128919	2.62048e-15	7.51328e-11	20	-1.35136	0.151301	4.19739e-19	0.000134703	20	-0.0630422	0.00556166	8.78798e-30	4.16707e-18	20	rs2584628	61894578	T	C	rs2584604	61939751	C	T	rs2320125	62008318	T	C	0
Height	17	CD79B	cg26736099	61989275	ILMN_1710017	62007529	0.0809524	0.00929559	3.07427e-18	2.33001e-17	20	-1.06192	0.103784	1.42461e-24	4.11605e-06	20	-0.0630422	0.00556166	8.78798e-30	4.16707e-18	20	rs2727280	61918082	A	G	rs2727280	61918082	A	G	rs2320125	62008318	T	C	0
Height	17	AXIN2	cg22809682	63549924	ILMN_1724480	63524929	-0.0241623	0.00338274	9.14422e-13	0.00321733	18	0.389976	0.039323	3.50335e-23	1.71179e-12	20	-0.0580138	0.011321	2.98434e-07	0.33497	4	rs3923086	63549488	C	A	rs2240308	63554591	A	G	rs757558	63561592	T	G	0
Height	18	DYM	cg02611770	46502975	ILMN_1680130	46570491	-0.0768741	0.00994439	1.07211e-14	2.38782e-05	20	-0.539017	0.0814049	3.5572e-11	0.00755903	20	0.123033	0.0183223	1.88136e-11	0.0100555	20	rs11661691	46770186	G	T	rs35807361	46572136	A	G	rs181553	46562030	G	A	0
Height	18	NFATC1	cg16308790	77225973	ILMN_1707051	77227877	0.0277533	0.00405953	8.10965e-12	0.0767867	20	-0.277173	0.0360662	1.52862e-14	1.21619e-08	20	-0.09675	0.0180162	7.86605e-08	0.20583	6	rs11659752	77222862	T	G	rs8099716	77226947	A	G	rs7227107	77227476	G	A	0
Height	18	NFATC1	cg16848717	77158180	ILMN_1707051	77227877	0.0801496	0.0160675	6.09087e-07	0.373099	16	-0.938006	0.150738	4.88534e-10	0.173955	17	-0.09675	0.0180162	7.86605e-08	0.20583	6	rs160189	77232709	A	G	rs7234119	77231787	T	C	rs7227107	77227476	G	A	1
Height	19	MAU2	cg02887458	19495540	ILMN_1685631	19469242	-0.0253694	0.00392141	9.83458e-11	7.91397e-11	20	-0.224016	0.0359956	4.86377e-10	0	20	0.0221697	0.00331196	2.17392e-11	0.00149251	20	rs2965184	19545428	A	G	rs2965184	19545428	A	G	rs1859287	19422187	C	T	0
Height	19	MAU2	cg07624705	19626525	ILMN_1685631	19469242	-0.0566885	0.0101666	2.4617e-08	6.46958e-07	20	-0.526845	0.0926407	1.29317e-08	9.62408e-20	20	0.0221697	0.00331196	2.17392e-11	0.00149251	20	rs1036215	19657198	C	T	rs61744761	19656615	C	T	rs1859287	19422187	C	T	0
Height	19	MAU2	cg10172584	19639581	ILMN_1685631	19469242	-0.0438108	0.00727615	1.73182e-09	2.8207e-08	20	-0.386597	0.0667669	7.02836e-09	5.94731e-29	20	0.0221697	0.00331196	2.17392e-11	0.00149251	20	rs4808962	19579557	A	G	rs4808962	19579557	A	G	rs1859287	19422187	C	T	0
Height	19	MAU2	cg10669058	19648555	ILMN_1685631	19469242	-0.066332	0.011233	3.5239e-09	1.88277e-05	20	-2.5742	0.273678	5.1553e-21	0.000250233	20	0.0221697	0.00331196	2.17392e-11	0.00149251	20	rs12972397	19562349	G	A	rs17288409	19504167	T	C	rs1859287	19422187	C	T	0
Height	19	MAU2	cg12488919	19515518	ILMN_1685631	19469242	-0.0306127	0.00512704	2.36062e-09	2.87398e-07	20	-0.283845	0.0461799	7.92043e-10	2.75245e-37	20	0.0221697	0.00331196	2.17392e-11	0.00149251	20	rs754256	19578591	G	A	rs75667002	19592232	T	A	rs1859287	19422187	C	T	0
Height	19	MAU2	cg12861170	19639553	ILMN_1685631	19469242	-0.0477428	0.00807074	3.30775e-09	4.88871e-09	20	-0.421294	0.0739612	1.22546e-08	1.13571e-26	20	0.0221697	0.00331196	2.17392e-11	0.00149251	20	rs4808962	19579557	A	G	rs4808962	19579557	A	G	rs1859287	19422187	C	T	0
Height	19	MAU2	cg15839431	19639596	ILMN_1685631	19469242	-0.028084	0.00438416	1.49594e-10	1.37422e-07	20	-0.24782	0.0404286	8.7984e-10	6.72285e-36	20	0.0221697	0.00331196	2.17392e-11	0.00149251	20	rs4808962	19579557	A	G	rs4808962	19579557	A	G	rs1859287	19422187	C	T	0
Height	19	MAU2	cg25352836	19625264	ILMN_1685631	19469242	0.0393622	0.00639026	7.28746e-10	8.17803e-09	20	0.347575	0.0584529	2.74382e-09	1.3211e-37	20	0.0221697	0.00331196	2.17392e-11	0.00149251	20	rs2965184	19545428	A	G	rs2965184	19545428	A	G	rs1859287	19422187	C	T	0
Height	19	LPAR2	cg02887458	19495540	ILMN_1662741	19734597	-0.0253694	0.00392141	9.83458e-11	7.91397e-11	20	0.424879	0.0390668	1.50494e-27	2.43929e-05	20	-0.0295869	0.0061349	1.41619e-06	2.31907e-07	20	rs2965184	19545428	A	G	rs2965184	19545428	A	G	rs880090	19740729	C	G	0
Height	19	LPAR2	cg03233793	19626605	ILMN_1662741	19734597	-0.0637211	0.0120894	1.35808e-07	4.20937e-06	20	1.08812	0.150611	5.02309e-13	1.70161e-05	20	-0.0295869	0.0061349	1.41619e-06	2.31907e-07	20	rs2965201	19478051	T	C	rs2965201	19478051	T	C	rs880090	19740729	C	G	0
Height	19	LPAR2	cg07624705	19626525	ILMN_1662741	19734597	-0.0566885	0.0101666	2.4617e-08	6.46958e-07	20	1.00282	0.122393	2.53924e-16	1.34998e-05	20	-0.0295869	0.0061349	1.41619e-06	2.31907e-07	20	rs1036215	19657198	C	T	rs61744761	19656615	C	T	rs880090	19740729	C	G	0
Height	19	LPAR2	cg08928145	19625364	ILMN_1662741	19734597	0.0548291	0.00958127	1.04948e-08	5.05889e-07	20	-0.927078	0.111554	9.52448e-17	6.92191e-06	20	-0.0295869	0.0061349	1.41619e-06	2.31907e-07	20	rs4808962	19579557	A	G	rs148001625	19632970	T	C	rs880090	19740729	C	G	0
Height	19	LPAR2	cg10172584	19639581	ILMN_1662741	19734597	-0.0438108	0.00727615	1.73182e-09	2.8207e-08	20	0.742509	0.0815378	8.52293e-20	2.30796e-05	20	-0.0295869	0.0061349	1.41619e-06	2.31907e-07	20	rs4808962	19579557	A	G	rs4808962	19579557	A	G	rs880090	19740729	C	G	0
Height	19	LPAR2	cg12488919	19515518	ILMN_1662741	19734597	-0.0306127	0.00512704	2.36062e-09	2.87398e-07	20	0.545849	0.0523696	1.94652e-25	2.63797e-14	20	-0.0295869	0.0061349	1.41619e-06	2.31907e-07	20	rs754256	19578591	G	A	rs75667002	19592232	T	A	rs880090	19740729	C	G	0
Height	19	LPAR2	cg12861170	19639553	ILMN_1662741	19734597	-0.0477428	0.00807074	3.30775e-09	4.88871e-09	20	0.809149	0.092444	2.08022e-18	0.0006032	20	-0.0295869	0.0061349	1.41619e-06	2.31907e-07	20	rs4808962	19579557	A	G	rs4808962	19579557	A	G	rs880090	19740729	C	G	0
Height	19	LPAR2	cg13364410	19373755	ILMN_1662741	19734597	-0.0596919	0.0111573	8.79327e-08	5.37883e-07	20	0.864276	0.115685	7.96261e-14	6.23372e-05	20	-0.0295869	0.0061349	1.41619e-06	2.31907e-07	20	rs17216041	19366643	G	A	rs111444407	19358207	C	T	rs880090	19740729	C	G	0
Height	19	LPAR2	cg13523818	19371900	ILMN_1662741	19734597	0.0399152	0.00724265	3.5655e-08	4.53634e-06	20	-0.564565	0.0636328	7.17021e-19	2.67722e-12	20	-0.0295869	0.0061349	1.41619e-06	2.31907e-07	20	rs4808934	19370917	C	T	rs4808934	19370917	C	T	rs880090	19740729	C	G	0
Height	19	LPAR2	cg14188428	19625761	ILMN_1662741	19734597	0.0800044	0.015955	5.32045e-07	2.00551e-06	20	-1.37654	0.211393	7.42749e-11	0.00170205	20	-0.0295869	0.0061349	1.41619e-06	2.31907e-07	20	rs1560687	19562902	G	A	rs74950305	19639448	C	T	rs880090	19740729	C	G	0
Height	19	LPAR2	cg15839431	19639596	ILMN_1662741	19734597	-0.028084	0.00438416	1.49594e-10	1.37422e-07	20	0.47597	0.0447667	2.11002e-26	1.98626e-12	20	-0.0295869	0.0061349	1.41619e-06	2.31907e-07	20	rs4808962	19579557	A	G	rs4808962	19579557	A	G	rs880090	19740729	C	G	0
Height	19	LPAR2	cg16640973	19644143	ILMN_1662741	19734597	0.0300804	0.00471683	1.80307e-10	3.3402e-08	20	-0.47621	0.0457198	2.09898e-25	1.9445e-12	20	-0.0295869	0.0061349	1.41619e-06	2.31907e-07	20	rs2965184	19545428	A	G	rs11670882	19649748	G	C	rs880090	19740729	C	G	0
Height	19	LPAR2	cg20098710	19640075	ILMN_1662741	19734597	-0.0475324	0.00820218	6.82835e-09	2.22133e-07	20	0.757059	0.0865248	2.14072e-18	7.34155e-06	20	-0.0295869	0.0061349	1.41619e-06	2.31907e-07	20	rs1036215	19657198	C	T	rs11670882	19649748	G	C	rs880090	19740729	C	G	0
Height	19	LPAR2	cg21131022	19371974	ILMN_1662741	19734597	0.0574065	0.0110895	2.25903e-07	6.43137e-05	20	-0.811964	0.106165	2.03962e-14	9.55248e-08	20	-0.0295869	0.0061349	1.41619e-06	2.31907e-07	20	rs4808934	19370917	C	T	rs4808934	19370917	C	T	rs880090	19740729	C	G	0
Height	19	LPAR2	cg22694191	19373575	ILMN_1662741	19734597	-0.0631206	0.0112775	2.18048e-08	3.1083e-08	20	0.964316	0.130195	1.29452e-13	0.00894468	20	-0.0295869	0.0061349	1.41619e-06	2.31907e-07	20	rs998732	19378671	A	G	rs72999053	19375372	G	A	rs880090	19740729	C	G	0
Height	19	LPAR2	cg25352836	19625264	ILMN_1662741	19734597	0.0393622	0.00639026	7.28746e-10	8.17803e-09	20	-0.659225	0.0688814	1.06459e-21	5.14738e-09	20	-0.0295869	0.0061349	1.41619e-06	2.31907e-07	20	rs2965184	19545428	A	G	rs2965184	19545428	A	G	rs880090	19740729	C	G	0
Height	19	TMEM91	cg26296574	41931753	ILMN_2211065	41889955	-0.0754151	0.0107919	2.78545e-12	0.0369322	14	-0.662717	0.099653	2.92589e-11	2.46341e-11	20	0.0546677	0.0105303	2.0862e-07	9.32038e-09	12	rs4802116	41905540	T	C	rs4802116	41905540	T	C	rs1046909	41882712	A	G	0
Height	19	BCKDHA	cg20117260	41937434	ILMN_1735979	41930868	-0.130638	0.0236168	3.17354e-08	0.704908	12	1.51126	0.253288	2.42332e-09	0.372702	19	-0.0741923	0.0102858	5.47046e-13	0.00723463	13	rs17318596	41937095	G	A	rs17318596	41937095	G	A	rs4803461	41908871	G	A	0
Height	19	BCKDHA	cg26296574	41931753	ILMN_1735979	41930868	-0.0754151	0.0107919	2.78545e-12	0.0369322	14	0.998482	0.11977	7.63958e-17	0.221998	20	-0.0741923	0.0102858	5.47046e-13	0.00723463	13	rs4802116	41905540	T	C	rs4802116	41905540	T	C	rs4803461	41908871	G	A	0
Height	20	MAP1LC3A	cg01901788	33145848	ILMN_1776188	33148097	-0.0340369	0.0067896	5.35625e-07	7.41242e-08	20	-1.1437	0.0823879	8.15199e-44	0.0316683	20	0.0306004	0.00490427	4.38863e-10	4.25696e-22	20	rs2144956	33145868	A	G	rs2144956	33145868	A	G	rs4564863	33179367	T	C	0
Height	20	MAP1LC3A	cg05054831	33265543	ILMN_1776188	33148097	0.059597	0.0113719	1.59925e-07	1.35317e-07	20	-0.702365	0.113959	7.12422e-10	0.00634021	20	0.0306004	0.00490427	4.38863e-10	4.25696e-22	20	rs6088565	33254986	A	C	rs6087614	33262874	G	C	rs4564863	33179367	T	C	0
Height	20	MAP1LC3A	cg11092487	33585188	ILMN_1776188	33148097	-0.0550262	0.00774566	1.21082e-12	6.00843e-20	20	0.390284	0.067276	6.58261e-09	1.14181e-12	20	0.0306004	0.00490427	4.38863e-10	4.25696e-22	20	rs6120827	33672123	T	A	rs6120827	33672123	T	A	rs4564863	33179367	T	C	0
Height	20	MAP1LC3A	cg11277126	33680945	ILMN_1776188	33148097	-0.0719002	0.0100597	8.84922e-13	3.7543e-07	20	0.471573	0.0831009	1.38925e-08	2.20424e-05	20	0.0306004	0.00490427	4.38863e-10	4.25696e-22	20	rs6060250	33704108	C	T	rs6060250	33704108	C	T	rs4564863	33179367	T	C	0
Height	20	MAP1LC3A	cg12524553	32952045	ILMN_1776188	33148097	-0.0958511	0.0163672	4.73366e-09	1.33781e-06	20	-0.808291	0.142332	1.35556e-08	0.701595	20	0.0306004	0.00490427	4.38863e-10	4.25696e-22	20	rs6120663	33081906	C	A	rs13044413	33020957	A	G	rs4564863	33179367	T	C	0
Height	20	MAP1LC3A	cg20592836	33292126	ILMN_1776188	33148097	0.0228802	0.00252049	1.1091e-19	2.65059e-17	20	0.135965	0.0202637	1.9488e-11	1.00469e-06	20	0.0306004	0.00490427	4.38863e-10	4.25696e-22	20	rs6120730	33385102	G	C	rs6120730	33385102	G	C	rs4564863	33179367	T	C	0
Height	20	MAP1LC3A	cg21132536	33465180	ILMN_1776188	33148097	0.0895262	0.0114547	5.46554e-15	6.34964e-08	20	0.494164	0.0858647	8.65662e-09	0.000679355	20	0.0306004	0.00490427	4.38863e-10	4.25696e-22	20	rs2076668	33437621	G	A	rs67159833	33488079	T	C	rs4564863	33179367	T	C	0
Height	20	MAP1LC3A	cg24912415	33585435	ILMN_1776188	33148097	-0.0621112	0.00905764	7.01579e-12	2.2981e-09	20	0.440537	0.0777715	1.47455e-08	3.18456e-11	20	0.0306004	0.00490427	4.38863e-10	4.25696e-22	20	rs6120827	33672123	T	A	rs6120827	33672123	T	A	rs4564863	33179367	T	C	0
Height	20	GGT7	cg05054831	33265543	ILMN_1786186	33448816	0.059597	0.0113719	1.59925e-07	1.35317e-07	20	-0.797367	0.121719	5.7198e-11	0.00774009	20	-0.0740498	0.00897215	1.54088e-16	1.99517e-06	20	rs6088565	33254986	A	C	rs6087614	33262874	G	C	rs6119512	33306904	C	T	0
Height	20	GGT7	cg12419685	33451367	ILMN_1786186	33448816	-0.130808	0.0210769	5.42658e-10	0.0132379	20	1.59874	0.239959	2.69112e-11	0.732899	20	-0.0740498	0.00897215	1.54088e-16	1.99517e-06	20	rs6120747	33449769	T	C	rs6120747	33449769	T	C	rs6119512	33306904	C	T	0
Height	20	GGT7	cg12524553	32952045	ILMN_1786186	33448816	-0.0958511	0.0163672	4.73366e-09	1.33781e-06	20	1.22032	0.182454	2.25651e-11	0.0621133	20	-0.0740498	0.00897215	1.54088e-16	1.99517e-06	20	rs6120663	33081906	C	A	rs13044413	33020957	A	G	rs6119512	33306904	C	T	0
Height	20	GGT7	cg15590502	33450012	ILMN_1786186	33448816	0.151131	0.028636	1.30858e-07	0.00099661	16	-1.81756	0.312458	5.99275e-09	0.0419313	20	-0.0740498	0.00897215	1.54088e-16	1.99517e-06	20	rs12625149	33425812	G	T	rs11698996	33449739	C	G	rs6119512	33306904	C	T	0
Height	20	GGT7	cg17250863	33451272	ILMN_1786186	33448816	-0.151321	0.0278253	5.38115e-08	0.0784354	20	1.68996	0.28747	4.13374e-09	0.178256	20	-0.0740498	0.00897215	1.54088e-16	1.99517e-06	20	rs2236270	33523155	G	T	rs67159833	33488079	T	C	rs6119512	33306904	C	T	0
Height	20	GGT7	cg20526800	33880825	ILMN_1786186	33448816	0.154085	0.0181031	1.71672e-17	0.000846601	20	-0.679613	0.1079	3.0048e-10	0.00010669	20	-0.0740498	0.00897215	1.54088e-16	1.99517e-06	20	rs2425019	33819415	A	G	rs2425019	33819415	A	G	rs6119512	33306904	C	T	0
Height	20	GGT7	cg20592836	33292126	ILMN_1786186	33448816	0.0228802	0.00252049	1.1091e-19	2.65059e-17	20	-0.295867	0.0207451	3.77604e-46	0.262311	20	-0.0740498	0.00897215	1.54088e-16	1.99517e-06	20	rs6120730	33385102	G	C	rs6120730	33385102	G	C	rs6119512	33306904	C	T	0
[truncated: 654 more rows]
