# Supplementary material for: Integrative analysis of omics summary data reveals putative mechanisms underlying complex traits
Source: Nat Commun. 2018 Mar 2;9:918. doi: 10.1038/s41467-018-03371-0 (PMC5834629; doi:10.1038/s41467-018-03371-0)
Supplement: Supplementary file 9 — Supplementary Data 7 [file 41467_2018_3371_MOESM9_ESM.xlsx]

## Sheet: Sheet1
Supplementary Table 7 Prioritized associations between 149 DNAm sites, 66 genes and 12 complex traits
Trait	Chr	Ex_Gene	Ex	Ex_bp	bXY	SESMR	PSMR	PHEIDI	nSNPs	SNP	bp	A1	A2
AD	11	MS4A2	ILMN_1806721	59865697	-0.367698	0.0693624	1.15095e-07	0.465375	20	rs55847558	59903793	G	C
AD	11	MS4A6A	ILMN_2359800	59949055	0.248448	0.041682	2.51379e-09	0.0869676	20	rs7108663	60028142	C	T
AD	11	MS4A4A	ILMN_2370336	60075869	0.39494	0.0685478	8.33566e-09	0.624895	20	rs1582763	60021948	A	G
BMI	11	C1QTNF4	ILMN_1808122	47611459	-0.0979102	0.0217506	6.74797e-06	0.0452732	20	rs10838748	47716381	G	T
BMI	16	NPIPL2	ILMN_1687571	28773726	0.0414697	0.00718705	7.92414e-09	0.0887913	20	rs40831	28508447	G	A
CAD	10	LIPA	ILMN_1718063	90973722	0.0656823	0.00969517	1.24628e-11	0.744215	20	rs1412444	91002927	T	C
CD	6	RPS6KA2	ILMN_1702501	166823063	-0.421846	0.0686327	7.92453e-10	0.060575	20	rs2757044	167371846	G	C
CD	6	RNASET2	ILMN_1671565	167343096	-0.149469	0.022291	2.00938e-11	0.0423034	20	rs394522	167398071	A	C
CD	16	SULT1A1	ILMN_2336133	28617525	-0.233427	0.0430331	5.8165e-08	0.260816	20	rs3020805	28618071	G	C
CD	16	NPIPL2	ILMN_1687571	28773726	0.190107	0.0320323	2.94128e-09	0.121509	20	rs7191618	28565667	G	C
CD	20	LIME1	ILMN_2183687	62370429	-0.324305	0.0538761	1.75006e-09	0.063736	20	rs6062509	62362563	G	T
CD	22	UBE2L3	ILMN_1677877	21978213	0.178953	0.0309326	7.24088e-09	0.206948	20	rs5754323	21957992	C	T
EY	1	SDCCAG8	ILMN_1728802	243542144	-0.0635223	0.0126875	5.53809e-07	0.377213	20	rs3897821	243420388	G	A
EY	8	PPP1R16A	ILMN_1757882	145727417	0.030164	0.00596926	4.34438e-07	0.0399066	20	rs2620666	145703413	C	T
EY	8	LRRC14	ILMN_1678998	145750447	0.0271885	0.00517123	1.45907e-07	0.0524231	20	rs9071	145750506	A	G
EY	12	SUOX	ILMN_1803745	56399238	-0.057716	0.0101213	1.18123e-08	0.335342	20	rs7302200	56449435	A	G
EY	12	ABCB9	ILMN_2343048	123413594	0.0631904	0.0108389	5.54333e-09	0.0344638	20	rs4148856	123450765	G	C
EY	12	ARL6IP4	ILMN_2393144	123467218	-0.072766	0.0129363	1.85565e-08	0.0777131	20	rs7957096	123544878	A	G
EY	12	MPHOSPH9	ILMN_1654421	123645687	0.0787387	0.0140854	2.2697e-08	0.199154	20	rs10772996	123697531	T	C
EY	16	NPIPL2	ILMN_1687571	28773726	-0.0174905	0.00339095	2.49598e-07	0.109524	20	rs7191618	28565667	G	C
EY	16	TUFM	ILMN_1738369	28854373	-0.0146677	0.00267402	4.12903e-08	0.837699	20	rs12928404	28847246	C	T
HDL	11	NR1H3	ILMN_1814022	47290342	-0.107533	0.0113418	2.51466e-21	0.0288479	20	rs7120118	47286290	C	T
HDL	14	AKT1	ILMN_2410909	105235893	-0.0606729	0.0122699	7.61938e-07	0.602438	9	rs4983559	105277209	G	A
HDL	17	PGAP3	ILMN_1805636	37827537	-0.0558728	0.0117921	2.15655e-06	0.0112402	20	rs2934951	37833328	A	G
Height	1	JMJD4	ILMN_1692896	227919164	-0.0843823	0.0108486	7.35676e-15	0.0235567	20	rs3088389	227919190	A	G
Height	2	GPBAR1	ILMN_2316386	219128545	-0.0581078	0.0106892	5.44511e-08	0.0114411	18	rs6738394	219110625	A	G
Height	2	ZNF142	ILMN_1676745	219502943	-0.122419	0.0195934	4.15819e-10	0.0172859	11	rs526134	219402371	G	A
Height	2	TTLL4	ILMN_1746846	219619001	-0.149095	0.0278353	8.49192e-08	0.0975301	11	rs11896209	219599268	A	G
Height	3	CCNL1	ILMN_1683129	156866198	-0.0466478	0.00961709	1.23143e-06	0.126625	20	rs10936066	156881002	C	T
Height	3	CCDC50	ILMN_2302118	191109660	-0.0611554	0.0124678	9.33885e-07	0.0152689	15	rs9290985	191084242	T	C
Height	4	AFAP1	ILMN_1701998	7760488	0.0207824	0.00423454	9.2088e-07	0.12278	20	rs17771470	7931611	C	G
Height	4	OCIAD1	ILMN_1799604	48862844	-0.0838319	0.0181424	3.82312e-06	0.0242122	20	rs12512637	48860817	G	A
Height	5	SLC22A4	ILMN_2050911	131679598	-0.0624273	0.00617565	5.05942e-24	0.0153028	20	rs272875	131674888	T	C
Height	6	FAM8A1	ILMN_1807448	17611580	-0.0607811	0.0130896	3.42579e-06	0.403721	20	rs6919110	17600619	G	A
Height	6	C6orf125	ILMN_1790461	33669128	-0.062511	0.0107991	7.10028e-09	0.0117829	20	rs2296330	33650621	A	G
Height	6	SUPT3H	ILMN_2274199	44796684	-0.06491	0.0103314	3.32554e-10	0.029748	20	rs9349303	44792579	G	A
Height	8	PLEC	ILMN_1744268	144989739	0.0472849	0.00889341	1.05585e-07	0.329395	18	rs11136341	145043543	G	A
Height	8	PARP10	ILMN_1710844	145051897	0.0447833	0.00938488	1.82534e-06	0.0160197	17	rs11136343	145058986	G	A
Height	8	GRINA	ILMN_1796490	145067277	0.0277456	0.00555297	5.83723e-07	0.0324567	18	rs11136343	145058986	G	A
Height	9	PTCH1	ILMN_1800331	98206706	0.0723574	0.0132417	4.64574e-08	0.408459	14	rs10512249	98256309	A	G
Height	9	INPP5E	ILMN_1811301	139323338	-0.024116	0.00322182	7.14241e-14	0.0121326	20	rs8413	139323311	C	T
Height	11	C2CD2L	ILMN_1778132	118987491	-0.0502376	0.0107446	2.93082e-06	0.0749132	20	rs671872	119016176	G	A
Height	11	HINFP	ILMN_1667453	119005582	0.0583092	0.0120913	1.41844e-06	0.36025	20	rs641382	119006300	A	C
Height	12	MPHOSPH9	ILMN_1654421	123645687	0.124157	0.0191126	8.2421e-11	0.222527	18	rs884548	123634122	A	G
Height	13	PDS5B	ILMN_1675695	33349791	-0.0776106	0.0157874	8.83313e-07	0.0296536	20	rs9596222	33341817	G	A
Height	13	CDC16	ILMN_1727389	115037950	-0.02594	0.00413066	3.38866e-10	0.20634	20	rs7994556	114998076	T	C
Height	14	MAX	ILMN_2363426	65560476	0.092282	0.0188197	9.41549e-07	0.187441	20	rs7156617	65541381	A	G
Height	16	METRN	ILMN_1712583	766971	0.161409	0.0335187	1.46832e-06	0.692858	15	rs2071951	783004	C	T
Height	16	HAGHL	ILMN_1793201	779545	0.130183	0.0220752	3.69643e-09	0.329048	11	rs11648796	792190	G	A
Height	16	NARFL	ILMN_1813833	780038	0.125305	0.0227154	3.46222e-08	0.139209	18	rs2071951	783004	C	T
Height	16	ZNF213	ILMN_1758337	3192699	0.0235196	0.00451702	1.92028e-07	0.143361	20	rs2735537	3191356	A	G
Height	17	ATP5G1	ILMN_1676393	46973137	0.072632	0.0125158	6.50454e-09	0.16028	20	rs9894220	46989154	G	A
Height	17	UBE2Z	ILMN_1783771	47005479	0.123926	0.0260197	1.90962e-06	0.177891	20	rs9894220	46989154	G	A
Height	18	NFATC1	ILMN_1707051	77227877	-0.09675	0.0180162	7.86605e-08	0.20583	6	rs7227107	77227476	G	A
Height	20	UQCC	ILMN_1724734	33962024	-0.342526	0.0491269	3.11872e-12	0.0797505	20	rs1886691	33986271	T	C
Height	22	MGAT3	ILMN_1853824	39888012	-0.0472078	0.00917321	2.65724e-07	0.174856	20	rs738289	39855883	C	T
LDL	1	DOCK7	ILMN_1678629	62923222	0.144574	0.0199562	4.33884e-13	0.39883	20	rs7555577	63034363	A	C
LDL	8	PLEC	ILMN_1744268	144989739	-0.111244	0.0173935	1.59808e-10	0.431687	18	rs11136341	145043543	G	A
LDL	8	PARP10	ILMN_1721411	145051894	-0.16277	0.0331131	8.85153e-07	0.0599437	15	rs11136343	145058986	G	A
LDL	8	GRINA	ILMN_1796490	145067277	-0.0645084	0.0108962	3.21444e-09	0.0453333	18	rs11136343	145058986	G	A
RA	2	REL	ILMN_1766085	61149525	0.654451	0.141708	3.86871e-06	0.98156	20	rs12466919	61092858	T	C
RA	11	FADS1	ILMN_1670134	61567437	-0.182772	0.0363781	5.05451e-07	0.469338	20	rs968567	61595564	T	C
RA	11	FADS2	ILMN_2075065	61633933	-0.230283	0.047266	1.10437e-06	0.418074	20	rs968567	61595564	T	C
RA	22	SYNGR1	ILMN_1810875	39772125	0.276672	0.0480324	8.40607e-09	0.382622	20	rs2069235	39747780	A	G
SCZ	11	SNX19	ILMN_1788211	130746280	0.136126	0.0270118	4.66794e-07	0.0242001	20	rs3751039	130773076	A	G
SCZ	12	ABCB9	ILMN_2343047	123413678	0.265574	0.0558658	1.99643e-06	0.0260793	20	rs641760	123518866	T	C
SCZ	12	ARL6IP4	ILMN_2393144	123467218	-0.291836	0.0540406	6.65269e-08	0.451424	20	rs7957096	123544878	A	G
SCZ	14	KLC1	ILMN_1726901	104145823	0.313243	0.0580405	6.77777e-08	0.201023	20	rs11846838	104184737	A	G
SCZ	15	SCAND2	ILMN_1745917	85183639	-0.226045	0.0472562	1.72355e-06	0.0595253	20	rs11631921	85143277	A	G
SCZ	15	NMB	ILMN_2347592	85200459	0.184633	0.0345882	9.39507e-08	0.341445	20	rs62021193	85170583	G	C
SCZ	19	GATAD2A	ILMN_1673682	19617682	0.0955885	0.0174422	4.24628e-08	0.262738	20	rs4808203	19568659	C	T
TG	5	CPEB4	ILMN_1722025	173384981	0.0260448	0.00514698	4.18779e-07	0.0432288	20	rs72810983	173318254	G	A
TG	10	NRBF2	ILMN_1719344	64914119	-0.0711097	0.0112352	2.46443e-10	0.0647658	20	rs10761741	65066186	T	G
UC	3	APEH	ILMN_1718023	49720758	0.519542	0.0800343	8.49909e-11	0.135212	20	rs1131095	49714225	C	T
Ex_Gene = the tagging gene of expression probe; Ex = gene expression probes; Ex_bp = physical positions of gene expression probes (hg19); bXY = the estimated effect size of gene expression on trait from the SMR method; SESMR = standard error for bxy; PSMR = P value from the SMR test; PHEIDI = P value from the HEIDI test.
