# Supplementary material for: Integrative analysis of omics summary data reveals putative mechanisms underlying complex traits
Source: Nat Commun. 2018 Mar 2;9:918. doi: 10.1038/s41467-018-03371-0 (PMC5834629; doi:10.1038/s41467-018-03371-0)
Supplement: Supplementary file 10 — Supplementary Data 8 [file 41467_2018_3371_MOESM10_ESM.xlsx]

## Sheet: Sheet1
Supplementary Table 8 Identification of 5 genes overlapped with drug targets
Gene	Drug ID	Name	Drug effect	Status	Target disease or function	Associated disease identified in this study	Direction of association
MS4A2	DB00043	Omalizumab	Inhibitor	Approved	For treatment of asthma caused by allergies	Alzheimer's disease	Positive
FADS1	DB00132	Alpha-Linolenic Acid	Inhibitor	Approved	Nutraceutical	Rheumatoid arthritis	Negative
FADS2	DB00132	Alpha-Linolenic Acid	Inhibitor	Approved	Nutraceutical	Rheumatoid arthritis	Negative
LIPA	DB06965	Hexylphosphonic acid (R)-2-methyl-3-phenylpropyl ester	Activator	experimental	Triglyceride lipase activity	Coronary artery disease	Negative
SULT1A1	DB00316	Acetaminophen	Inhibitor	Approved	Sulfotransferase activity	Crohn's disease	Positive
