# Supplementary material for: Integrative analysis of omics summary data reveals putative mechanisms underlying complex traits
Source: Nat Commun. 2018 Mar 2;9:918. doi: 10.1038/s41467-018-03371-0 (PMC5834629; doi:10.1038/s41467-018-03371-0)
Supplement: Supplementary file 11 — Supplementary Data 9 [file 41467_2018_3371_MOESM11_ESM.xlsx]

## Sheet: Sheet1
Supplementary Table 9 Pleiotropic effects of DNAm sites and transcripts on multiple traits
Functional Genes			Methylation		Gene expression		Gene expression - Trait					Methylation - Trait					Methylation - Gene expression
Gene	Chr	Trait	Me	Me_bp	Ex	Ex_bp	bXY	SESMR	PSMR	PHEIDI	nSNPs	bXY	SESMR	PSMR	PHEIDI	nSNPs	bXY	SESMR	PSMR	PHEIDI	nSNPs
SLC22A4	5	CD	cg14196790	131705035	ILMN_2050911	131679598	-0.224033	0.0436277	2.81986e-07	0.000124469	20	0.26847	0.0355627	4.37906e-14	5.15958e-05	20	-0.753126	0.0521127	2.43915e-47	0.0255789	20
SLC22A4	5	Height	cg14196790	131705035	ILMN_2050911	131679598	-0.0624273	0.00617565	5.05942e-24	0.0153028	20	0.0520716	0.00487905	1.36915e-26	0.000299378	20	-0.753126	0.0521127	2.43915e-47	0.0255789	20
SLC22A5	5	Height	cg14196790	131705035	ILMN_1699357	131730983	-0.0570625	0.00539056	3.47471e-26	0.00189625	20	0.0520716	0.00487905	1.36915e-26	0.000299378	20	-0.90514	0.0564796	8.41692e-58	0.00121937	20
SLC22A5	5	CD	cg14196790	131705035	ILMN_1699357	131730983	-0.296325	0.0394249	5.64019e-14	0.00243806	20	0.26847	0.0355627	4.37906e-14	5.15958e-05	20	-0.90514	0.0564796	8.41692e-58	0.00121937	20
PARP10	8	Height	cg00311984	145051668	ILMN_1710844	145051897	0.0447833	0.00938488	1.82534e-06	0.0160197	17	-0.036082	0.00650967	2.97611e-08	0.173309	19	-0.675226	0.0696367	3.12277e-22	0.0809144	20
PARP10	8	LDL	cg00311984	145051668	ILMN_1710844	145051897	-0.104121	0.0187394	2.75607e-08	0.0337344	17	0.0807098	0.0127061	2.12441e-10	0.50858	19	-0.675226	0.0696367	3.12277e-22	0.0809144	20
PLEC	8	LDL	cg15847845	145028505	ILMN_1744268	144989739	-0.111244	0.0173935	1.59808e-10	0.431687	18	-0.0373553	0.00558917	2.33299e-11	0.0902944	19	0.325032	0.0282697	1.35715e-30	1.14952e-07	20
PLEC	8	Height	cg15847845	145028505	ILMN_1744268	144989739	0.0472849	0.00889341	1.05585e-07	0.329395	18	0.0176946	0.00298442	3.048e-09	0.0415898	19	0.325032	0.0282697	1.35715e-30	1.14952e-07	20
GRINA	8	LDL	cg02331830	145008288	ILMN_1796490	145067277	-0.0645084	0.0108962	3.21444e-09	0.0453333	18	-0.0296872	0.00435506	9.31417e-12	0.0299186	20	0.368051	0.023223	1.43917e-56	5.7366e-27	20
GRINA	8	Height	cg02331830	145008288	ILMN_1796490	145067277	0.0277456	0.00555297	5.83723e-07	0.0324567	18	0.0141743	0.00237243	2.3068e-09	0.0215583	20	0.368051	0.023223	1.43917e-56	5.7366e-27	20
C6orf125	6	Height	cg11713064	33730089	ILMN_1790461	33669128	-0.062511	0.0107991	7.10028e-09	0.0117829	20	0.019755	0.00316373	4.25951e-10	0.0157665	20	-0.189927	0.0291927	7.71875e-11	4.25548e-13	20
C6orf125	6	RA	cg16492833	33679775	ILMN_1790461	33669128	-0.619875	0.0734293	3.12513e-17	0.00023511	20	0.182184	0.023035	2.59492e-15	9.5634e-33	20	-0.270244	0.0412416	5.65048e-11	3.64743e-07	20
CCDC101	16	BMI	cg04270652	28608894	ILMN_1684789	28603040	-0.0343286	0.00553614	5.61665e-10	2.58511e-08	20	-0.0286449	0.00549285	1.83874e-07	6.61839e-06	20	0.89097	0.0588049	7.42826e-52	3.18362e-06	20
CCDC101	16	CD	cg09046979	28333134	ILMN_1684789	28603040	-0.192261	0.0398222	1.37923e-06	0.000133618	20	-0.151173	0.0265041	1.17196e-08	0.0339761	20	0.334273	0.0308154	2.04798e-27	1.05212e-16	20
ATP13A1	19	LDL	cg10669058	19648555	ILMN_2134224	19756047	-0.0755184	0.0069534	1.77497e-27	1.61918e-07	20	-0.128355	0.020559	4.2857e-10	7.50618e-05	20	1.18787	0.149062	1.60038e-15	0.000438459	20
ATP13A1	19	TG	cg10669058	19648555	ILMN_2134224	19756047	-0.0725318	0.00629329	9.84165e-31	6.39251e-11	20	-0.120127	0.0189427	2.2739e-10	1.9265e-05	20	1.18787	0.149062	1.60038e-15	0.000438459	20
CARD9	9	Height	cg13741927	139327495	ILMN_1712532	139258523	0.0231036	0.0044406	1.96281e-07	1.58106e-06	20	0.0209355	0.00304223	5.91788e-12	0.00582009	20	0.561406	0.0315489	7.76017e-71	3.87295e-28	20
CARD9	9	CD	cg07056794	139318309	ILMN_1712532	139258523	0.272201	0.0316427	7.81172e-18	0.234255	20	-0.0946263	0.0168371	1.90855e-08	1.44638e-05	20	-0.387929	0.0210602	9.08072e-76	2.10719e-29	20
CARD9	9	UC	cg14115884	139300582	ILMN_1712532	139258523	0.197065	0.0281919	2.74654e-12	0.99124	20	0.247946	0.0408704	1.30619e-09	0.00150975	20	1.31675	0.090983	1.80869e-47	3.02934e-20	20
INPP5E	9	CD	cg13741927	139327495	ILMN_1811301	139323338	-0.17081	0.0246432	4.16918e-12	5.58373e-07	20	0.150827	0.0232449	8.66272e-11	2.23661e-06	20	-0.901077	0.0363645	1.51042e-135	0.000700985	20
INPP5E	9	Height	cg13741927	139327495	ILMN_1811301	139323338	-0.024116	0.00322182	7.14241e-14	0.0121326	20	0.0209355	0.00304223	5.91788e-12	0.00582009	20	-0.901077	0.0363645	1.51042e-135	0.000700985	20
INPP5E	9	UC	cg14115884	139300582	ILMN_1811301	139323338	-0.113251	0.0226152	5.50692e-07	3.00003e-05	20	0.247946	0.0408704	1.30619e-09	0.00150975	20	-1.18957	0.0844575	4.70658e-45	1.15787e-18	20
PSRC1	1	CAD	cg00908766	109817496	ILMN_1671843	109822331	-0.207798	0.0241843	8.52685e-18	0.659627	20	0.0553041	0.00845924	6.24683e-11	0.000143327	20	-0.277771	0.0237494	1.33705e-31	1.85453e-14	20
PSRC1	1	LDL	cg00908766	109817496	ILMN_1671843	109822331	-0.28068	0.0192689	4.58712e-48	0.00116478	20	0.0785652	0.00483119	1.83377e-59	1.4959e-33	20	-0.277771	0.0237494	1.33705e-31	1.85453e-14	20
SEC16A	9	Height	cg13741927	139327495	ILMN_2126344	139334824	-0.0583497	0.00993012	4.20226e-09	0.000291933	20	0.0209355	0.00304223	5.91788e-12	0.00582009	20	-0.320579	0.0288449	1.07381e-28	8.8141e-05	20
SEC16A	9	CD	cg13741927	139327495	ILMN_2126344	139334824	-0.446068	0.0760824	4.54687e-09	2.78254e-05	20	0.150827	0.0232449	8.66272e-11	2.23661e-06	20	-0.320579	0.0288449	1.07381e-28	8.8141e-05	20
NPIPL2	16	BMI	cg09046979	28333134	ILMN_1687571	28773726	0.0414697	0.00718705	7.92414e-09	0.0887913	20	-0.0202547	0.00347652	5.67225e-09	2.05189e-07	20	-0.551721	0.0336571	2.16693e-60	5.07125e-27	20
NPIPL2	16	CD	cg09046979	28333134	ILMN_1687571	28773726	0.190107	0.0320323	2.94128e-09	0.121509	20	-0.151173	0.0265041	1.17196e-08	0.0339761	20	-0.551721	0.0336571	2.16693e-60	5.07125e-27	20
NPIPL2	16	EY	cg08761264	28874980	ILMN_1687571	28773726	-0.0174905	0.00339095	2.49598e-07	0.109524	20	0.0331241	0.00659337	5.06463e-07	0.537306	20	-1.54557	0.145783	2.92072e-26	0.000103078	20
SULT1A1	16	BMI	cg04270652	28608894	ILMN_2336133	28617525	-0.0314544	0.00586799	8.30648e-08	7.18224e-07	19	-0.0286449	0.00549285	1.83874e-07	6.61839e-06	20	0.88284	0.0588046	6.02432e-51	0.053517	20
SULT1A1	16	CD	cg09046979	28333134	ILMN_2336133	28617525	-0.233427	0.0430331	5.8165e-08	0.260816	20	-0.151173	0.0265041	1.17196e-08	0.0339761	20	0.425391	0.0320072	2.62907e-40	7.51677e-24	20
TUFM	16	BMI	cg09046979	28333134	ILMN_1738369	28854373	0.0291258	0.00407219	8.52956e-13	0.00541073	20	-0.0202547	0.00347652	5.67225e-09	2.05189e-07	20	-0.577711	0.0337609	1.21134e-65	2.36982e-31	20
TUFM	16	CD	cg09046979	28333134	ILMN_1738369	28854373	0.146156	0.0253022	7.63058e-09	0.00472045	20	-0.151173	0.0265041	1.17196e-08	0.0339761	20	-0.577711	0.0337609	1.21134e-65	2.36982e-31	20
TUFM	16	EY	cg08761264	28874980	ILMN_1738369	28854373	-0.0146677	0.00267402	4.12903e-08	0.837699	20	0.0331241	0.00659337	5.06463e-07	0.537306	20	-2.15351	0.190567	1.30411e-29	0.437086	20
GATAD2A	19	TG	cg03719032	19374710	ILMN_1673682	19617682	-0.0408752	0.00568428	6.43526e-13	1.05241e-17	20	-0.0771515	0.0106411	4.15649e-13	7.88267e-17	20	1.07158	0.0840916	3.40987e-37	1.07815e-05	20
GATAD2A	19	LDL	cg03719032	19374710	ILMN_1673682	19617682	-0.0407216	0.00626699	8.15101e-11	1.24236e-16	20	-0.0841319	0.0116525	5.19652e-13	1.58932e-18	20	1.07158	0.0840916	3.40987e-37	1.07815e-05	20
GATAD2A	19	SCZ	cg08505228	19495962	ILMN_1673682	19617682	0.0955885	0.0174422	4.24628e-08	0.262738	20	-0.118961	0.0228699	1.97546e-07	0.188965	20	-1.23283	0.0978882	2.27088e-36	0.204119	20
MAU2	19	TG	cg03719032	19374710	ILMN_1685631	19469242	0.0464816	0.00536881	4.81279e-18	2.65306e-27	20	-0.0771515	0.0106411	4.15649e-13	7.88267e-17	20	-1.01237	0.080825	5.41944e-36	1.47945e-39	20
MAU2	19	LDL	cg03719032	19374710	ILMN_1685631	19469242	0.0497048	0.00588593	3.04847e-17	4.17839e-22	20	-0.0841319	0.0116525	5.19652e-13	1.58932e-18	20	-1.01237	0.080825	5.41944e-36	1.47945e-39	20
MAU2	19	Height	cg10669058	19648555	ILMN_1685631	19469242	0.0221697	0.00331196	2.17392e-11	0.00149251	20	-0.066332	0.011233	3.5239e-09	1.88277e-05	20	-2.5742	0.273678	5.1553e-21	0.000250233	20
SCAND2	15	Height	cg12863693	85201151	ILMN_1745917	85183639	0.0820628	0.0145225	1.59762e-08	1.23874e-05	20	0.0144603	0.00267236	6.26596e-08	1.15076e-17	20	0.208307	0.0261366	1.58791e-15	0.000253564	20
SCAND2	15	SCZ	cg12863693	85201151	ILMN_1745917	85183639	-0.226045	0.0472562	1.72355e-06	0.0595253	20	-0.0593714	0.00981841	1.47618e-09	0.296946	20	0.208307	0.0261366	1.58791e-15	0.000253564	20
NMB	15	Height	cg12863693	85201151	ILMN_2347592	85200459	-0.0458205	0.00919836	6.31321e-07	1.66808e-08	20	0.0144603	0.00267236	6.26596e-08	1.15076e-17	20	-0.315585	0.026836	6.293e-32	0.356785	20
NMB	15	SCZ	cg12863693	85201151	ILMN_2347592	85200459	0.184633	0.0345882	9.39507e-08	0.341445	20	-0.0593714	0.00981841	1.47618e-09	0.296946	20	-0.315585	0.026836	6.293e-32	0.356785	20
MPHOSPH9	12	EY	cg08176694	123519157	ILMN_1654421	123645687	0.0787387	0.0140854	2.2697e-08	0.199154	20	0.0540667	0.00875919	6.71897e-10	0.0384581	20	0.6551	0.101652	1.15953e-10	0.208748	20
MPHOSPH9	12	Height	cg08176694	123519157	ILMN_1654421	123645687	0.124157	0.0191126	8.2421e-11	0.222527	18	0.0788687	0.0111303	1.38091e-12	0.00290153	20	0.6551	0.101652	1.15953e-10	0.208748	20
ARL6IP4	12	EY	cg21745287	123464511	ILMN_2393144	123467218	-0.072766	0.0129363	1.85565e-08	0.0777131	20	0.0196776	0.002784	1.57063e-12	0.0532151	20	-0.246737	0.0285497	5.50507e-18	0.362896	20
ARL6IP4	12	SCZ	cg21745287	123464511	ILMN_2393144	123467218	-0.291836	0.0540406	6.65269e-08	0.451424	20	0.07428	0.0114396	8.4026e-11	0.0811963	20	-0.246737	0.0285497	5.50507e-18	0.362896	20
ARL6IP4	12	Height	cg21745287	123464511	ILMN_2393144	123467218	-0.072766	0.014603	6.26208e-07	1.28479e-05	18	0.0186937	0.00319892	5.10363e-09	6.10524e-16	20	-0.246737	0.0285497	5.50507e-18	0.362896	20
ABCB9	12	Height	cg09084244	123757860	ILMN_2343048	123413594	0.0958032	0.0144261	3.11607e-11	3.86213e-05	20	0.0119491	0.00218243	4.37189e-08	7.56113e-18	20	0.180349	0.0196331	4.07893e-20	0.0376552	20
ABCB9	12	SCZ	cg09084244	123757860	ILMN_2343048	123413594	0.211841	0.0439306	1.41996e-06	0.0189242	20	0.048572	0.00795839	1.03934e-09	0.000446476	20	0.180349	0.0196331	4.07893e-20	0.0376552	20
ABCB9	12	EY	cg09084244	123757860	ILMN_2343048	123413594	0.0631904	0.0108389	5.54333e-09	0.0344638	20	0.0119491	0.00190031	3.21631e-10	1.31928e-07	20	0.180349	0.0196331	4.07893e-20	0.0376552	20
GSDMB	17	HDL	cg18711369	38081186	ILMN_1666206	38060997	-0.0238128	0.00367909	9.64164e-11	1.86099e-05	20	0.0377256	0.00744789	4.07824e-07	0.0202893	20	-1.31916	0.0720776	7.99085e-75	0.00713847	20
GSDMB	17	UC	cg18711369	38081186	ILMN_1666206	38060997	-0.137455	0.0227783	1.59469e-09	0.00851739	20	0.168956	0.0337232	5.4405e-07	0.0107109	20	-1.31916	0.0720776	7.99085e-75	0.00713847	20
GSDMB	17	RA	cg10057218	38074149	ILMN_1666206	38060997	-0.091613	0.0151636	1.52573e-09	0.00400131	20	0.172406	0.0340489	4.11669e-07	0.000245925	20	-2.02906	0.156871	2.87112e-38	0.00382682	20
GSDMB	17	CD	cg27435903	38065264	ILMN_1666206	38060997	-0.129693	0.0244198	1.09045e-07	0.00150239	20	-0.394707	0.0776516	3.71432e-07	0.0910925	20	2.41151	0.236664	2.20699e-24	0.0255002	20
ADCY3	2	Height	cg01884057	25150051	ILMN_1676893	25042122	0.127713	0.018745	9.5453e-12	0.00539732	20	-0.0339411	0.00302278	2.95637e-29	8.73563e-09	20	-0.231173	0.0281427	2.13416e-16	2.17301e-11	20
ADCY3	2	BMI	cg01884057	25150051	ILMN_1676893	25042122	-0.0990747	0.0169689	5.26428e-09	0.0102333	20	0.0301477	0.00318958	3.32653e-21	0.0447268	20	-0.231173	0.0281427	2.13416e-16	2.17301e-11	20
PGAP3	17	HDL	cg03815147	37833890	ILMN_1805636	37827537	-0.0558728	0.0117921	2.15655e-06	0.0112402	20	-0.0518291	0.00651064	1.71108e-15	0.001636	20	0.752361	0.0628501	5.05916e-33	0.0692662	20
PGAP3	17	RA	cg10057218	38074149	ILMN_1805636	37827537	-0.177139	0.0370609	1.75568e-06	0.240704	20	0.172406	0.0340489	4.11669e-07	0.000245925	20	-0.640579	0.0771763	1.03932e-16	0.0142239	20
ORMDL3	17	HDL	cg18711369	38081186	ILMN_1662174	38077572	-0.0277458	0.0043177	1.30951e-10	1.79871e-05	20	0.0377256	0.00744789	4.07824e-07	0.0202893	20	-1.16174	0.066813	1.01857e-67	0.168763	20
ORMDL3	17	RA	cg10057218	38074149	ILMN_1662174	38077572	-0.106744	0.0177793	1.92717e-09	0.00289011	20	0.172406	0.0340489	4.11669e-07	0.000245925	20	-1.77995	0.141255	2.08698e-36	0.0021496	20
ORMDL3	17	UC	cg18711369	38081186	ILMN_1662174	38077572	-0.160158	0.0267071	2.0121e-09	0.00520237	20	0.168956	0.0337232	5.4405e-07	0.0107109	20	-1.16174	0.066813	1.01857e-67	0.168763	20
ORMDL3	17	CD	cg27435903	38065264	ILMN_1662174	38077572	-0.151113	0.0285915	1.2554e-07	0.00121256	20	-0.394707	0.0776516	3.71432e-07	0.0910925	20	2.09029	0.209279	1.72e-23	0.0170922	20
LPAR2	19	Height	cg02887458	19495540	ILMN_1662741	19734597	-0.0295869	0.0061349	1.41619e-06	2.31907e-07	20	-0.0253694	0.00392141	9.83458e-11	7.91397e-11	20	0.424879	0.0390668	1.50494e-27	2.43929e-05	20
LPAR2	19	SCZ	cg08505228	19495962	ILMN_1662741	19734597	-0.103036	0.0214647	1.58458e-06	0.0336131	20	-0.118961	0.0228699	1.97546e-07	0.188965	20	0.551757	0.0668809	1.58605e-16	2.25704e-06	20
TAGLN	11	TG	cg12051762	117069788	ILMN_1778668	117075395	-0.0445124	0.00475915	8.51976e-21	6.94454e-34	20	-0.0448532	0.00603844	1.10301e-13	9.09854e-24	20	0.935301	0.0462817	8.18071e-91	0.000949026	20
TAGLN	11	HDL	cg14075254	116801299	ILMN_1778668	117075395	-0.0301637	0.0047248	1.72396e-10	1.07148e-22	20	0.0524794	0.00989929	1.14964e-07	2.00033e-13	20	-0.396593	0.0564723	2.17484e-12	4.66169e-13	20
NT5C2	10	CAD	cg03493300	104813866	ILMN_1682165	104847963	-0.10532	0.0219057	1.52542e-06	0.0741101	20	-0.059522	0.0116438	3.18904e-07	0.00619577	20	0.543081	0.0445542	3.54827e-34	0.00117118	20
NT5C2	10	SCZ	cg03493300	104813866	ILMN_1682165	104847963	-0.208898	0.0298942	2.79007e-12	0.0497298	20	-0.114829	0.0154722	1.15687e-13	0.154481	20	0.543081	0.0445542	3.54827e-34	0.00117118	20
FADS1	11	RA	cg06781209	61594997	ILMN_1670134	61567437	-0.182772	0.0363781	5.05451e-07	0.469338	20	0.112906	0.0215971	1.71499e-07	0.138383	20	-0.617744	0.0478053	3.37872e-38	0.0163926	20
FADS1	11	LDL	cg06781209	61594997	ILMN_1670134	61567437	-0.0615829	0.0100809	1.00335e-09	6.66295e-10	20	0.0380424	0.00586529	8.81296e-11	1.19183e-10	20	-0.617744	0.0478053	3.37872e-38	0.0163926	20
FADS1	11	TG	cg06781209	61594997	ILMN_1670134	61567437	0.0471846	0.008747	6.87603e-08	4.15995e-10	20	-0.029148	0.00516005	1.61583e-08	1.83721e-11	20	-0.617744	0.0478053	3.37872e-38	0.0163926	20
FADS2	11	RA	cg06781209	61594997	ILMN_2075065	61633933	-0.230283	0.047266	1.10437e-06	0.418074	20	0.112906	0.0215971	1.71499e-07	0.138383	20	-0.490293	0.0452079	2.09921e-27	4.00916e-05	20
FADS2	11	TG	cg06781209	61594997	ILMN_2075065	61633933	0.0594502	0.0114166	1.91577e-07	1.03833e-07	20	-0.029148	0.00516005	1.61583e-08	1.83721e-11	20	-0.490293	0.0452079	2.09921e-27	4.00916e-05	20
FADS2	11	LDL	cg06781209	61594997	ILMN_2075065	61633933	-0.0775912	0.0132837	5.18563e-09	1.9544e-07	20	0.0380424	0.00586529	8.81296e-11	1.19183e-10	20	-0.490293	0.0452079	2.09921e-27	4.00916e-05	20
C11orf10	11	LDL	cg19610905	61596333	ILMN_1786759	61557309	-0.109239	0.0112661	3.12865e-22	0.000828858	20	0.0610891	0.00659261	1.92739e-20	0.23785	20	-0.478096	0.0376656	6.45262e-37	0.000181912	20
C11orf10	11	TG	cg19610905	61596333	ILMN_1786759	61557309	0.084551	0.00959932	1.2738e-18	2.71443e-06	20	-0.0480489	0.00600344	1.20871e-15	0.0673887	20	-0.478096	0.0376656	6.45262e-37	0.000181912	20
C11orf10	11	HDL	cg19610905	61596333	ILMN_1786759	61557309	-0.0725347	0.00936135	9.31198e-15	1.3506e-07	20	0.036536	0.00601519	1.24804e-09	7.88739e-05	20	-0.478096	0.0376656	6.45262e-37	0.000181912	20
ZNF668	16	TG	cg04018474	31008003	ILMN_1739236	31072283	-0.0531879	0.0100754	1.29906e-07	0.0107195	20	0.0462747	0.00855081	6.2417e-08	0.0600303	20	-0.819644	0.0900184	8.60282e-20	3.17372e-09	20
ZNF668	16	BMI	cg04018474	31008003	ILMN_1739236	31072283	-0.0496601	0.00922239	7.25527e-08	0.628417	20	0.0421512	0.00779506	6.3935e-08	0.113721	20	-0.819644	0.0900184	8.60282e-20	3.17372e-09	20
BCKDK	16	BMI	cg04018474	31008003	ILMN_1693394	31123838	-0.0661093	0.0126102	1.58387e-07	0.176736	20	0.0421512	0.00779506	6.3935e-08	0.113721	20	-0.630234	0.0811185	7.89168e-15	0.00518815	20
BCKDK	16	TG	cg04018474	31008003	ILMN_1693394	31123838	-0.0692408	0.0136661	4.0498e-07	0.0428576	20	0.0462747	0.00855081	6.2417e-08	0.0600303	20	-0.630234	0.0811185	7.89168e-15	0.00518815	20
LIME1	20	CD	cg20642413	62338338	ILMN_2183687	62370429	-0.324305	0.0538761	1.75006e-09	0.063736	20	-0.320836	0.0553502	6.77272e-09	0.304342	20	0.976012	0.087617	8.05484e-29	0.0154964	20
LIME1	20	UC	cg19841423	62366755	ILMN_2183687	62370429	-0.24095	0.0485419	6.91488e-07	0.00315568	20	-0.209451	0.0411313	3.53833e-07	0.0491654	20	0.674629	0.0619325	1.24501e-27	7.9605e-06	20
SPI1	11	HDL	cg20135002	47629003	ILMN_1696463	47376480	0.0320659	0.00578304	2.94259e-08	4.21556e-12	20	0.0588955	0.006792	4.27204e-18	9.34795e-09	20	1.28575	0.0836413	2.51583e-53	3.21389e-11	20
SPI1	11	Height	cg20135002	47629003	ILMN_1696463	47376480	0.0269261	0.00343501	4.55164e-15	7.56827e-11	20	0.0432565	0.00551773	4.52164e-15	1.09801e-06	20	1.28575	0.0836413	2.51583e-53	3.21389e-11	20
SPI1	11	BMI	cg20135002	47629003	ILMN_1696463	47376480	-0.0264953	0.0036419	3.46114e-13	0.000987585	20	-0.03943	0.0057395	6.42301e-12	0.00383941	20	1.28575	0.0836413	2.51583e-53	3.21389e-11	20
MMP9	20	HDL	cg04539957	44650068	ILMN_1796316	44644938	-0.0718012	0.011927	1.74346e-09	5.0233e-06	10	-0.0429282	0.00659481	7.5456e-11	2.51447e-07	20	0.584079	0.0579145	6.42442e-24	3.90606e-09	20
MMP9	20	TG	cg04539957	44650068	ILMN_1796316	44644938	0.0599751	0.0112825	1.062e-07	3.02758e-05	9	0.0356501	0.0062304	1.05299e-08	1.46764e-07	20	0.584079	0.0579145	6.42442e-24	3.90606e-09	20
MYBPC3	11	HDL	cg20135002	47629003	ILMN_1781184	47353112	0.0364779	0.00552016	3.89228e-11	8.67151e-12	20	0.0588955	0.006792	4.27204e-18	9.34795e-09	20	0.999414	0.0717464	4.17426e-44	1.52745e-07	20
MYBPC3	11	Height	cg20135002	47629003	ILMN_1781184	47353112	0.0359034	0.00482563	1.00565e-13	1.41533e-08	20	0.0432565	0.00551773	4.52164e-15	1.09801e-06	20	0.999414	0.0717464	4.17426e-44	1.52745e-07	20
MYBPC3	11	BMI	cg20135002	47629003	ILMN_1781184	47353112	-0.0343237	0.00494377	3.84346e-12	0.00835744	20	-0.03943	0.0057395	6.42301e-12	0.00383941	20	0.999414	0.0717464	4.17426e-44	1.52745e-07	20
APEH	3	CD	cg05126514	49697458	ILMN_1718023	49720758	0.51715	0.0843406	8.69491e-10	0.360821	20	-0.1221	0.0167706	3.32346e-13	0.0033349	20	-0.231436	0.0207127	5.48791e-29	0.000161683	20
APEH	3	UC	cg05126514	49697458	ILMN_1718023	49720758	0.519542	0.0800343	8.49909e-11	0.135212	20	-0.121198	0.0155265	5.90824e-15	0.432283	20	-0.231436	0.0207127	5.48791e-29	0.000161683	20
APEH	3	EY	cg05126514	49697458	ILMN_1718023	49720758	0.0737546	0.0102645	6.70127e-13	0.000100462	20	-0.0173336	0.00186874	1.76651e-20	0.000168534	20	-0.231436	0.0207127	5.48791e-29	0.000161683	20
USP4	3	EY	cg05126514	49697458	ILMN_1798712	49315124	0.0231373	0.00493062	2.69778e-06	0.0191104	20	-0.0173336	0.00186874	1.76651e-20	0.000168534	20	-0.17872	0.0209256	1.33393e-17	1.40024e-09	20
USP4	3	UC	cg05126514	49697458	ILMN_1798712	49315124	0.18348	0.0396257	3.6509e-06	0.0671261	20	-0.121198	0.0155265	5.90824e-15	0.432283	20	-0.17872	0.0209256	1.33393e-17	1.40024e-09	20
C1QTNF4	11	Height	cg20135002	47629003	ILMN_1808122	47611459	0.0912348	0.0142326	1.45248e-10	0.000147535	20	0.0432565	0.00551773	4.52164e-15	1.09801e-06	20	0.462353	0.053601	6.3633e-18	0.23002	20
C1QTNF4	11	BMI	cg20135002	47629003	ILMN_1808122	47611459	-0.0979102	0.0217506	6.74797e-06	0.0452732	20	-0.03943	0.0057395	6.42301e-12	0.00383941	20	0.462353	0.053601	6.3633e-18	0.23002	20
C1QTNF4	11	HDL	cg20135002	47629003	ILMN_1808122	47611459	0.147907	0.0230317	1.34596e-10	1.25336e-09	20	0.0588955	0.006792	4.27204e-18	9.34795e-09	20	0.462353	0.053601	6.3633e-18	0.23002	20
NR1H3	11	HDL	cg20135002	47629003	ILMN_1814022	47290342	-0.107533	0.0113418	2.51466e-21	0.0288479	20	0.0588955	0.006792	4.27204e-18	9.34795e-09	20	-0.486114	0.0545272	4.87535e-19	3.65391e-21	20
NR1H3	11	Height	cg20135002	47629003	ILMN_1814022	47290342	-0.0434708	0.00767946	1.50793e-08	0.000632702	20	0.0432565	0.00551773	4.52164e-15	1.09801e-06	20	-0.486114	0.0545272	4.87535e-19	3.65391e-21	20
GNL3	3	WHRadjBMI	cg05564831	52568323	ILMN_2324056	52727043	0.116892	0.024059	1.18231e-06	0.00825998	20	-0.0309568	0.00487099	2.07973e-10	0.211695	20	-0.243917	0.0393637	5.7732e-10	0.0290236	20
GNL3	3	SCZ	cg18404041	52824283	ILMN_1806106	52728103	0.202755	0.0445339	5.29313e-06	0.0618232	20	0.0531218	0.0106359	5.8965e-07	0.0437927	20	0.22848	0.0272289	4.81722e-17	5.40938e-06	20
GNL3	3	Height	cg18487916	52748469	ILMN_1806106	52728103	0.0711224	0.0134081	1.13022e-07	8.04134e-06	20	-0.0256375	0.00419099	9.51909e-10	2.54638e-05	20	-0.349932	0.0396287	1.04425e-18	0.400678	20
WDR82	3	SCZ	cg05564831	52568323	ILMN_1679655	52289354	0.165588	0.0318696	2.03852e-07	0.0336414	20	-0.0741624	0.0145725	3.59554e-07	0.000463201	20	-0.411613	0.0424611	3.20164e-22	0.000109	20
WDR82	3	WHRadjBMI	cg05564831	52568323	ILMN_1679655	52289354	0.0497595	0.0101252	8.90506e-07	0.0410794	20	-0.0309568	0.00487099	2.07973e-10	0.211695	20	-0.411613	0.0424611	3.20164e-22	0.000109	20
PPM1M	3	SCZ	cg17372223	52568218	ILMN_1657810	52284561	0.127964	0.0238629	8.20971e-08	0.0100263	20	-0.0600868	0.0116909	2.75269e-07	4.2784e-05	20	-0.367984	0.0350304	8.21827e-26	1.15009e-08	20
PPM1M	3	WHRadjBMI	cg17372223	52568218	ILMN_1657810	52284561	0.0384535	0.00760744	4.31023e-07	0.0324023	20	-0.0250814	0.00388595	1.08676e-10	0.0704488	20	-0.367984	0.0350304	8.21827e-26	1.15009e-08	20
GLYCTK	3	SCZ	cg05564831	52568323	ILMN_1791222	52327153	0.186863	0.0359444	2.00722e-07	0.0746611	20	-0.0741624	0.0145725	3.59554e-07	0.000463201	20	-0.349314	0.0411608	2.12793e-17	1.49126e-05	20
GLYCTK	3	WHRadjBMI	cg05564831	52568323	ILMN_1791222	52327153	0.0581036	0.0114643	4.01548e-07	0.126633	20	-0.0309568	0.00487099	2.07973e-10	0.211695	20	-0.349314	0.0411608	2.12793e-17	1.49126e-05	20
AFF3	2	RA	cg12126990	100588044	ILMN_1775235	100163869	0.210514	0.0397599	1.19255e-07	0.0423258	20	-0.292507	0.0517497	1.58272e-08	0.269192	20	-1.37432	0.161545	1.77977e-17	3.41627e-07	20
AFF3	2	EY	cg12126990	100588044	ILMN_1775235	100163869	-0.0401784	0.00605911	3.33256e-11	1.08167e-06	20	0.0552421	0.009488	5.8041e-09	0.141178	20	-1.37432	0.161545	1.77977e-17	3.41627e-07	20
DOCK7	1	TG	cg08107208	62901199	ILMN_1678629	62923222	0.185678	0.0208629	5.5879e-19	0.00841163	20	-0.2808	0.039824	1.7761e-12	0.38949	20	-1.27713	0.197967	1.10967e-10	0.168953	20
DOCK7	1	LDL	cg08107208	62901199	ILMN_1678629	62923222	0.144574	0.0199562	4.33884e-13	0.39883	20	-0.199473	0.0307916	9.28458e-11	0.388518	20	-1.27713	0.197967	1.10967e-10	0.168953	20
Ex_Gene = the tagging gene of expression probe; Me = DNA methylation probes; Me_bp = physical positions of methylation probes (hg19); Ex = gene expression probes; Ex_bp = physical positions of gene expression probes (hg19); bXY = the estimated pairwise effect size from the SMR method; SESMR = standard error for bXY; PSMR = P value from the SMR test; PHEIDI = P value from the HEIDI test.
