# Supplementary material for: Integrative analysis of omics summary data reveals putative mechanisms underlying complex traits
Source: Nat Commun. 2018 Mar 2;9:918. doi: 10.1038/s41467-018-03371-0 (PMC5834629; doi:10.1038/s41467-018-03371-0)
Supplement: Supplementary file 12 — Supplementary Data 10 [file 41467_2018_3371_MOESM12_ESM.xlsx]

## Sheet: Sheet1
Supplementary Table 10 Replications of the SMR results for schizophrenia and educational years in different tissues and data sets
Trait	Gene	Chr	CAGE eQTL data (blood)							CMC eQTL data (brain)							GTEx eQTL data (brain)							Braineac eQTL data (brain)
			Probe ID	Top cis-eQTL	PeQTL	PGWAS	bXY (SESMR)	PSMR	PHEIDI	EnsembleID	Top cis-eQTL	PeQTL	PGWAS	bXY (SESMR)	PSMR	PHEIDI	EnsembleID	Top cis-eQTL	PeQTL	PGWAS	bXY (SESMR)	PSMR	PHEIDI	Proble ID	Top cis-eQTL	PeQTL	PGWAS	bXY (SESMR)	PSMR	PHEIDI
SCZ	SNX19	11	ILMN_1788211	rs3751039	1.37574e-50	1.004e-07	0.14(0.03)	4.66794e-07	0.0242001	/	/	/	/	/	/	/	ENSG00000120451.6	rs10750450	2.8636e-12	4.025e-12	0.12(0.03)	8.77329e-07	0.0589545	3398482	rs3751034	1.63072e-08	2.274e-08	0.70(0.18)	7.12268e-05	0.421842
	GNL3	3	ILMN_2324056	rs1108842	5.36057e-13	2.265e-09	0.32(0.07)	4.30147e-06	0.325813	/	/	/	/	/	/	/	ENSG00000163938.12	rs7646741	1.58444e-13	1.244e-09	0.11(0.02)	2.66604e-06	0.225373	/	/	/	/	/	/	/
	NT5C2	10	ILMN_1682165	rs11191607	1.04063e-49	2.478e-15	-0.21(0.03)	2.79007e-12	0.0497298	ENSG00000076685	rs10786747	8.24928e-10	0.0008578	-0.72(0.25)	0.00346702	0.0355331	ENSG00000076685.14	rs12775431	2.20996e-08	1.107e-05	-0.16(0.05)	0.00055895	0.00339066	/	/	/	/	/	/	/
	MAPK3	16	ILMN_2402341	rs55732507	7.12573e-116	2.109e-06	0.08(0.02)	3.3053e-06	0.194658	ENSG00000102882	rs55732507	3.82304e-17	2.109e-06	0.45(0.11)	3.52025e-05	0.0854636	ENSG00000102882.7	rs7201780	6.29131e-09	0.0001216	0.08(0.02)	0.001343	0.263435	/	/	/	/	/	/	/
	ZSCAN16	6	ILMN_1809566	rs13202295	1.57829e-12	6.367e-26	-0.58(0.10)	4.49767e-09	0.0529529	ENSG00000196812	rs149956	6.36609e-09	1.754e-10	0.75(0.18)	1.72448e-05	0.00348149	/	/	/	/	/	/	/	/	/	/	/	/	/	/
	MAD1L1	7	ILMN_2358069	rs13246996	3.54687e-36	8.905e-07	0.15(0.03)	4.65994e-06	0.0839699	ENSG00000002822	rs55995779	8.62972e-09	0.07009	0.53(0.31)	0.0841964	/	/	/	/	/	/	/	/	/	/	/	/	/	/	/
	TRMT61A	14	ILMN_1675577	rs2756138	1.96487e-15	9.079e-09	0.29(0.06)	3.37419e-06	0.00365522	ENSG00000166166	rs2756119	1.03014e-09	0.02672	0.34(0.16)	0.0364222	1.67085e-05	/	/	/	/	/	/	/	/	/	/	/	/	/	/
	SCAND2	15	ILMN_1745917	rs11631921	5.39591e-21	3.153e-08	-0.23(0.05)	1.72355e-06	0.0595253	ENSG00000176700	rs57918792	3.38361e-14	0.0159	-0.39(0.17)	0.0214514	0.143631	/	/	/	/	/	/	/	/	/	/	/	/	/	/
	DUS2L	16	ILMN_1811650	rs56303487	2.41415e-109	7.201e-07	0.09(0.02)	1.3196e-06	0.462672	ENSG00000167264	rs2285912	2.82901e-09	0.002824	0.50(0.19)	0.00755036	0.286205	/	/	/	/	/	/	/	/	/	/	/	/	/	/
	PPP2R3C	14	ILMN_1662617	rs2415261	1.76282e-207	2.847e-07	0.06(0.01)	3.76395e-07	0.791829	/	/	/	/	/	/	/	ENSG00000092020.6	rs8019351	1.80109e-11	0.002174	0.06(0.02)	0.00532037	0.000124407	/	/	/	/	/	/	/
	PPM1M	3	ILMN_1657810	rs1060330	8.01733e-65	1.577e-08	0.13(0.02)	8.20971e-08	0.0100263	/	/	/	/	/	/	/	ENSG00000164088.13	rs56352611	1.32151e-08	0.5457	-0.01(0.02)	0.549982	/	/	/	/	/	/	/	/
	MSRA	8	ILMN_2228180	rs9329221	4.57648e-57	5.931e-07	-0.12(0.03)	1.69625e-06	0.00166227	/	/	/	/	/	/	/	ENSG00000175806.10	rs11250008	4.13052e-09	0.5853	-0.01(0.02)	0.587593	/	/	/	/	/	/	/	/
	GLYCTK	3	ILMN_1791222	rs9311474	2.42944e-33	8.306e-09	0.19(0.04)	2.00722e-07	0.0746611	/	/	/	/	/	/	/	ENSG00000168237.13	rs11712164	8.33665e-10	8.308e-05	0.07(0.02)	0.000921311	0.0474671	/	/	/	/	/	/	/
	PCCB	3	ILMN_1761010	rs556788	1.69537e-75	8.459e-10	-0.13(0.02)	6.36699e-09	0.557283	ENSG00000114054	rs10935184	8.99316e-28	4.368e-10	-0.83(0.15)	6.42556e-08	0.673469	/	/	/	/	/	/	/	/	/	/	/	/	/	/
	KLC1	14	ILMN_1726901	rs11846838	4.08779e-19	1.11e-11	0.31(0.06)	6.77777e-08	0.201023	ENSG00000126214	rs11846838	1.63459e-09	1.11e-11	-1.14(0.25)	6.67936e-06	0.116836	/	/	/	/	/	/	/	/	/	/	/	/	/	/
	GATAD2A	19	ILMN_1673682	rs4808203	2.31221e-109	1.497e-08	0.10(0.02)	4.24628e-08	0.262738	ENSG00000167491	rs2965199	2.55694e-42	1.261e-08	-0.51(0.10)	1.67297e-07	0.139266	/	/	/	/	/	/	/	/	/	/	/	/	/	/
EY	ERCC8	5	ILMN_1746661	rs34614	4.01741e-22	1.929e-10	0.26(0.03)	1.05004e-07	0.151545															2858752	rs6449512	8.67735e-10	2.903e-12	0.23(0.05)	4.07624e-06	0.0502157
	NRBF2	10	ILMN_1719344	rs10822155	2.9314e-37	1.572e-08	0.04(0.01)	2.35926e-07	0.0330361	/	/	/	/	/	/	/	ENSG00000148572.10	rs10761737	8.22894e-11	5.202e-08	-0.03(0.01)	3.01003e-05	0.345118	/	/	/	/	/	/	/
	RPS26	12	ILMN_1695585	rs1131017	0	1.809e-08	1.18(0.03)	2.38154e-08	0.0078894	ENSG00000197728	rs1131017	6.31269e-143	1.809e-08	0.03(0.01)	4.429e-06	0.011213	/	/	/	/	/	/	/	/	/	/	/	/	/	/
	MPHOSPH9	12	ILMN_1654421	rs10772996	7.7161e-19	5.888e-13	0.27(0.03)	2.2697e-08	0.199154	ENSG00000051825	rs116918050	1.88804e-10	0.6308	-0.03(0.08)	0.668939	/	/	/	/	/	/	/	/	/	/	/	/	/	/	/
	SUOX	12	ILMN_1803745	rs7302200	9.83577e-25	7.027e-12	-0.31(0.03)	1.18123e-08	0.0209895								ENSG00000139531.8	rs773114	7.53857e-14	1.33e-07	-0.02(0.01)	1.63017e-05	0.00098387	/	/	/	/	/	/	/
	STK24	13	ILMN_1655163	rs4772096	1.88616e-22	9.003e-08	0.05(0.01)	2.76975e-06	0.159627	/	/	/	/	/	/	/	ENSG00000102572.10	rs9517313	8.03583e-11	4.648e-06	-0.02(0.01)	0.000181131	0.26461	/	/	/	/	/	/	/
	C18orf8	18	ILMN_1719097	rs8083301	9.67904e-26	6.624e-08	0.05(0.01)	1.57179e-06	0.316065	ENSG00000141452	rs12457261	8.64e-56	1.24e-08	0.11(0.02)	1.6e-10	0.159842	ENSG00000141452.5	rs1805082	7.82975e-15	1.216e-08	0.02(0.01)	4.33415e-06	0.0757039	/	/	/	/	/	/	/
	TUFM	16	ILMN_1738369	rs12928404	8.38779e-254	2.73e-08	-0.01(0.01)	4.12903e-08	0.837699	/	/	/	/	/	/	/	ENSG00000178952.4	rs62036618	1.3651e-17	5.209e-07	-0.03(0.01)	1.51536e-05	0.242687	/	/	/	/	/	/	/
	CSE1L	20	ILMN_1706238	rs2426132	2.57335e-38	5.322e-07	-0.03(0.01)	2.92956e-06	0.979497	ENSG00000124207	rs6125591	1.02e-08	1.93e-06	-0.28(0.09)	0.00104015	0.601054	/	/	/	/	/	/	/	/	/	/	/	/	/	/
Probe ID = ID of the probe on the Illumina platform; EnsembleID = ID of the Ensemble genes; Genes that passed the SMR and HEIDI tests in both dataset are in highlighted bold; Missing values are represented by “/”. PeQTL = p-value of the top cis-eQTL in the CAGE data; PGWAS = p-value of the top-cis-eQTL in GWAS; bXY = the estimated effect size of gene expression on trait from the SMR method; PSMR …
